# Supplementary material for: Effect of dietary supplementation with Brevibacillus laterosporus on broiler growth performance, meat quality and gut microbiome
Source: Front Microbiol. 2025 Jun 18;16:1608076. doi: 10.3389/fmicb.2025.1608076 (PMC12213765; doi:10.3389/fmicb.2025.1608076)
Supplement: Supplementary file 2 [file Table_2.xlsx]

## Sheet: Sheet1
Table S2 Sequenced reads analysis and assembly statistics.
Sample	Raw_Tags	Raw_Bases	Valid_Tags	Valid_Bases	Valid%	Q20%	Q30%	GC%
CON_1	81558	40.78M	66500	27.37M	81.54	96.12	90.16	52.98
CON_2	86500	43.25M	73607	30.19M	85.09	95.26	88.14	52.95
CON_3	83144	41.57M	68495	28.13M	82.38	96.21	90.2	53.13
CON_4	80469	40.23M	67787	27.68M	84.24	95.65	88.86	52.64
CON_5	87697	43.85M	72207	29.34M	82.34	95.48	88.61	52.79
CON_6	80173	40.09M	65161	26.47M	81.28	95.47	88.76	52.51
CON_7	59311	29.66M	55867	23.23M	94.19	95.63	88.97	52.12
CON_8	84735	42.37M	68079	27.75M	80.34	92.27	81.99	53.12
MBL_1	84246	42.12M	69256	28.39M	82.21	96.37	90.65	52.08
MBL_2	82759	41.38M	71291	29.00M	86.14	96.42	90.8	52.96
MBL_3	80558	40.28M	72947	29.76M	90.55	95.5	88.7	51.77
MBL_4	83055	41.53M	73189	29.90M	88.12	96.4	90.7	51.63
MBL_5	82082	41.04M	72605	29.60M	88.45	96.4	90.72	52.72
MBL_6	84528	42.26M	74112	30.09M	87.68	95.61	88.73	52.74
MBL_7	81998	41.00M	71345	29.06M	87.01	96.53	90.96	52.59
MBL_8	85810	42.91M	75016	30.51M	87.42	96.18	90.21	52.8
