# Supplementary material for: Effect of dietary supplementation with Brevibacillus laterosporus on broiler growth performance, meat quality and gut microbiome
Source: Front Microbiol. 2025 Jun 18;16:1608076. doi: 10.3389/fmicb.2025.1608076 (PMC12213765; doi:10.3389/fmicb.2025.1608076)
Supplement: Supplementary file 3 [file Table_3.xlsx]

## Sheet: Sheet1
Table S3 Significantly different metabolites between the CON and MBL groups in the cecum.
ID	CON1	CON2	CON3	CON4	CON5	CON6	CON7	CON8	MBL1	MBL2	MBL3	MBL4	MBL5	MBL6	MBL7	MBL8	ratio	t.test_p.value	wilcox.test_p.value	t.test_p.value_BHcorrect	wilcox.test_p.value_BHcorrect	VIP	cv	regulated	MZ	RT	IsAnnotated	IsMS2ident	MS2Metabolite	MS2superclass	MS2class	MS2hmdb	MS2kegg	MS2keggPathway	NumberMS1hmdb	MS1hmdbName	MS1hmdbID	NumberMS1kegg	MS1keggName	MS1keggID
neg-M101T45	1.63299e+08	2.2277e+08	3.90133e+08	2.32825e+08	3.27764e+08	2.06634e+08	5.87821e+08	1.66617e+08	1.07782e+09	1.40284e+09	5.87964e+08	7.70834e+08	3.80469e+08	7.87153e+08	4.84989e+08	2.14837e+08	2.48357	0.0061821	0.0104118	0.363006	0.318628	1.95255	0.122821	up	101.025	0.757907	1	1	2-Ketobutyric acid	Organic acids and derivatives	Keto acids and derivatives	HMDB0000005	C00109	(map00260)Glycine, serine and threonine metabolism;(map00270)Cysteine and methionine metabolism;(map00290)Valine, leucine and isoleucine biosynthesis;(map00640)Propanoate metabolism;(map00660)C5-Branched dibasic acid metabolism;(map01100)Metabolic pathways;(map01110)Biosynthesis of secondary metabolites;(map01130)Biosynthesis of antibiotics;(map01210)2-Oxocarboxylic acid metabolism;(map01230)Bios…	7	2-Ketobutyric acid;Acetoacetic acid;2-Methyl-3-oxopropanoic acid;Succinic acid semialdehyde;(S)-Methylmalonic acid semialdehyde;4-Hydroxycrotonic acid;Acetic anhydride	HMDB0000005;HMDB0000060;HMDB0001172;HMDB0001259;HMDB0002217;HMDB0003381;HMDB0031646	6	2-Oxobutanoate;Acetoacetate;Succinate_semialdehyde;2-Methyl-3-oxopropanoate;(S)-Methylmalonate_semialdehyde;(R)-Methylmalonate_semialdehyde	C00109;C00164;C00232;C00349;C06002;C21030
neg-M102T43	1.74335e+08	2.6643e+08	2.72694e+08	2.62455e+08	1.45606e+08	2.28659e+08	1.74254e+08	3.92842e+08	7.44437e+07	7.2774e+07	1.65733e+08	2.59455e+07	1.00503e+08	7.6308e+07	4.20769e+06	1.09482e+08	0.328276	0.0100714	0.0003108	0.3909	0.0867206	2.50312	0.210559	down	102.055	0.724627	1	1	N-Ethylglycine	Organic acids and derivatives	Carboxylic acids and derivatives	HMDB0041945	C11735	-	20	Dimethylglycine;Gamma-Aminobutyric acid;L-Alpha-aminobutyric acid;D-Alpha-aminobutyric acid;2-Aminoisobutyric acid;(S)-b-aminoisobutyric acid;(R)-b-aminoisobutyric acid;3-Aminoisobutanoic acid;Butyl nitrite;3-Aminobutanoic acid;O-Acetylethanolamine;N-Ethylglycine;N-Methylalanine;Gamma-Butyrolactone;Oxolan-3-one;Diacetyl;But-2-enoic acid;Ethenyl acetate;Methyl acrylate;Isocrotonic acid	HMDB0000092;HMDB0000112;HMDB0000452;HMDB0000650;HMDB0001906;HMDB0002166;HMDB0002299;HMDB0003911;HMDB0031329;HMDB0031654;HMDB0038394;HMDB0041945;HMDB0094692;HMDB0000549;HMDB0002523;HMDB0003407;HMDB0010720;HMDB0031209;HMDB0033977;HMDB0034439	21	4-Aminobutanoate;N,N-Dimethylglycine;(R)-3-Amino-2-methylpropanoate;D-2-Aminobutyrate;(S)-2-Aminobutanoate;N-Methyl-L-alanine;L-3-Aminoisobutanoate;2-Amino-2-methylpropanoate;3-Aminoisobutyric_acid;HBA;N-Ethylglycine;n-Propyl_carbamate;Diacetyl;gamma-Butyrolactone;2-Butenoate;2-Butyne-1,4-diol;Cyclopropanecarboxylate;Succinic_aldehyde;beta-Butyrolactone;Vinyl_acetate;Methyl_acrylate	C00334;C01026;C01205;C02261;C02356;C02721;C03284;C03665;C05145;C11109;C11735;C19514;C00741;C01770;C01771;C02497;C16267;C16835;C19201;C19309;C19443
neg-M102T46	5.40877e+06	1.20276e+07	1.4123e+07	5.837e+06	2.04641e+07	2.75804e+06	4.6219e+07	1.80576e+06	1.13293e+08	9.05583e+07	2.70863e+07	4.7147e+07	1.23149e+07	7.27872e+07	8.482e+07	2.36224e+06	4.14539	0.0324453	0.0281274	0.470302	0.39803	2.23712	0.450431	up	102.043	0.76281	1	1	N-Ethylglycine	Organic acids and derivatives	Carboxylic acids and derivatives	HMDB0041945	C11735	-	0	-	-	0	-	-
neg-M103T63	8.61054e+08	4.33809e+08	6.96363e+08	1.95791e+08	4.3259e+08	2.45127e+08	3.36436e+08	7.17764e+08	2.90062e+08	7.6549e+07	2.25993e+08	4.63886e+07	1.97882e+08	6.07053e+07	1.62794e+08	2.09111e+08	0.323936	0.00188591	0.0029526	0.244416	0.225167	2.27998	0.0906907	down	103.04	1.04945	1	1	.gamma.-Hydroxybutyric acid	Lipids and lipid-like molecules	Fatty Acyls	HMDB0000710	C00989	(map00650)Butanoate metabolism;(map00720)Carbon fixation pathways in prokaryotes;(map01100)Metabolic pathways;(map01120)Microbial metabolism in diverse environments;(map01200)Carbon metabolism	11	2-Hydroxybutyric acid;(R)-3-Hydroxybutyric acid;(S)-3-Hydroxyisobutyric acid;(R)-3-Hydroxyisobutyric acid;3-Hydroxybutyric acid;(S)-3-Hydroxybutyric acid;4-Hydroxybutyric acid;Alpha-Hydroxyisobutyric acid;Ethoxyacetic acid;2-Methyl-3-hydroxypropanoate;3-hydroxy-2-methylpropanoic acid	HMDB0000008;HMDB0000011;HMDB0000023;HMDB0000336;HMDB0000357;HMDB0000442;HMDB0000710;HMDB0000729;HMDB0031212;HMDB0059748;HMDB0126088	9	4-Hydroxybutanoic_acid;(R)-3-Hydroxybutanoate;3-Hydroxy-2-methylpropanoate;4-Hydroxyacid;(S)-3-Hydroxybutanoate;2-Hydroxybutanoic_acid;(S)-3-Hydroxyisobutyrate;Methyl_methoxyacetate;2-Hydroxy-2-methylpropanoate	C00989;C01089;C01188;C01991;C03197;C05984;C06001;C14601;C21297
neg-M104T63	3.30361e+07	1.46716e+07	2.82102e+07	7.66364e+06	1.79168e+07	9.39323e+06	1.12523e+07	3.04077e+07	7.47539e+06	3.86226e+06	9.33093e+06	1.71734e+06	5.18272e+06	2.33037e+06	6.33792e+06	8.7512e+06	0.294904	0.000973684	0.000621601	0.162626	0.117004	2.3547	0.184584	down	104.043	1.04951	0	0	-	Unknown	-	-	-	-	0	-	-	0	-	-
neg-M115T112	2.44274e+08	2.07371e+08	2.83896e+08	1.07508e+08	2.15394e+08	1.54306e+08	4.38743e+08	1.39356e+08	3.287e+08	1.19322e+09	1.29201e+09	5.24532e+08	3.40436e+08	4.42139e+08	3.94792e+08	5.65436e+08	2.83735	0.00123686	0.0010878	0.186623	0.155418	2.17386	0.073248	up	115.04	1.86392	1	1	3-Oxopentanoic acid	Organic acids and derivatives	Keto acids and derivatives	HMDB0003771	NA	-	16	4-hydroxy-3-methylbut-2-enoic acid;dimethyloxirane-2-carboxylic acid;(2E)-4-hydroxy-3-methylbut-2-enoic acid;(2Z)-2-(hydroxymethyl)but-2-enoic acid;4-hydroxy-2-methylbut-2-enoic acid;2,3-dimethyloxirane-2-carboxylic acid;2-(hydroxymethyl)but-2-enoic acid;Alpha-ketoisovaleric acid;Methylacetoacetic acid;Levulinic acid;2-Oxovaleric acid;2-Methylacetoacetic acid;Glutarate semialdehyde;Ethyl pyruvate…	HMDB0128916;HMDB0128917;HMDB0128943;HMDB0129096;HMDB0129097;HMDB0129098;HMDB0132477;HMDB0000019;HMDB0000310;HMDB0000720;HMDB0001865;HMDB0003771;HMDB0012233;HMDB0031643;HMDB0034466;HMDB0037155	4	3-Methyl-2-oxobutanoic_acid;3-Oxopentanoic_acid;5-Oxopentanoate;2-Oxopentanoic_acid	C00141;C02233;C03273;C06255
neg-M117T57	1.03568e+10	7.27296e+09	1.20378e+10	7.00242e+09	4.97045e+09	4.96218e+09	2.40908e+10	8.9166e+09	8.34181e+09	3.11853e+09	3.48539e+09	2.93467e+09	7.08402e+09	2.62747e+09	2.90413e+09	5.09749e+09	0.447099	0.006928	0.014763	0.367072	0.349785	1.76167	0.0403164	down	117.02	0.945878	1	1	Succinic acid	Organic acids and derivatives	Carboxylic acids and derivatives	HMDB0000254	C00042	(map00020)Citrate cycle (TCA cycle);(map00190)Oxidative phosphorylation;(map00250)Alanine, aspartate and glutamate metabolism;(map00350)Tyrosine metabolism;(map00360)Phenylalanine metabolism;(map00361)Chlorocyclohexane and chlorobenzene degradation;(map00620)Pyruvate metabolism;(map00630)Glyoxylate and dicarboxylate metabolism;(map00640)Propanoate metabolism;(map00650)Butanoate metabolism;(map007…	7	3-methoxy-3-oxopropanoic acid;Methylmalonic acid;Succinic acid;Erythrono-1,4-lactone;Threonolactone;4-Hydroxy-2-oxobutanoic acid;xi-3-Hydroxy-2-oxobutanoic acid	HMDB0130020;HMDB0000202;HMDB0000254;HMDB0000349;HMDB0000940;HMDB0031204;HMDB0039324	3	Succinate;Methylmalonate;Methyl_oxalate	C00042;C02170;C10900
neg-M117T72	3.78962e+08	2.47573e+08	4.17718e+08	2.41745e+08	1.30947e+08	1.70121e+08	7.75007e+08	3.28117e+08	2.44567e+08	1.73079e+08	6.78959e+07	1.07945e+08	2.39286e+08	1.24632e+08	9.76622e+07	6.57215e+07	0.416621	0.00671434	0.00699301	0.367072	0.293027	1.80352	0.284547	down	116.991	1.19456	0	0	-	Unknown	-	-	-	-	0	-	-	0	-	-
neg-M118T56	4.82586e+08	3.34706e+08	5.49605e+08	3.09806e+08	2.16072e+08	2.23766e+08	1.10126e+09	4.23787e+08	3.69735e+08	1.35396e+08	1.626e+08	1.26854e+08	3.04562e+08	1.21895e+08	1.32551e+08	2.30096e+08	0.434889	0.00627001	0.0104118	0.363006	0.318628	1.78948	0.0805128	down	118.023	0.93814	0	0	-	Unknown	-	-	-	-	0	-	-	0	-	-
neg-M119T171	2.4052e+08	9.0826e+07	4.67667e+07	5.91205e+07	8.24937e+07	9.0313e+07	3.22731e+07	9.97798e+07	2.55461e+07	7.22402e+06	1.64463e+07	2.45901e+07	6.24978e+06	1.92384e+07	8.28258e+06	6.45556e+07	0.231956	0.000572379	0.0010878	0.127598	0.155418	2.84736	0.129262	down	119.034	2.85212	1	1	Purine	Organoheterocyclic compounds	Imidazopyrimidines	HMDB0001366	C15587	-	7	(S)-3,4-Dihydroxybutyric acid;2,4-Dihydroxybutanoic acid;4-Deoxyerythronic acid;4-Deoxythreonic acid;A,b-Dihydroxyisobutyric acid;Erythrose;L-Erythrulose	HMDB0000337;HMDB0000360;HMDB0000498;HMDB0002453;HMDB0002601;HMDB0002649;HMDB0006293	4	D-Erythrose;D-Erythrulose;L-Erythrulose;D-Threose	C01796;C02022;C02045;C06463
neg-M120T171	1.04509e+07	3.6833e+06	2.01223e+06	1.74653e+06	2.04141e+06	2.74601e+06	946655	5.15646e+06	721971	137686	1.1256e+06	332860	317223	1.65318e+06	541302	2.38064e+06	0.250506	0.00376173	0.004662	0.313485	0.277115	2.54256	0.270719	down	120.039	2.85026	0	0	-	Unknown	-	-	-	-	0	-	-	0	-	-
neg-M120T199	2.62451e+06	1.05139e+06	2.61301e+06	5.6863e+06	5.20165e+06	4.99415e+06	1.78317e+06	3.08147e+06	791832	591831	380796	3.8068e+06	1.3352e+06	429338	4.32858e+06	1.73901e+06	0.495767	0.0319985	0.0379176	0.467596	0.425399	1.81067	0.143375	down	120.046	3.32123	1	0	-	Unknown	-	-	-	-	3	Benzamide;3-Acetylpyridine;2-Acetylpyridine	HMDB0004461;HMDB0033131;HMDB0035281	1	Benzamide	C09815
neg-M124T41	3.47676e+08	1.23753e+08	2.83372e+08	2.53891e+08	4.75603e+08	1.36663e+08	4.66512e+08	4.21941e+08	2.06513e+08	6.06045e+07	8.72112e+07	5.21949e+07	8.75271e+07	1.33274e+08	1.20073e+08	8.54682e+07	0.331896	0.000581043	0.0010878	0.127598	0.155418	2.24946	0.0305372	down	124.009	0.690752	1	1	Taurine	Organic acids and derivatives	Organic sulfonic acids and derivatives	HMDB0000251	C00245	(map00120)Primary bile acid biosynthesis;(map00430)Taurine and hypotaurine metabolism;(map00920)Sulfur metabolism;(map01100)Metabolic pathways;(map02010)ABC transporters;(map04080)Neuroactive ligand-receptor interaction	1	Taurine	HMDB0000251	1	Taurine	C00245
neg-M126T41	1.35055e+07	4.66928e+06	1.11381e+07	3.8699e+06	1.83542e+07	3.3038e+06	1.51051e+07	1.34766e+07	6.38982e+06	3.43221e+06	2.19112e+06	1.27284e+06	1.63735e+06	5.35617e+06	3.38806e+06	2.61174e+06	0.315015	0.00336203	0.0104118	0.301815	0.318628	2.15033	0.204609	down	126.005	0.68544	1	0	-	Unknown	-	-	-	-	1	S-Methyl methanesulfinothioate	HMDB0032739	0	-	-
neg-M134T199	747063	1.42793e+06	2.79373e+06	7.6222e+06	4.1976e+06	6.13085e+06	1.99985e+06	2.65865e+06	1.00248e+06	1.16432e+06	872742	2.61217e+06	375118	373452	3.97992e+06	711850	0.402208	0.02613	0.0281274	0.455451	0.39803	1.93533	0.145925	down	134.062	3.32375	1	0	-	Unknown	-	-	-	-	16	N-Acetylarylamine;2-Phenylacetamide;2-Aminoacetophenone;2'-Aminoacetophenone;2-Acetyl-4-methylpyridine;2-Acetyl-6-methylpyridine;2,3-Dihydro-1H-pyrrolizine-5-carboxaldehyde;5-(2-Furanyl)-3,4-dihydro-2H-pyrrole;2-Acetyl-5-methylpyridine;4-Acetyl-2-methylpyridine;4-Acetyl-3-methylpyridine;2,4,6-Octatriyn-1-ol;Benzofuran;3,5,7-Octatriyn-1-ol;xi-2,3-Octadiene-5,7-diyn-1-ol;Guanethidine	HMDB0001250;HMDB0010715;HMDB0032628;HMDB0032630;HMDB0037071;HMDB0037072;HMDB0040008;HMDB0040013;HMDB0040222;HMDB0040223;HMDB0040224;HMDB0030968;HMDB0032929;HMDB0038998;HMDB0040549;HMDB0015301	7	2-Phenylacetamide;Acetanilide;N-Benzylformamide;(Z)-Phenylacetaldehyde_oxime;(E)-Phenylacetaldoxime;Benzofuran;Guanethidine	C02505;C07565;C15561;C16075;C19714;C14512;C07036
neg-M135T108	1.49917e+08	7.87326e+07	4.02129e+07	3.90419e+07	3.87213e+07	2.92135e+07	7.89484e+07	1.25637e+08	2.2612e+07	9.9065e+06	2.39548e+07	2.58675e+07	3.44373e+07	2.5666e+07	2.05713e+07	4.69054e+07	0.361667	0.00395581	0.0029526	0.321424	0.225167	1.91474	0.498726	down	135.004	1.79435	1	0	-	Unknown	-	-	-	-	2	(Z)-3-(1-Formyl-1-propenyl)pentanedioic acid;3,6-Dihydro-4-(4-methyl-3-pentenyl)-1,2-dithiin	HMDB0033091;HMDB0030009	1	3-[(1R,2S,5R,6S)-5-Hydroxy-7-oxabicyclo[4.1.0]heptan-2-yl]-2-oxopropanoate	C21087
neg-M135T172	1.36672e+08	1.72401e+08	2.29895e+08	7.9109e+07	8.57988e+07	1.09074e+08	1.41231e+08	1.27472e+08	9.46982e+07	1.45802e+07	8.67582e+07	3.57962e+07	6.87023e+07	5.02074e+07	4.40687e+07	1.19523e+08	0.475507	0.00909174	0.00699301	0.388281	0.293027	1.84244	0.11852	down	135.032	2.86345	1	1	Hypoxanthine	Organoheterocyclic compounds	Imidazopyrimidines	HMDB0000157	C00262	(map00230)Purine metabolism;(map01100)Metabolic pathways	5	1-Pentanesulfenothioic acid;Ethyl propyl disulfide;Ethyl isopropyl disulfide;Hypoxanthine;Allopurinol	HMDB0031160;HMDB0033053;HMDB0033054;HMDB0000157;HMDB0014581	1	Hypoxanthine	C00262
neg-M136T122	2.87436e+07	1.46344e+07	1.15152e+07	1.8477e+07	7.68018e+06	1.75549e+07	1.16512e+07	2.19022e+07	5.28709e+06	5.64872e+06	4.67547e+06	7.24925e+06	6.14054e+06	6.64104e+06	5.00651e+06	1.18385e+07	0.397152	0.000290598	0.0010878	0.0861513	0.155418	2.09819	0.295656	down	136.024	2.03008	1	0	-	Unknown	-	-	-	-	1	Hydroxypropanedioic acid	HMDB0035227	1	Hydroxymalonate	C02287
neg-M140T44	5.84607e+07	2.27241e+07	3.26064e+07	2.69399e+07	4.20729e+07	1.82722e+07	1.50269e+08	7.42346e+07	5.03466e+07	3.6169e+06	1.43608e+07	2.52102e+06	1.68505e+07	9.53897e+06	1.3872e+07	1.70192e+07	0.301062	0.00711293	0.0029526	0.367072	0.225167	2.33016	0.154734	down	139.988	0.737166	1	0	-	Unknown	-	-	-	-	3	Galactaric acid;Glucaric acid;D-Glucaric acid	HMDB0000639;HMDB0000663;HMDB0029881	4	D-Glucarate;D-Galactarate;Citric_acid_monohydrate;L-Altarate	C00818;C00879;C12649;C21088
neg-M140T84	9.64845e+06	7.49432e+06	1.80372e+07	1.60552e+07	1.18693e+07	1.35021e+07	2.21655e+07	3.66586e+07	1.35516e+07	1.38671e+07	5.44165e+06	5.00244e+06	1.09397e+07	971258	4.28305e+06	1.31023e+07	0.495894	0.0407286	0.0498834	0.483922	0.445439	1.66093	0.333597	down	140.037	1.40518	1	0	-	Unknown	-	-	-	-	1	L,L-Cyclo(leucylprolyl)	HMDB0034276	0	-	-
neg-M142T182	5.17456e+07	4.25773e+07	4.92269e+07	2.00681e+07	3.23499e+07	2.08862e+07	2.91264e+07	5.21855e+07	1.91658e+07	2.12174e+07	2.18639e+07	6.63528e+06	1.51612e+07	9.85898e+06	1.80852e+07	2.59262e+07	0.462541	0.00253982	0.004662	0.267719	0.277115	1.8518	0.0569457	down	142.053	3.033	1	1	5-ethyl-5-methyl-2,4-oxazolidinedione	Organoheterocyclic compounds	Azolidines	HMDB0061082	null	-	0	-	-	0	-	-
neg-M144T202	1.68523e+07	9.59588e+06	1.66117e+07	3.04419e+07	5.67873e+07	4.6257e+07	1.96263e+07	2.59751e+07	6.23991e+06	1.0822e+07	5.05692e+06	2.04762e+07	8.54865e+06	9.09926e+06	2.1713e+07	1.98767e+07	0.458401	0.0179424	0.0498834	0.439005	0.445439	1.72497	0.182763	down	144.047	3.3653	1	1	4-Hydroxyquinoline	Organoheterocyclic compounds	Quinolines and derivatives	NA	NA	-	0	-	-	2	3-Fluorocatechol;4-Fluorocatechol	C16472;C16473
neg-M144T278	6.27446e+07	6.53241e+07	1.75024e+08	3.12945e+07	7.9388e+07	4.07413e+07	5.59762e+08	6.68929e+07	1.31434e+08	7.09732e+08	2.9105e+08	3.65351e+08	2.98603e+08	2.27908e+08	1.09279e+08	8.45422e+07	2.05139	0.0335711	0.0206682	0.472526	0.369953	1.89187	0.0227061	up	144.047	4.6289	1	1	4-Hydroxyquinoline	Organoheterocyclic compounds	Quinolines and derivatives	NA	NA	-	0	-	-	2	3-Fluorocatechol;4-Fluorocatechol	C16472;C16473
neg-M145T278	6.2442e+06	3.67794e+06	1.64497e+07	3.7005e+06	8.56067e+06	4.63752e+06	5.75218e+07	9.0319e+06	1.35193e+07	7.00849e+07	2.75385e+07	3.53837e+07	2.96552e+07	2.51301e+07	1.2802e+07	7.92169e+06	2.02174	0.0323407	0.0379176	0.470302	0.425399	1.9543	0.154029	up	145.051	4.6302	1	0	-	Unknown	-	-	-	-	9	2-Methylglutaric acid;Adipic acid;Methylglutaric acid;Monomethyl glutaric acid;2,2-Dimethylsuccinic acid;Solerol;(S)-2-Aceto-2-hydroxybutanoic acid;Dimethyl succinate;4-Ethoxy-4-oxobutanoic acid	HMDB0000422;HMDB0000448;HMDB0000752;HMDB0000858;HMDB0002074;HMDB0002173;HMDB0006900;HMDB0033837;HMDB0061930	10	2-Aceto-2-hydroxybutanoate;Mevaldate;2-Dehydropantoate;(R)-4-Dehydropantoate;3-Hydroxy-3-methyl-2-oxopentanoic_acid;(S)-2-Aceto-2-hydroxybutanoate;Adipate;4-Hydroxy-2-oxohexanoic_acid;(R)-3-Hydroxy-3-methyl-2-oxopentanoate;3-Hydroxy-5-oxohexanoate	C00659;C00772;C00966;C01053;C04237;C06006;C06104;C06762;C14463;C16272
neg-M145T46	1.96753e+08	1.96742e+08	2.42002e+08	1.62412e+08	2.96919e+08	1.9458e+08	4.20206e+08	8.13667e+07	1.75271e+09	2.40831e+09	5.32946e+08	1.47284e+09	5.18437e+08	1.38265e+09	7.78132e+08	2.24408e+08	5.0645	0.000761252	0.0010878	0.146786	0.155418	2.68859	0.286543	up	145.02	0.758833	1	1	2-Oxopentanedioic acid	Organic acids and derivatives	Keto acids and derivatives	HMDB00208	C00026	(map00020)Citrate cycle (TCA cycle);(map00040)Pentose and glucuronate interconversions;(map00053)Ascorbate and aldarate metabolism;(map00220)Arginine biosynthesis;(map00250)Alanine, aspartate and glutamate metabolism;(map00300)Lysine biosynthesis;(map00340)Histidine metabolism;(map00365)Furfural degradation;(map00430)Taurine and hypotaurine metabolism;(map00471)D-Glutamine and D-glutamate metabol…	0	-	-	1	4-Amino-2-methyl-5-(phosphooxymethyl)pyrimidine	C04556
neg-M147T200	5.52099e+06	5.09439e+06	8.13725e+06	1.99981e+07	1.2136e+07	1.78572e+07	4.23109e+06	1.14965e+07	4.93647e+06	3.86849e+06	1.209e+06	5.12749e+06	4.01962e+06	2.34979e+06	9.88179e+06	4.64268e+06	0.426598	0.0128903	0.0104118	0.414242	0.318628	1.81985	0.120498	down	147.034	3.32612	1	0	-	Unknown	-	-	-	-	1	(4-Hydroxybenzoyl)choline	HMDB0029559	2	Propamocarb_hydrochloride;Metoxadiazone	C18421;C17532
neg-M147T592	1.62492e+06	8.76614e+06	2.00209e+07	1.90839e+07	1.27024e+07	6.89518e+06	2.17878e+07	6.35199e+06	1.47046e+07	2.27591e+07	3.74009e+07	2.75082e+07	8.00861e+06	3.69969e+07	3.70131e+07	3.22997e+07	2.22857	0.023405	0.0104118	0.451317	0.318628	1.85611	0.474879	up	146.992	9.86233	1	0	-	Unknown	-	-	-	-	0	-	-	7	Mevinphos;2,4'-Dichlorobiphenyl;4,4'-Dichlorobiphenyl;2,5-Dichlorobiphenyl;2,6-Dichlorobiphenyl;3,5-Dichlorobiphenyl;Bromisovalum	C18688;C14246;C14248;C14354;C14355;C14356;C12829
neg-M147T78	1.38134e+07	1.94906e+07	1.03061e+07	8.77642e+06	2.52284e+07	1.329e+07	3.18154e+07	7.0092e+06	2.61859e+07	4.226e+07	2.98921e+07	3.34708e+07	4.00036e+07	2.08159e+07	3.20843e+07	3.59843e+07	2.00954	0.00300223	0.0018648	0.284816	0.186614	1.83405	0.454541	up	147.043	1.29196	1	0	-	Unknown	-	-	-	-	4	N-acetyl-seryl-aspartate;(3,4,5,6-tetrahydroxyoxan-2-yl)methyl acetate;6-ethoxy-3,4,5-trihydroxyoxane-2-carboxylic acid;Ethyl glucuronide	HMDB0062501;HMDB0125202;HMDB0131286;HMDB0010325	1	6-Acetyl-D-glucose	C02655
neg-M149T85	3.06255e+07	2.16463e+07	2.1604e+07	1.42319e+07	2.31284e+07	1.43703e+07	4.05586e+07	2.60968e+07	1.70972e+07	8.34381e+06	9.40369e+06	5.29747e+06	1.34216e+07	1.54738e+07	5.2157e+06	8.43747e+06	0.430094	0.000814333	0.0018648	0.150887	0.186614	1.95189	0.413963	down	149.044	1.41248	1	0	-	Unknown	-	-	-	-	7	Isoleucylproline;Leucylproline;Methyl 3-carbazolecarboxylate;1-Hydroxy-10-methylacridone;6-Methoxy-9H-carbazole-3-carboxaldehyde;Murrayanine;Mukolidine	HMDB0011174;HMDB0011175;HMDB0029744;HMDB0032983;HMDB0038638;HMDB0038849;HMDB0041443	32	D-Ribose;D-Xylose;D-Arabinose;L-Arabinose;D-Ribulose;D-Xylulose;L-Xylulose;D-Lyxose;L-Ribulose;Xylose;D-Apiose;L-Lyxose;L-Xylose;beta-D-Xylose;alpha-D-Lyxose;alpha-D-Xylose;beta-L-Arabinose;alpha-L-Arabinose;Ribulose;L-Arabinofuranose;beta-D-Apiose;beta-D-Ribopyranose;alpha-D-Ribulose;L-Arabinose;beta-D-Ribofuranose;beta-L-Arabinofuranose;Apiose;D-Ribose;D-Arabinofuranose;R-THMF;Murrayanine;(E)-4…	C00121;C00181;C00216;C00259;C00309;C00310;C00312;C00476;C00508;C01394;C01488;C01508;C01510;C02096;C02204;C02205;C02479;C02604;C05052;C06115;C08346;C08353;C08354;C11476;C16639;C20569;C21040;C21057;C21067;C21382;C09228;C14662
neg-M154T43	3.22184e+08	7.0022e+07	7.96384e+07	9.02643e+07	1.39464e+08	1.00775e+08	5.46383e+07	2.67394e+08	8.82097e+07	3.46164e+07	6.72753e+07	3.61556e+07	7.12125e+07	8.74567e+07	8.86088e+07	6.91131e+07	0.48262	0.0431287	0.0498834	0.486524	0.445439	1.37958	0.0950853	down	154.063	0.721056	1	1	L-Histidine	Organic acids and derivatives	Carboxylic acids and derivatives	HMDB0000177	C00135	(map00340)Histidine metabolism;(map00410)beta-Alanine metabolism;(map00970)Aminoacyl-tRNA biosynthesis;(map01060)Biosynthesis of plant secondary metabolites;(map01065)Biosynthesis of alkaloids derived from histidine and purine;(map01100)Metabolic pathways;(map01110)Biosynthesis of secondary metabolites;(map01230)Biosynthesis of amino acids;(map02010)ABC transporters;(map04974)Protein digestion an…	7	L-Histidine;L-2-Amino-3-(1-pyrazolyl)propanoic acid;Urocanic acid;Nicotinamide N-oxide;5-Oxo-2(5H)-isoxazolepropanenitrile;(E)-Urocanic acid;2-Aminonicotinic acid	HMDB0000177;HMDB0034267;HMDB0000301;HMDB0002730;HMDB0031338;HMDB0034174;HMDB0061680	7	L-Histidine;Histidine;3-(Pyrazol-1-yl)-L-alanine;D-Histidine;Urocanate;4-Nitroaniline;para-Benzoquinone_dioxime	C00135;C00768;C01162;C06419;C00785;C02126;C19345
neg-M160T236	1.14142e+08	3.05372e+08	5.09904e+07	2.61819e+08	9.01222e+07	8.79261e+07	1.846e+07	9.5164e+07	5.4601e+07	7.64155e+08	3.68828e+08	5.8867e+08	2.40719e+08	2.2905e+08	3.22694e+08	9.06263e+07	2.59702	0.047521	0.0649573	0.494101	0.476079	1.80786	0.022047	up	160.043	3.93952	1	1	1,5-Isoquinolinediol	Organoheterocyclic compounds	Quinolines and derivatives	NA	NA	-	2	trans-S-(1-Propenyl)-L-cysteine;S-Allylcysteine	HMDB0029440;HMDB0034323	2	S-Allyl-L-cysteine;Entadamide_A	C16759;C20204
neg-M160T265	2.21624e+07	8.63962e+06	9.07935e+06	1.37223e+07	1.26072e+07	2.29003e+07	9.56343e+06	1.61355e+07	4.81375e+07	4.39496e+07	2.50414e+07	6.85597e+07	4.30674e+07	3.03068e+07	1.00983e+07	2.00366e+07	2.51892	0.00571308	0.00699301	0.350314	0.293027	1.89189	0.109026	up	160.042	4.41188	1	1	Indole-3-carboxylic acid	Organoheterocyclic compounds	Indoles and derivatives	HMDB0003320	C19837	-	2	trans-S-(1-Propenyl)-L-cysteine;S-Allylcysteine	HMDB0029440;HMDB0034323	2	S-Allyl-L-cysteine;Entadamide_A	C16759;C20204
neg-M160T82	288703	1.01532e+06	2.30829e+06	2.61853e+06	969227	1.11067e+06	1.81599e+06	1.17137e+06	834950	523902	383196	99668.4	1.13526e+06	511005	506400	186230	0.370028	0.0132299	0.014763	0.417251	0.349785	1.90651	0.383057	down	160.042	1.36498	1	0	-	Unknown	-	-	-	-	5	2-Indolecarboxylic acid;Indole-3-carboxylic acid;4,6-Dihydroxyquinoline;3-Formyl-6-hydroxyindole;Quinoline-4,8-diol	HMDB0002285;HMDB0003320;HMDB0004077;HMDB0031172;HMDB0060289	7	4,8-Dihydroxyquinoline;4,6-Dihydroxyquinoline;Quinoline-3,4-diol;Quinolin-2,8-diol;3-Hydroxy-1H-quinolin-4-one;4-Hydroxy-2-quinolone;Indole-3-carboxylate	C05637;C05639;C06330;C06342;C11503;C16716;C19837
neg-M162T84	1.4835e+06	1.80077e+06	4.04959e+06	3.13558e+07	3.45327e+06	4.25173e+06	3.60467e+06	6.37924e+06	2.14664e+06	950578	776386	786188	1.20613e+06	1.74738e+06	3.14748e+06	909103	0.206991	0.00856931	0.0029526	0.388135	0.225167	2.18095	0.274032	down	162.028	1.39744	1	1	N-Acetyl-L-cysteine	Organic acids and derivatives	Carboxylic acids and derivatives	HMDB0001890	C06809	-	2	Methyl 3-(2,3-dihydroxy-3-methylbutyl)-4-hydroxybenzoate;1,2-Benzenediol bis(trimethylsilyl) ether	HMDB0032796;HMDB0094664	0	-	-
neg-M163T79	1.84806e+07	1.58214e+07	2.65567e+07	2.30022e+07	1.78165e+07	8.73933e+06	4.04558e+07	1.73255e+07	1.74686e+07	5.87311e+06	5.08864e+06	9.8501e+06	1.1324e+07	5.41152e+06	9.70459e+06	1.26612e+07	0.460063	0.00349288	0.00699301	0.303441	0.293027	1.78002	0.259528	down	163.019	1.31365	1	0	-	Unknown	-	-	-	-	0	-	-	1	Buthidazole	C19112
neg-M174T187	3.78225e+06	1.24209e+07	3.00556e+06	1.59596e+07	2.67421e+06	8.41074e+06	5.77334e+06	1.51713e+06	8.32654e+06	4.07265e+06	2.65617e+07	2.41947e+07	3.05731e+07	2.12646e+07	1.44225e+07	8.53078e+06	2.57634	0.0170632	0.0206682	0.43749	0.369953	1.86437	0.124162	up	174.059	3.1091	1	0	-	Unknown	-	-	-	-	2	S-(4,5-Dihydro-2-methyl-3-furanyl) ethanethioate;Triprolidine	HMDB0037786;HMDB0014571	0	-	-
neg-M177T168	8.38568e+06	4.37144e+06	1.28955e+07	6.10915e+06	5.4903e+06	4.82094e+06	2.18104e+07	7.06957e+06	4.40241e+06	4.2788e+06	5.67831e+06	5.30496e+06	4.70387e+06	3.20367e+06	2.53921e+06	3.71806e+06	0.476785	0.0153479	0.00699301	0.424723	0.293027	1.49421	0.32214	down	177.014	2.79784	1	0	-	Unknown	-	-	-	-	3	p-Cresol glucuronide;2-O-Benzoyl-D-glucose;D-Vacciniin	HMDB0011686;HMDB0034618;HMDB0038492	0	-	-
neg-M177T292	251381	488098	779510	158225	430190	2.05401e+06	2.36653e+06	101290	918115	3.14931e+06	7.11209e+06	8.0866e+06	1.37544e+06	1.82529e+06	4.57203e+06	696182	4.18375	0.00770363	0.014763	0.373929	0.349785	2.51068	0.199892	up	177.057	4.86397	1	0	-	Unknown	-	-	-	-	36	1,2-Dihydroxy-3,4-epoxy-1,2,3,4-tetrahydronaphthalene;Ethyl Phenylglyoxylate;3-(3-methoxyphenyl)prop-2-enoic acid;(2E)-3-(3-methoxyphenyl)prop-2-enoic acid;methyl (2E)-3-(4-hydroxyphenyl)prop-2-enoate;4-(3,4-dihydroxyphenyl)but-3-en-2-one;(2Z)-2-(hydroxymethyl)-3-phenylprop-2-enoic acid;(2E)-3-(3-hydroxyphenyl)-2-methylprop-2-enoic acid;(2E)-3-(4-hydroxyphenyl)-2-methylprop-2-enoic acid;2-methyl-…	HMDB0062273;HMDB0062729;HMDB0125103;HMDB0125518;HMDB0131168;HMDB0133457;HMDB0133611;HMDB0133612;HMDB0133613;HMDB0133614;HMDB0133615;HMDB0134055;HMDB0135647;HMDB0135649;HMDB0135650;HMDB0135651;HMDB0141076;HMDB0141077;HMDB0141078;HMDB0002040;HMDB0030903;HMDB0031055;HMDB0033248;HMDB0038712;HMDB0038965;HMDB0039471;HMDB0141782;HMDB0003422;HMDB0030432;HMDB0038050;HMDB0000830;HMDB0037842;HMDB0000050;HMD…	18	Vermelone;Coniferyl_aldehyde;3-Acetyl-6-methoxybenzaldehyde;1,2-Dihydroxy-3,4-epoxy-1,2,3,4-tetrahydronaphthalene;2-Oxo-4-phenylbutyric_acid;(3S)-2-Oxo-3-phenylbutanoate;Methyltrienolone;Androsta-4,9(11)-diene-3,17-dione;4,4-Bis(4-hydroxyphenyl)heptane;1-Methylestra-1,3,5(10),6-tetraene-3,17beta-diol;3-Hydroxy-1-methylestra-1,3,5(10)-trien-17-one;Hexestrol_monomethyl_ether;Androsta-1,4-diene-3,17…	C01624;C02666;C10667;C14784;C20327;C20646;C14257;C15194;C15211;C15255;C15323;C15454;C20144;C06469;C08507;C00212;C00330;C07210
neg-M178T43	1.01453e+06	3.71017e+06	3.31724e+06	4.4164e+06	3.91396e+06	2.07243e+06	3.23141e+06	3.83114e+06	4.22124e+06	1.88643e+07	1.9532e+07	4.97946e+06	6.19679e+06	1.17675e+07	3.53518e+06	2.74629e+06	2.81656	0.019196	0.0281274	0.444942	0.39803	1.75476	0.225045	up	178.057	0.72318	0	0	-	Unknown	-	-	-	-	0	-	-	0	-	-
neg-M179T235	2.6821e+06	1.67853e+06	4.2101e+06	2.87537e+06	3.76266e+06	3.21967e+06	5.26974e+06	3.58798e+06	8.16424e+06	5.23495e+06	1.78505e+07	6.33658e+06	4.82369e+06	6.05996e+06	1.34544e+07	2.97422e+06	2.37844	0.00764303	0.00699301	0.373929	0.293027	1.89627	0.225216	up	179.069	3.92425	1	0	-	Unknown	-	-	-	-	4	L-N-Carboxymethylserine;Thialdine;Pterin;Chloroprocaine	HMDB0030393;HMDB0031187;HMDB0000802;HMDB0015292	5	3-Hydroxy-L-glutamate;4-Hydroxy-L-glutamate;L-erythro-4-Hydroxyglutamate;Pterin;Chloroprocaine	C03066;C03079;C05947;C00715;C07877
neg-M179T293	1.80231e+07	1.18343e+07	2.36829e+07	4.93939e+06	1.24579e+07	8.17662e+06	3.8588e+07	9.5736e+06	1.45723e+07	7.15325e+07	4.80817e+07	2.78738e+07	3.55399e+07	4.62023e+07	1.39561e+07	2.28582e+07	2.20479	0.0170298	0.0206682	0.437365	0.369953	1.78307	0.0721806	up	179.038	4.88433	1	1	Caffeic acid	Phenylpropanoids and polyketides	Cinnamic acids and derivatives	HMDB0001964	C01481	-	6	5-Methylthioribose;8-hydroxy-2-methyl-2-(4-methylpent-3-en-1-yl)-2H-chromene-5-carboxylic acid;4'-Methoxymucidin;Ethylsuberenol;Angeloylsenkyunolide F;3-(Cystein-S-yl)acetaminophen	HMDB0001087;HMDB0134716;HMDB0030019;HMDB0039044;HMDB0039858;HMDB0240217	6	5-Methylthio-D-ribose;6-(Ethylthio)purine;Karwinaphthol_B;SDS;S-(Hydroxyphenylacetothiohydroximoyl)-L-cysteine;10-Oxabenzo[def]chrysen-9-one	C03089;C14623;C09942;C11166;C17238;C18281
neg-M180T201	2.07552e+06	6.16965e+06	3.14335e+06	2.59454e+06	1.50713e+06	2.37453e+06	2.36501e+06	1.65714e+06	1.76039e+06	7.18466e+06	1.44511e+07	5.21959e+06	4.7305e+06	7.40343e+06	4.0643e+06	5.19333e+06	2.28481	0.0114801	0.0206682	0.403955	0.369953	1.70056	0.169132	up	180.032	3.3504	1	0	-	Unknown	-	-	-	-	2	Acamprosate;Terephthalate	HMDB0014797;HMDB0061917	0	-	-
neg-M180T293	1.95075e+06	946051	2.12644e+06	260667	795935	565242	2.86694e+06	765989	1.16228e+06	6.83955e+06	5.05633e+06	2.44175e+06	3.36216e+06	3.66677e+06	1.20094e+06	1.55444e+06	2.46003	0.0197492	0.0206682	0.444942	0.369953	1.88762	0.116182	up	180.041	4.88168	0	0	-	Unknown	-	-	-	-	0	-	-	0	-	-
neg-M180T48	2.14994e+08	1.16213e+08	1.82316e+08	7.37225e+07	1.89715e+08	7.4101e+07	2.05882e+08	8.05498e+07	9.03717e+07	1.38215e+07	2.23954e+07	1.35134e+07	4.56274e+07	7.06322e+07	8.65417e+07	3.18457e+07	0.329452	0.00226549	0.004662	0.26053	0.277115	2.35391	0.205675	down	180.04	0.80594	1	1	Acamprosate	Organic acids and derivatives	Organic sulfonic acids and derivatives	HMDB0014797	NA	-	2	Ribalinium;Rutalinium	HMDB0033346;HMDB0033348	2	Pteleatine;Ribalinium	C10734;C10735
neg-M180T85	1.82724e+08	7.95257e+07	8.36356e+07	6.45115e+07	1.23946e+08	2.4471e+07	1.34114e+08	1.58402e+08	8.32749e+07	1.15679e+07	2.85266e+07	8.28012e+06	7.67371e+07	3.94774e+07	2.05718e+07	4.80392e+07	0.371742	0.0105995	0.0104118	0.399665	0.318628	2.05639	0.2271	down	180.052	1.42222	1	1	L-Tyrosine	Organic acids and derivatives	Carboxylic acids and derivatives	HMDB0000158	C00082	(map00130)Ubiquinone and other terpenoid-quinone biosynthesis;(map00231)Puromycin biosynthesis;(map00261)Monobactam biosynthesis;(map00350)Tyrosine metabolism;(map00360)Phenylalanine metabolism;(map00400)Phenylalanine, tyrosine and tryptophan biosynthesis;(map00401)Novobiocin biosynthesis;(map00460)Cyanoamino acid metabolism;(map00680)Methane metabolism;(map00730)Thiamine metabolism;(map00940)Phe…	6	8-Hydroxy-7-methylguanine;S-2-Propenyl 1-propanesulfinothioate;R-1-Propenyl 1-propanesulfinothioate;R-Propyl 1-propenesulfinothioate;S-Propyl 2-propene-1-sulfinothioate;Procaterol	HMDB0006037;HMDB0032741;HMDB0032748;HMDB0032749;HMDB0039965;HMDB0015453	3	7,8-Dihydroxanthopterin;2-Dehydro-D-xylonate;2,4-Dihydroxypteridine	C21065;C02928;C03212
neg-M181T55	7.62745e+06	6.18966e+06	4.33528e+06	7.91239e+06	4.15055e+06	1.22926e+07	1.77522e+07	7.33935e+06	7.52474e+06	1.60731e+07	8.48959e+07	6.48306e+07	8.16375e+06	2.12383e+07	1.57805e+07	1.21895e+07	3.41269	0.0228238	0.0206682	0.451317	0.369953	1.83632	0.0938808	up	181.04	0.914107	1	0	-	Unknown	-	-	-	-	2	Phenylbutyrylglutamine;Fusarochromanone	HMDB0011687;HMDB0033514	1	Ketamine_hydrochloride	C07843
neg-M183T45	7.79909e+06	1.76337e+07	8.0508e+06	6.36549e+06	7.58211e+06	7.50751e+06	7.24827e+06	1.69775e+06	5.18049e+07	4.91472e+07	1.67608e+07	3.60259e+07	3.28995e+07	2.69038e+07	3.31124e+07	1.61817e+07	4.11423	0.000145227	0.000621601	0.0541408	0.117004	2.75289	0.130459	up	182.977	0.741802	1	1	Phosphohydroxypyruvic acid	Organic oxygen compounds	Organooxygen compounds	HMDB0001024	C03232	(map00260)Glycine, serine and threonine metabolism;(map00680)Methane metabolism;(map01100)Metabolic pathways;(map01120)Microbial metabolism in diverse environments;(map01130)Biosynthesis of antibiotics;(map01200)Carbon metabolism;(map01230)Biosynthesis of amino acids	0	-	-	0	-	-
neg-M186T221	3.83686e+08	1.40004e+08	4.52444e+08	4.54292e+07	1.36681e+08	1.10381e+08	3.76302e+08	1.87297e+08	1.11187e+08	4.31316e+07	8.93046e+07	4.32705e+07	5.89927e+07	2.78518e+07	6.99714e+07	1.28007e+08	0.312034	0.00810634	0.00699301	0.382772	0.293027	2.03183	0.0255071	down	186.116	3.6879	1	1	N-Heptanoylglycine	Organic acids and derivatives	Carboxylic acids and derivatives	HMDB0013010	null	-	2	N-Heptanoylglycine;Polyethylene glycol	HMDB0013010;HMDB0037790	2	8-Amino-7-oxononanoate;(E)-2-Butenyl-4-methyl-threonine	C01092;C12029
neg-M187T45	5.30617e+07	2.45479e+07	9.48251e+07	7.41713e+07	6.91955e+07	1.477e+07	1.51515e+07	2.14891e+08	9.20143e+06	2.39907e+06	5.15828e+06	9.84507e+06	1.63564e+07	2.51825e+06	1.17269e+07	1.94646e+07	0.136761	0.000839533	0.0018648	0.153163	0.186614	2.90024	0.167814	down	187.042	0.751005	1	0	-	Unknown	-	-	-	-	0	-	-	1	Nitrogen_mustard_N-oxide	C19274
neg-M187T78	4.27335e+07	2.98828e+07	6.12244e+07	2.81733e+07	1.62579e+07	2.70145e+07	2.19761e+07	1.18839e+08	1.85787e+07	8.6596e+06	1.12187e+07	6.76293e+06	2.70247e+07	1.4423e+07	1.47547e+07	8.19899e+06	0.316731	0.0023056	0.0018648	0.261636	0.186614	2.13306	0.209786	down	187.098	1.2967	1	1	N6-Acetyl-L-lysine	Organic acids and derivatives	Carboxylic acids and derivatives	HMDB0000206	C02727	(map00310)Lysine degradation	10	Azelaic acid;Nonate;cis- and trans-Ethyl 2,4-dimethyl-1,3-dioxolane-2-acetate;(+/-)-Ethyl 3-acetoxy-2-methylbutyrate;(+/-)-Methyl 5-acetoxyhexanoate;Butyl ethyl malonate;2,4-Dimethylpimelic acid;3-Methylsuberic acid;Diethyl methylsuccinate;Diethyl glutarate	HMDB0000784;HMDB0011717;HMDB0032200;HMDB0032258;HMDB0032387;HMDB0036233;HMDB0059760;HMDB0059783;HMDB0059814;HMDB0059879	2	Azelaic_acid;Eucommiol	C08261;C17878
neg-M189T44	2.72713e+07	3.41923e+07	2.3244e+07	7.72679e+07	2.63415e+07	8.04212e+07	1.61234e+07	1.75676e+08	4.8544e+07	2.40079e+07	6.71525e+06	1.36523e+07	2.15828e+07	1.98194e+07	1.57634e+07	1.63299e+07	0.361349	0.0309242	0.0206682	0.464218	0.369953	1.68886	0.0695009	down	189.086	0.72582	1	1	Ala-Thr	Organic acids and derivatives	Carboxylic acids and derivatives	HMDB0028697	NA	-	9	Obtusilactone A;3-Methyl-5-pentyl-2-furannonanoic acid;Annosquamosin B;3-Methyl-5-propyl-2-furanundecanoic acid;3,4-Dimethyl-5-propyl-2-furandecanoic acid;5-Ethyl-3,4-dimethyl-2-furanundecanoic acid;5-Hexyl-3,4-dimethyl-2-furanheptanoic acid;3,4-Dimethyl-5-pentyl-2-furanoctanoic acid;5-Butyl-3,4-dimethyl-2-furannonanoic acid	HMDB0030960;HMDB0031091;HMDB0031379;HMDB0061646;HMDB0094643;HMDB0112070;HMDB0112090;HMDB0112096;HMDB0112100	0	-	-
neg-M189T87	2.23975e+06	3.34642e+06	1.93775e+06	5.59809e+06	1.13696e+07	8.93602e+06	3.34645e+06	2.66079e+06	1.21384e+07	1.15181e+07	1.01574e+07	1.00066e+07	1.11078e+07	1.31127e+07	1.46577e+07	9.27649e+06	2.33233	0.0025176	0.0018648	0.267719	0.186614	2.0942	0.427023	up	189.067	1.45051	1	1	3-Hydroxysuberic acid	Organic acids and derivatives	Hydroxy acids and derivatives	HMDB0000325	null	-	3	6-Hydroxy-1H-indole-3-acetamide;Quinaldic acid;1-nitronaphthalene	HMDB0031173;HMDB0000842;HMDB0062188	6	Indole-3-acetaldoxime_N-oxide;Deisopropylatrazine;2-Quinolinecarboxylic_acid;4-Quinolinecarboxylic_acid;1-Nitronaphthalene;2-Nitronaphthalene	C17204;C06556;C06325;C06414;C14040;C19474
neg-M190T182	1.5492e+09	7.86787e+08	1.22526e+09	4.26311e+08	5.5133e+08	3.98331e+08	6.61597e+08	1.54664e+09	4.92953e+08	1.55664e+08	4.3072e+08	1.18159e+08	4.2503e+08	1.71405e+08	3.69789e+08	7.8809e+08	0.413103	0.00875434	0.0206682	0.388281	0.369953	1.89915	0.0275358	down	190.057	3.03462	1	1	N-Acetyl-L-methionine	Organic acids and derivatives	Carboxylic acids and derivatives	HMDB0011745	C02712	-	0	-	-	0	-	-
neg-M191T182	1.19173e+08	6.64762e+07	1.03385e+08	3.54399e+07	4.69988e+07	3.47144e+07	6.73867e+07	1.19706e+08	4.17066e+07	2.27619e+07	3.75865e+07	1.80489e+07	3.45905e+07	2.30115e+07	3.34038e+07	7.1319e+07	0.476047	0.00899062	0.014763	0.388281	0.349785	1.66195	0.118744	down	191.058	3.03532	1	0	-	Unknown	-	-	-	-	1	Quinic acid	HMDB0003072	6	Quinate;2D-5-O-Methyl-2,3,5/4,6-pentahydroxycyclohexanone;Valiolone;2-epi-5-epi-Valiolone;5-epi-Valiolone;2-epi-Valiolone	C00296;C01295;C12113;C17691;C17694;C21282
neg-M192T182	9.36872e+07	5.57815e+07	7.48437e+07	2.95473e+07	3.94011e+07	3.14139e+07	4.68365e+07	9.77477e+07	3.25812e+07	1.45487e+07	3.39056e+07	1.19902e+07	3.00008e+07	1.68518e+07	2.59293e+07	5.01819e+07	0.460278	0.0056671	0.014763	0.350314	0.349785	1.77234	0.0495573	down	192.058	3.033	0	0	-	Unknown	-	-	-	-	0	-	-	0	-	-
neg-M192T38	1.73472e+07	7.73105e+06	1.48769e+07	6.19671e+06	1.27894e+07	7.13149e+06	9.56276e+06	7.88373e+06	2.96376e+06	2.26842e+06	2.88134e+06	918397	3.77447e+06	1.73881e+06	5.79694e+06	1.21033e+07	0.388479	0.00343593	0.0029526	0.301815	0.225167	2.24188	0.157238	down	191.978	0.639548	0	0	-	Unknown	-	-	-	-	0	-	-	0	-	-
neg-M195T49	7.52656e+07	7.4818e+07	2.67538e+07	4.27849e+07	8.92394e+07	8.61103e+07	2.9609e+07	4.23838e+07	1.26581e+08	3.01122e+08	2.62485e+08	7.81106e+07	1.44235e+08	1.58438e+08	8.96766e+07	1.04439e+08	2.70917	0.00112985	0.000621601	0.176293	0.117004	2.0966	0.242541	up	195.042	0.812593	1	1	3-Methoxy-4,5-methylenedioxybenzoic acid	Benzenoids	Benzene and substituted derivatives	HMDB0030800	null	-	2	Valproic acid glucuronide;Octanoylglucuronide	HMDB0000901;HMDB0010347	1	Cyclic_dehypoxanthine_futalosine	C17017
neg-M196T146	2.86354e+07	1.62728e+07	2.916e+07	1.04439e+07	6.29814e+07	1.91072e+07	4.77925e+07	1.07e+08	1.3018e+07	7.80662e+06	1.9868e+07	1.69295e+07	1.62304e+07	1.33658e+07	1.75175e+07	1.31711e+07	0.366862	0.0242813	0.0281274	0.451328	0.39803	1.65596	0.280169	down	196.02	2.44065	1	1	Phosphoguanidinoacetate	Organic acids and derivatives	Carboxylic acids and derivatives	HMDB0003705	C03166	(map00330)Arginine and proline metabolism	0	-	-	0	-	-
neg-M201T113	5.73416e+07	2.67912e+07	1.95738e+07	2.36176e+07	2.22025e+07	3.0343e+07	1.88376e+07	8.15329e+07	1.97039e+07	1.17138e+07	9.49457e+06	1.40676e+07	1.48709e+07	1.71477e+07	1.81768e+07	1.47972e+07	0.428106	0.00550817	0.000621601	0.350314	0.117004	1.72451	0.402755	down	201.098	1.87982	1	0	-	Unknown	-	-	-	-	5	(S)-N-(4,5-Dihydro-1-methyl-4-oxo-1H-imidazol-2-yl)alanine;9,10,13-Trihydroxystearic acid;Floionolic acid;Tryptophyl-Valine;Valyl-Tryptophan	HMDB0034912;HMDB0030935;HMDB0034295;HMDB0029096;HMDB0029138	3	Dinotefuran;9,10,18-Trihydroxystearate;N(6)-[(Indol-3-yl)acetyl]-L-lysine	C18509;C19621;C04211
neg-M201T167	3.63296e+07	3.6711e+07	1.72762e+07	7.19692e+07	2.0874e+07	6.42435e+07	2.1675e+07	1.19596e+08	3.63546e+07	1.17739e+07	1.26228e+07	1.16377e+07	2.34766e+07	1.67857e+07	1.28228e+07	2.0181e+07	0.374748	0.0112913	0.0104118	0.403955	0.318628	1.73402	0.45532	down	201.114	2.7863	1	1	Ala-Ile	Organic acids and derivatives	Carboxylic acids and derivatives	HMDB0028690	NA	-	7	N-lactoyl-Isoeucine;Sebacic acid;R-2-Hydroxy-3-methylbutanoic acid 3-Methylbutanoyl;Oxalic acid dibutyl ester;2-Ethylsuberic acid;Heptylmalonic acid;3-Methylazelaic acid	HMDB0062180;HMDB0000792;HMDB0031510;HMDB0040196;HMDB0059708;HMDB0059719;HMDB0059754	3	Sebacic_acid;Diethyl_adipate;Dimethyl_suberate	C08277;C14566;C17803
neg-M202T241	1.14424e+07	5.02587e+06	6.21753e+06	526603	3.46914e+06	3.9287e+06	3.67922e+06	3.64199e+06	895828	328003	1.27729e+06	1.12721e+06	1.52988e+06	737982	1.79349e+06	6.4454e+06	0.372648	0.0244072	0.0498834	0.451328	0.445439	1.95373	0.293766	down	202.138	4.01323	0	0	-	Unknown	-	-	-	-	0	-	-	0	-	-
neg-M202T294	699885	337103	277125	60466.8	260687	57534.8	244718	269640	467632	996189	3.03739e+06	1.27973e+06	625823	1.5741e+06	656365	209191	4.00806	0.00524597	0.014763	0.34657	0.349785	2.33455	0.443382	up	202.09	4.8998	1	0	-	Unknown	-	-	-	-	1	Emopamil	HMDB0012224	1	Emopamil	C13766
neg-M202T310	1.55423e+07	8.77276e+06	9.06509e+06	1.96771e+06	1.6058e+07	2.82985e+06	3.08356e+07	6.77024e+06	9.94451e+06	4.06938e+07	5.78939e+07	1.97433e+07	3.94746e+07	3.8998e+07	1.37617e+07	6.17882e+06	2.46826	0.0379705	0.0498834	0.476457	0.445439	1.82203	0.105219	up	202.054	5.1736	1	1	2-Hydroxy-7-methoxyquinoline-3-carbaldehyde	Organoheterocyclic compounds	Quinolines and derivatives	NA	NA	-	0	-	-	0	-	-
neg-M202T78	5.71147e+08	5.21224e+08	2.40035e+08	2.1128e+08	1.95937e+08	1.40468e+08	7.99771e+07	2.07659e+08	6.02645e+07	4.9707e+07	6.73584e+07	8.80112e+07	1.5171e+08	1.83878e+08	9.53138e+07	9.13783e+07	0.36334	0.00568082	0.00699301	0.350314	0.293027	2.14933	0.291985	down	202.075	1.2968	1	0	-	Unknown	-	-	-	-	22	15-deoxy-PGD2;5-oxo-12-HETE;5,12-dihydroxy-6,8,10,14,17-eicosapentaenoic acid;15-Keto-13,14-dihydroprostaglandin A2;Prostaglandin J2;Prostaglandin A2;12-Keto-leukotriene B4;Prostaglandin B2;Delta-12-Prostaglandin J2;Leukotriene B5;5-Oxo-6-trans-leukotriene B4;7'-Carboxy-gamma-chromanol;Crispanone;8alpha-8-Hydroxy-12-oxo-13-abieten-18-oic acid;(ent-16betaOH)-16,17-Dihydroxy-9(11)-kauren-19-oic aci…	HMDB0062298;HMDB0062423;HMDB0062486;HMDB0001244;HMDB0002710;HMDB0002752;HMDB0004234;HMDB0004236;HMDB0004238;HMDB0005073;HMDB0012824;HMDB0012850;HMDB0035286;HMDB0035878;HMDB0036760;HMDB0036763;HMDB0036828;HMDB0041055;HMDB0060046;HMDB0060054;HMDB0060095;HMDB0062524	16	(5-Phenyl-1,2,4-triazol-3-yl)urea;X-Trp;12-Keto-leukotriene_B4;Prostaglandin_A2;Prostaglandin_B2;Prostaglandin_C2;Prostaglandin_J2;delta-12-Prostaglandin_J2;Lathyrol;17-Oxogrindelic_acid;6beta,7beta-Dihydroxykaurenoic_acid;Di-n-hexyl_phthalate;5,6-Epoxytetraene;17beta-Hydroxy-4-oxa-5alpha-androstan-3-one_acetate;3beta,13-Dihydroxy-16-(hydroxymethylene)-13,17-seco-5alpha-androstan-17-oic_acid,_del…	C15383;C01365;C05949;C05953;C05954;C05955;C05957;C05958;C09125;C09150;C11876;C14504;C14815;C14913;C15159;C18173
neg-M203T198	2.17475e+09	1.05817e+09	1.18571e+09	6.94022e+08	1.25468e+09	9.29504e+08	6.51764e+08	1.91169e+09	7.23877e+08	2.5312e+08	6.8165e+08	3.90985e+08	6.67588e+08	4.63937e+08	4.47333e+08	1.04665e+09	0.474138	0.00415463	0.00699301	0.324121	0.293027	1.77059	0.0181521	down	203.086	3.2932	1	1	L-Tryptophan	Organoheterocyclic compounds	Indoles and derivatives	HMDB0000929	C00078	(map00260)Glycine, serine and threonine metabolism;(map00380)Tryptophan metabolism;(map00400)Phenylalanine, tyrosine and tryptophan biosynthesis;(map00404)Staurosporine biosynthesis;(map00901)Indole alkaloid biosynthesis;(map00966)Glucosinolate biosynthesis;(map00970)Aminoacyl-tRNA biosynthesis;(map01060)Biosynthesis of plant secondary metabolites;(map01061)Biosynthesis of phenylpropanoids;(map01…	0	-	-	1	Dihydroaceanthrylene	C19401
neg-M203T26	2.90211e+06	5.0672e+06	7.57885e+06	5.64243e+06	6.59387e+06	5.83384e+06	1.17826e+07	3.30059e+06	7.14597e+06	2.48255e+06	1.76443e+06	2.34612e+06	825453	1.26142e+06	2.69366e+06	2.813e+06	0.438028	0.0052964	0.004662	0.347963	0.277115	1.89469	0.25586	down	202.994	0.439645	1	0	-	Unknown	-	-	-	-	12	3,5,6,7-tetrahydroxy-2-(3,4,5-trihydroxyphenyl)-3,4-dihydro-2H-1-benzopyran-4-one;1-(2,3,4,6-tetrahydroxyphenyl)-3-(3,4,5-trihydroxyphenyl)propane-1,2-dione;3,5,7-trihydroxy-2-(2,3,4,5-tetrahydroxyphenyl)-3,4-dihydro-2H-1-benzopyran-4-one;3-(2,3,4,5-tetrahydroxyphenyl)-1-(2,4,6-trihydroxyphenyl)propane-1,2-dione;3-hydroxy-4-methoxy-5-(3,4,5-trihydroxybenzoyloxy)benzoic acid;3,5,6,7-tetrahydroxy-2…	HMDB0125213;HMDB0125215;HMDB0125221;HMDB0125222;HMDB0128333;HMDB0129431;HMDB0129432;HMDB0129433;HMDB0129434;HMDB0140551;HMDB0059646;HMDB0059977	2	Dantrolene_sodium_anhydrous;Nicotinate_D-ribonucleotide	C07933;C01185
neg-M203T310	1.63126e+06	296614	195123	1.17056e+06	481022	99121.1	3.45814e+06	779493	1.10779e+06	4.32601e+06	5.82571e+06	2.02617e+06	4.58273e+06	4.21155e+06	874920	641298	2.90904	0.0225298	0.0281274	0.451317	0.39803	2.32936	0.168495	up	203.057	5.17371	1	0	-	Unknown	-	-	-	-	1	3,5,6-Trihydroxy-5-(hydroxymethyl)-2-methoxy-2-cyclohexen-1-one	HMDB0041031	1	3-O-Ethyl-L-ascorbic_acid	C18342
neg-M203T381	6.61607e+07	5.13636e+07	2.22259e+07	5.55704e+07	2.98312e+07	9.8949e+07	3.63994e+06	2.21889e+07	5.61989e+07	1.58667e+06	1.13504e+06	1.1847e+07	1.18791e+07	5.91746e+06	1.00546e+06	5.16588e+07	0.403592	0.0415442	0.0649573	0.48442	0.476079	2.30353	0.0587907	down	203.115	6.34703	1	0	-	Unknown	-	-	-	-	0	-	-	3	(+)-gamma-Hydroxy-L-homoarginine;O-Acetylcarnitine;5-Guanidino-3-methyl-2-oxopentanoate	C08286;C02571;C20234
neg-M203T429	1.28674e+07	6.59885e+06	6.66694e+06	2.07189e+07	1.04966e+07	5.88052e+06	2.5857e+07	4.49209e+07	1.58222e+07	1.17627e+06	1.36433e+06	366630	2.10114e+07	3.89498e+06	5.76117e+06	3.27289e+06	0.393038	0.0292042	0.0281274	0.462376	0.39803	2.20382	0.0610652	down	203.183	7.15782	1	1	(+)-alpha-Muurolene	Lipids and lipid-like molecules	Prenol lipids	HMDB0037784	null	-	0	-	-	0	-	-
neg-M204T198	4.63236e+08	2.20876e+08	2.761e+08	1.45676e+08	2.33317e+08	1.68297e+08	1.63962e+08	3.48815e+08	1.71391e+08	5.2181e+07	1.25379e+08	8.52336e+07	1.29559e+08	7.61695e+07	9.32042e+07	2.26794e+08	0.475138	0.00352976	0.00699301	0.303441	0.293027	1.79879	0.0322674	down	204.081	3.29602	0	0	-	Unknown	-	-	-	-	0	-	-	0	-	-
neg-M206T212	6.91964e+08	5.40481e+08	6.55071e+08	1.78149e+08	3.11796e+08	3.00683e+08	4.36306e+08	5.37733e+08	1.94995e+08	1.17406e+08	3.14769e+08	1.1176e+08	2.48176e+08	1.21503e+08	2.23335e+08	4.75768e+08	0.494968	0.00957469	0.0206682	0.390303	0.369953	1.68963	0.0412232	down	206.084	3.53376	1	1	N-Acetyl-L-phenylalanine	Organic acids and derivatives	Carboxylic acids and derivatives	HMDB0000512	C03519	(map00360)Phenylalanine metabolism	12	N-Acetyl-L-phenylalanine;Phenylpropionylglycine;3-Phenylpropionylglycine;N-isopropylterephthalamic acid;2-Acetamido-4-methylphenyl acetate;1-(4-methoxy-1-benzofuran-5-yl)ethan-1-one;7-Methoxy-6-methyl-2H-1-benzopyran-2-one;Methyl (Z,Z)-10-hydroxy-2,8-decadiene-4,6-diynoate;7-Hydroxy-2,5-dimethyl-4H-1-benzopyran-4-one;Avenalumic acid;Coixinden A;(S)-2,3-Dihydro-5-hydroxy-2-methyl-1,4-naphthoquinone	HMDB0000512;HMDB0000860;HMDB0002042;HMDB0060608;HMDB0061682;HMDB0129361;HMDB0032991;HMDB0039359;HMDB0040326;HMDB0040731;HMDB0040938;HMDB0041122	9	N-Acetyl-L-phenylalanine;N-Acetyl-D-phenylalanine;Cantleyine;Rhexifoline;Methylone;7-Ethoxycoumarin;1,2-Dihydroxy-7-hydroxymethylnaphthalene;1,2,3,4-Tetrahydro-4-oxo-1-naphthoic_acid;Coixinden_A	C03519;C05620;C09933;C09986;C20126;C11052;C14105;C15102;C17916
neg-M206T302	1.82765e+06	1.847e+06	465594	434737	849932	2.94743e+06	2.02343e+06	8.72751e+06	1.32905e+06	223483	122291	682346	995558	194764	236716	588888	0.228679	0.0125361	0.0206682	0.412338	0.369953	2.20312	0.1516	down	206.064	5.02845	0	0	-	Unknown	-	-	-	-	0	-	-	0	-	-
neg-M212T241	1.78866e+06	2.11402e+06	1.19485e+06	905673	721105	4.36032e+06	1.09975e+06	71962.9	4.93151e+06	1.21757e+06	4.59174e+06	7.5348e+06	2.07416e+06	1.94463e+06	8.81754e+06	6.41119e+06	3.06153	0.0198091	0.00699301	0.444942	0.293027	2.18446	0.322975	up	212.024	4.02177	1	0	-	Unknown	-	-	-	-	21	3-methyl-4-(sulfooxy)but-2-enoic acid;(2Z)-2-[(sulfooxy)methyl]but-2-enoic acid;2-methyl-4-(sulfooxy)but-2-enoic acid;4-(4-Chlorophenyl)-1-[4-(4-fluorophenyl)-4-oxobutyl]-pyridinium (HPP+);Licoisoflavone A;3-(5,7-dihydroxy-2,2-dimethyl-3,4-dihydro-2H-1-benzopyran-6-yl)-7-hydroxy-4H-chromen-4-one;2-(2,4-dihydroxyphenyl)-5,7-dihydroxy-8-(3-methylbut-2-en-1-yl)-4H-chromen-4-one;Artocarpesin;Isoartoc…	HMDB0128930;HMDB0129117;HMDB0129120;HMDB0061000;HMDB0034125;HMDB0125987;HMDB0137501;HMDB0030848;HMDB0033037;HMDB0033877;HMDB0033983;HMDB0034111;HMDB0034256;HMDB0036595;HMDB0037249;HMDB0037488;HMDB0038395;HMDB0038397;HMDB0038479;HMDB0038899;HMDB0038901	5	Cyclokievitone;Licoisoflavone_A;Luteone;Hinokinin;Sesamin	C10207;C10486;C10498;C10627;C10882
neg-M212T49	1.32486e+08	4.34672e+07	1.21118e+07	3.7004e+07	1.79746e+07	1.1182e+08	5.45717e+06	6.40424e+07	5.27172e+07	3.49886e+07	1.65131e+08	1.48493e+08	2.53735e+08	2.31575e+08	1.49093e+08	3.73801e+07	2.52876	0.0372533	0.0379176	0.476457	0.425399	1.88016	0.0283298	up	212.034	0.814207	1	1	Aminocyclopyrachlor	Unknown	-	NA	NA	-	13	N-Lactoyl ethanolamine phosphate;3,4,5-trihydroxy-6-[3-hydroxy-2-(3-methylbut-2-en-1-yl)phenoxy]oxane-2-carboxylic acid;3,4,5-trihydroxy-6-[4-(3-oxopentyl)phenoxy]oxane-2-carboxylic acid;3,4,5-trihydroxy-6-[5-hydroxy-2-(3-methylbut-2-en-1-yl)phenoxy]oxane-2-carboxylic acid;3,4,5-trihydroxy-6-[3-hydroxy-4-(3-methylbut-2-en-1-yl)phenoxy]oxane-2-carboxylic acid;3,4,5-trihydroxy-6-[(2-methyl-3-oxo-1-…	HMDB0032357;HMDB0126175;HMDB0133001;HMDB0133204;HMDB0133205;HMDB0133698;HMDB0133699;HMDB0133701;HMDB0133703;HMDB0133705;HMDB0133707;HMDB0040797;HMDB0040898	1	Fusarenone_X	C19583
neg-M214T38	6.83973e+07	5.74278e+07	3.0271e+07	4.35063e+07	7.61804e+07	8.61952e+07	1.26648e+07	4.89627e+07	1.48744e+07	1.3415e+07	1.61953e+07	1.3473e+07	2.15796e+07	1.34253e+07	3.38903e+07	7.12372e+07	0.467629	0.0178917	0.0649573	0.439005	0.476079	1.84484	0.0736289	down	214.025	0.6363	1	0	-	Unknown	-	-	-	-	0	-	-	1	Cellobionate	C20888
neg-M216T360	1.15432e+06	645153	621269	799270	522915	570799	2.64781e+06	962585	854081	345817	389628	434998	702543	337199	231253	502998	0.479361	0.0154122	0.014763	0.425014	0.349785	1.55948	0.206197	down	216.172	6.00225	1	0	-	Unknown	-	-	-	-	4	Deoxyhypusine;Spermic acid 1;Spermine dialdehyde;Hexamethylene bisacetamide	HMDB0011150;HMDB0060066;HMDB0013076;HMDB0041901	0	-	-
neg-M218T216	2.86942e+08	1.85273e+08	1.88071e+08	6.61613e+07	1.33469e+08	1.71835e+08	6.00061e+07	1.70784e+08	8.08166e+07	3.71605e+07	8.66944e+07	3.17992e+07	8.22795e+07	4.83285e+07	7.31457e+07	1.55431e+08	0.471791	0.0128337	0.0281274	0.41415	0.39803	1.72193	0.0441903	down	218.09	3.60698	1	0	-	Unknown	-	-	-	-	0	-	-	2	N(omega)-Nitro-L-arginine;Piperazine_phosphate	C03417;C12839
neg-M218T353	1.02732e+07	1.45695e+07	1.39239e+07	2.25684e+06	2.30976e+07	4.80165e+06	4.17687e+07	7.77844e+06	1.68431e+07	6.00102e+07	4.69518e+07	2.44094e+07	4.63934e+07	5.44174e+07	2.22221e+07	1.02764e+07	2.37634	0.0209896	0.014763	0.449699	0.349785	1.96212	0.0298852	up	218.032	5.89048	1	0	-	Unknown	-	-	-	-	0	-	-	4	4-Amino-2-methyl-5-(phosphooxymethyl)pyrimidine;(1E,3E)-4-Hydroxybuta-1,3-diene-1,2,4-tricarboxylate;(1E)-4-Oxobut-1-ene-1,2,4-tricarboxylate;4-Carboxy-2-oxo-3-hexenedioate	C04556;C04324;C04434;C05364
neg-M219T353	950622	1.52386e+06	1.5973e+06	241686	2.64019e+06	344960	3.56386e+06	634111	1.8508e+06	6.48054e+06	5.24313e+06	2.74651e+06	4.13091e+06	6.11075e+06	2.35148e+06	1.16905e+06	2.61671	0.0135805	0.014763	0.418075	0.349785	2.13	0.085136	up	219.035	5.89003	1	0	-	Unknown	-	-	-	-	1	1-Propenyl 1-(1-propenylthio)propyl disulfide	HMDB0038967	1	Thidiazuron	C18812
neg-M220T216	1.34165e+07	8.22313e+06	7.79741e+06	2.16058e+06	6.06214e+06	7.98017e+06	1.90403e+06	5.81085e+06	3.19638e+06	1.17742e+06	3.24142e+06	1.50238e+06	3.99823e+06	1.75978e+06	3.34168e+06	6.06186e+06	0.45505	0.0314026	0.0281274	0.464218	0.39803	1.63478	0.0706942	down	220.086	3.60675	1	0	-	Unknown	-	-	-	-	2	2'-Deoxysepiapterin;Eupolauridine	HMDB0000389;HMDB0030182	1	Pyrimidodiazepine	C02587
neg-M220T228	2.10593e+08	1.61576e+08	1.94073e+08	4.33511e+07	1.04504e+08	8.81358e+07	1.20685e+08	1.56331e+08	7.81614e+07	2.30968e+07	9.55099e+07	3.73641e+07	7.12818e+07	2.94007e+07	5.6064e+07	1.29272e+08	0.481956	0.0147826	0.014763	0.419283	0.349785	1.68807	0.0247896	down	220.102	3.7991	0	0	-	Unknown	-	-	-	-	0	-	-	0	-	-
neg-M222T46	2.26645e+07	2.55563e+06	2.76274e+07	8.19558e+06	2.40933e+07	4.16256e+06	3.7995e+07	5.44597e+07	1.33902e+07	1.42036e+06	2.61736e+06	1.83011e+06	7.66878e+06	7.67537e+06	7.1856e+06	8.39106e+06	0.276082	0.0366703	0.0498834	0.476457	0.445439	2.02698	0.268686	down	222.137	0.762623	1	0	-	Unknown	-	-	-	-	1	Neostigmine	HMDB0015472	1	Neostigmine	C07258
neg-M224T48	4.87332e+07	4.80086e+07	5.03112e+07	7.1654e+07	4.48858e+07	2.31447e+08	1.36548e+08	5.47093e+07	9.37891e+07	6.39248e+07	1.6348e+07	4.98111e+06	1.06707e+07	7.69224e+07	7.35622e+06	1.99437e+07	0.428292	0.025795	0.130381	0.455451	0.563969	2.03454	0.0942302	down	224.037	0.79588	1	0	-	Unknown	-	-	-	-	4	3,4-DHPEA-EA;Gibberellin A32;2-(3,4-Dihydroxyphenylethyl)-6-epi-elenaiate;Galactinol dihydrate	HMDB0029304;HMDB0035037;HMDB0039137;HMDB0011739	5	1-Naphthalenesulfonic_acid;2-Naphthalenesulfonic_acid;Hydroxyvernolide;Chelilutine;Sanguirubine	C16201;C16202;C09477;C12229;C12230
neg-M225T35	1.01237e+07	9.70932e+06	4.74582e+06	6.12984e+06	4.73065e+06	6.69741e+06	1.47194e+06	1.13287e+07	1.83538e+07	9.45411e+07	2.72333e+07	5.01209e+07	2.14139e+07	4.29668e+07	1.35749e+07	2.88766e+07	5.40763	0.000138779	0.0001554	0.0534672	0.0534149	2.85225	0.0900372	up	224.978	0.578332	1	0	-	Unknown	-	-	-	-	2	6-Thioxanthine 5'-monophosphate;6-Thioxanthylic acid	HMDB0060418;HMDB0060792	1	6-Thioxanthine_5'-monophosphate	C16618
neg-M231T416	2.41589e+07	2.68805e+07	2.12447e+07	2.86811e+07	2.84671e+07	2.91999e+07	2.59125e+07	1.13047e+07	2.01966e+07	3.10694e+06	7.72485e+06	1.43798e+07	8.5267e+06	6.29266e+06	4.26341e+06	2.48395e+07	0.456118	0.00658863	0.0029526	0.366813	0.225167	2.03813	0.287544	down	231.146	6.92821	1	1	Furanogermenone	Lipids and lipid-like molecules	Prenol lipids	HMDB0036766	C17488	-	10	isobutyrylcarnitine;(4E)-6-hydroxy-1-(4-hydroxy-3-methoxyphenyl)tetradec-4-en-3-one;3b,15b,17a-Trihydroxy-pregnenone;3a,21-Dihydroxy-5b-pregnane-11,20-dione;11b,21-Dihydroxy-5b-pregnane-3,20-dione;17alpha,21-Dihydroxypregnenolone;7'-Carboxy-alpha-chromanol;[10]-Gingerdione;[8]-Paradyl acetate;9alpha-(3-Methyl-2E-pentenoyloxy)-4S-hydroxy-10(14)-oplopen-3-one	HMDB0062556;HMDB0137416;HMDB0000353;HMDB0006755;HMDB0006757;HMDB0006762;HMDB0012848;HMDB0029475;HMDB0040641;HMDB0040954	5	11beta,21-Dihydroxy-5beta-pregnane-3,20-dione;3alpha,21-Dihydroxy-5beta-pregnane-11,20-dione;17alpha,21-Dihydroxypregnenolone;3alpha,17alpha-Dihydroxy-5beta-pregnane-11,20-dione;Protomycinolide_IV	C05475;C05478;C05487;C14598;C15685
neg-M231T469	6.06645e+06	5.4927e+06	1.5447e+07	3.41436e+07	6.67942e+06	8.2921e+06	4.58334e+07	2.16586e+07	6.91139e+06	278650	1.00748e+07	4.82341e+06	1.37371e+07	3.31066e+06	3.7375e+06	1.35058e+06	0.307939	0.0260288	0.0281274	0.455451	0.39803	2.13464	0.0719333	down	231.216	7.81613	0	0	-	Unknown	-	-	-	-	0	-	-	0	-	-
neg-M234T246	5.67363e+08	3.91873e+08	3.92673e+08	8.50683e+07	2.36585e+08	2.40137e+08	1.41782e+08	3.3812e+08	1.19108e+08	5.93462e+07	1.69623e+08	5.83795e+07	1.54482e+08	7.97007e+07	1.31656e+08	3.62988e+08	0.474299	0.0240056	0.0281274	0.451317	0.39803	1.6614	0.0180671	down	234.118	4.09553	1	0	-	Unknown	-	-	-	-	1	S-[1-[2-(Acetyloxy)ethyl]butyl] ethanethioate	HMDB0037764	1	2-Oxo-9-methylthiononanoic_acid	C17228
neg-M236T215	5.12888e+07	1.83704e+07	2.18888e+07	1.26835e+07	1.67541e+07	8.64175e+06	1.86285e+07	4.68185e+07	7.45408e+06	6.54649e+06	1.14332e+07	9.61323e+06	1.3825e+07	5.7461e+06	6.21548e+06	8.05452e+06	0.353138	0.0031335	0.0018648	0.29144	0.186614	2.02403	0.10378	down	236.097	3.58642	1	1	N-lactoyl-Phenylalanine	Organic acids and derivatives	Carboxylic acids and derivatives	HMDB0062175	null	-	0	-	-	0	-	-
neg-M239T343	1.7291e+07	7.89727e+06	7.65003e+06	7.26401e+06	9.42508e+06	1.19045e+07	1.66493e+07	1.11106e+07	6.06888e+06	1.11109e+07	1.38892e+06	5.43517e+06	3.39472e+06	2.61595e+06	4.5377e+06	7.16572e+06	0.467734	0.00641451	0.0029526	0.364489	0.225167	1.90367	0.149469	down	239.166	5.7178	1	0	-	Unknown	-	-	-	-	1	L-Menthyl acetoacetate	HMDB0032369	0	-	-
neg-M239T45	1.01869e+08	3.71427e+07	6.22429e+07	1.93593e+08	6.02131e+07	4.30488e+07	7.03486e+07	8.43901e+07	1.34884e+07	1.44605e+07	5.55708e+07	7.74826e+06	3.64022e+07	4.40269e+07	3.56815e+07	8.7549e+07	0.451755	0.0194946	0.0206682	0.444942	0.369953	1.79957	0.359795	down	239.072	0.742535	1	1	Allose	Unknown	null	HMDB0001151	C01487	(map00051)Fructose and mannose metabolism;(map01120)Microbial metabolism in diverse environments;(map02010)ABC transporters	20	Serylvaline;Valyl-Serine;N6-Acetyl-5S-hydroxy-L-lysine;3,4-Dihydroxy-2-hydroxymethyl-1-pyrrolidinepropanamide;5-(4-methoxyphenyl)-2-methylpent-1-en-3-one;1-(4-methoxyphenyl)-4-methylpent-1-en-3-one;2-[4-(2-methylpropyl)phenyl]prop-2-enoic acid;2-[4-(2-methylprop-2-en-1-yl)phenyl]propanoic acid;4-Hydroxy-3-(3-methyl-2-butenyl)acetophenone;alpha,alpha-Dimethylanisalacetone;6-(1-Hydroxyethyl)-2,2-di…	HMDB0029052;HMDB0029136;HMDB0033891;HMDB0039948;HMDB0132944;HMDB0132949;HMDB0140968;HMDB0140969;HMDB0030770;HMDB0030904;HMDB0031553;HMDB0031661;HMDB0033379;HMDB0036224;HMDB0037628;HMDB0037702;HMDB0037703;HMDB0037721;HMDB0041316;HMDB0041317	6	N6-Acetyl-N6-hydroxy-L-lysine;N5-(L-1-Carboxyethyl)-L-ornithine;Triethylenemelamine;4'-Hydroxy-3'-prenylacetophenone;Plastoquinone-1;Cyanazine	C03955;C04210;C07642;C10702;C16694;C14299
neg-M241T270	3.60373e+07	1.59482e+07	8.85988e+07	1.9474e+07	1.34886e+07	9.62507e+07	3.62537e+07	2.39659e+07	2.48093e+07	1.19789e+07	1.15775e+07	9.2402e+06	1.07337e+07	1.04381e+07	1.71195e+07	1.80154e+07	0.345172	0.0135037	0.0104118	0.417724	0.318628	1.83008	0.0575319	down	241.101	4.5	1	0	-	Unknown	-	-	-	-	2	Thiopental;Ethiofencarb	HMDB0014737;HMDB0031782	10	Thiopental;5-Methylchrysene;1-Methylchrysene;2-Methylchrysene;3-Methylchrysene;4-Methylchrysene;6-Methylchrysene;Aziprotryne;Ethiofencarb;Methiocarb	C07521;C19259;C19447;C19448;C19449;C19450;C19451;C19099;C18649;C18651
neg-M242T270	4.15573e+06	1.39887e+06	1.29597e+07	2.01479e+06	764522	1.27423e+07	5.43725e+06	1.89038e+06	2.43148e+06	441617	1.16295e+06	86592.3	632939	366175	1.01331e+06	1.24296e+06	0.17837	0.00647303	0.00699301	0.364489	0.293027	2.52648	0.200538	down	242.081	4.49938	1	0	-	Unknown	-	-	-	-	2	2-Methoxyxanthone;Oroselone	HMDB0032998;HMDB0033925	3	Dithranol;4-Dihydroxyethyl-8,9-epoxy-enediyne;Flurecol	C06831;C11446;C18856
neg-M246T86	4.6463e+07	5.33021e+07	3.21073e+07	2.58175e+07	4.58225e+07	5.81641e+07	3.17397e+07	4.68839e+07	6.77336e+07	8.7331e+07	3.78251e+08	1.97358e+08	9.25511e+07	3.51231e+08	3.17715e+08	3.06797e+07	4.47502	0.00649412	0.00699301	0.364489	0.293027	2.17158	0.352936	up	246.101	1.43559	1	0	-	Unknown	-	-	-	-	1	Hydralazine pyruvate hydrazone	HMDB0061143	3	Semustine;Yellow_AB;Lovastatin_acid	C07640;C19552;C21130
neg-M249T44	3.4432e+06	4.52132e+06	4.52416e+06	5.70946e+06	5.54514e+06	2.0922e+06	4.57427e+06	3.88788e+06	2.77693e+06	300108	2.79268e+06	408111	2.41564e+06	2.5312e+06	2.02783e+06	1.71315e+06	0.436346	0.0134863	0.0018648	0.417724	0.186614	1.99027	0.273557	down	249.075	0.740396	1	0	-	Unknown	-	-	-	-	7	3-(1,2-dihydroxybutyl)-7-hydroxy-1H-isochromen-1-one;3-(1,2-dihydroxybutyl)-6-hydroxy-1H-isochromen-1-one;3-(1,2,3-trihydroxybutyl)-1H-isochromen-1-one;3-(1,2-dihydroxybutyl)-5-hydroxy-1H-isochromen-1-one;3-(1,2,4-trihydroxybutyl)-1H-isochromen-1-one;Samin;Citrinin	HMDB0130060;HMDB0130061;HMDB0130062;HMDB0130063;HMDB0130064;HMDB0038926;HMDB0041857	1	Citrinin	C16765
neg-M251T482	4.60359e+08	1.73852e+08	3.51337e+08	2.55859e+09	4.95756e+08	2.0203e+08	3.41354e+08	8.55409e+08	2.33781e+08	9.4046e+07	9.33138e+07	5.25795e+07	5.28927e+08	1.01843e+08	1.38073e+08	1.52422e+08	0.256493	0.00779645	0.0104118	0.37416	0.318628	2.17873	0.0731951	down	251.207	8.02697	1	1	7Z,10Z-Hexadecadienoic acid	Lipids and lipid-like molecules	Fatty Acyls	HMDB0000477	null	-	0	-	-	0	-	-
neg-M252T42	1.13011e+07	5.44401e+07	1.8442e+08	2.0065e+08	2.23762e+07	1.83279e+07	1.27878e+08	3.19148e+07	3.0175e+07	1.29959e+07	3.25627e+07	9.2174e+06	1.45557e+07	1.95943e+07	1.17768e+07	1.55751e+07	0.224859	0.0289167	0.0498834	0.460453	0.445439	1.86909	0.377456	down	252.044	0.700782	1	0	-	Unknown	-	-	-	-	2	Sulfamethoxazole;Melleolide K	HMDB0015150;HMDB0035001	2	Sulfamethoxazole;Sulfacetamide_sodium_anhydrous	C07315;C08051
neg-M254T258	4.24878e+06	722703	1.70076e+06	1.0652e+06	2.10919e+06	2.23459e+06	1.22628e+06	1.80673e+06	5.59164e+06	1.1445e+07	1.27317e+06	1.57617e+07	3.27354e+06	4.82602e+06	4.62149e+06	2.9374e+06	3.29028	0.00827232	0.00699301	0.383362	0.293027	2.04457	0.346185	up	254.15	4.30631	1	0	-	Unknown	-	-	-	-	2	N-(3-aminopropyl)-3-(3,4-dihydroxyphenyl)propanimidic acid;Secobarbital	HMDB0139940;HMDB0014562	1	L-Pyrrolysine	C16138
neg-M257T57	6.03857e+07	3.08066e+07	8.57589e+07	3.92048e+07	1.58851e+07	1.44369e+07	3.14349e+08	4.91233e+07	4.35648e+07	5.25503e+06	4.38139e+07	3.13975e+06	1.64712e+07	4.81437e+06	4.71384e+06	1.99799e+07	0.232401	0.0142874	0.0379176	0.418247	0.425399	2.30863	0.182435	down	257.036	0.95113	1	0	-	Unknown	-	-	-	-	2	1-Pentenyl glucosinolate;Glucobrassicanapin	HMDB0036354;HMDB0038417	1	Glucobrassicanapin	C08403
neg-M260T335	373530	288995	490349	927213	260724	570619	92047.4	486817	313571	32265.7	297460	41613	142639	227491	396326	125810	0.451875	0.0429881	0.0498834	0.486524	0.445439	1.68452	0.380628	down	260.199	5.59128	1	0	-	Unknown	-	-	-	-	4	Isoleucyl-Isoleucine;Isoleucyl-Leucine;Leucyl-Isoleucine;Leucyl-Leucine	HMDB0028910;HMDB0028911;HMDB0028932;HMDB0028933	2	N-(6-Aminohexanoyl)-6-aminohexanoate;Leucyl-leucine	C01255;C11332
neg-M262T282	2.66871e+07	1.55753e+07	1.7932e+07	5.95012e+06	6.41026e+06	1.43923e+07	5.34186e+06	9.22538e+06	7.13599e+06	1.68767e+06	6.05011e+06	2.52371e+06	3.50848e+06	3.1735e+06	5.72762e+06	1.91725e+07	0.482489	0.0252713	0.0498834	0.454798	0.445439	1.73231	0.0914179	down	262.15	4.70282	1	0	-	Unknown	-	-	-	-	0	-	-	2	D-Octopine;L-N2-(2-Carboxyethyl)arginine	C04137;C06655
neg-M265T176	2.87642e+07	3.56275e+07	3.07746e+07	7.66769e+07	3.21412e+07	4.07004e+07	2.2469e+07	1.92782e+08	3.64673e+07	1.77848e+07	2.19915e+07	1.74736e+07	3.83229e+07	2.51157e+07	1.99515e+07	1.63929e+07	0.420711	0.0394739	0.0281274	0.481091	0.39803	1.40482	0.440171	down	265.1	2.92676	1	0	-	Unknown	-	-	-	-	9	(S)-Pterosin K;Cysteinyl-Glutamine;Cysteinyl-Gamma-glutamate;Glutaminylcysteine;1-(8Z,11Z,14Z-eicosatrienoyl)-glycero-3-phosphate;LysoPA(20:3(5Z,8Z,11Z)/0:0);LysoPA(20:3(8Z,11Z,14Z)/0:0);Pipazethate;alpha-Acetolactate decarboxylase (enzyme preparation from bacillus subtilis recombinant)	HMDB0036602;HMDB0028773;HMDB0028789;HMDB0028794;HMDB0062313;HMDB0114747;HMDB0114759;HMDB0015686;HMDB0032156	3	13H-Dibenzo[a,g]fluorene;Dubamine;Sophoranone	C19391;C10661;C08719
neg-M267T231	2.678e+07	4.92394e+07	1.85522e+07	3.51216e+07	4.2145e+07	2.31511e+07	1.11309e+07	1.38445e+07	2.04812e+07	4.18789e+07	6.61845e+07	8.9954e+07	4.40422e+07	5.65784e+07	9.27823e+07	3.54221e+07	2.03362	0.0142305	0.0206682	0.418247	0.369953	1.5995	0.441708	up	267.113	3.84858	1	0	-	Unknown	-	-	-	-	2	cycloguanil;1-(11Z-eicosenoyl)-glycero-3-phosphate	HMDB0060974;HMDB0062305	3	Lysergic_acid;N-Butyl-beta-carboline-3-carboxylate;N,N'-Diacetylbenzidine	C07541;C13805;C19217
neg-M267T539	3.06421e+08	6.53575e+08	3.85651e+08	8.63405e+07	1.36692e+08	3.329e+08	5.2261e+08	1.04895e+08	1.30671e+08	1.16797e+09	1.68407e+09	9.92891e+08	2.85315e+08	1.19433e+09	5.20362e+08	5.55418e+08	2.58237	0.0402015	0.0649573	0.482847	0.476079	1.72445	0.0756982	up	267.239	8.98462	0	0	-	Unknown	-	-	-	-	0	-	-	0	-	-
neg-M268T36	4.42568e+06	6.86683e+06	1.76518e+06	1.05715e+06	1.88922e+06	1.44131e+06	735304	4.29225e+06	2.42488e+07	6.60018e+06	7.99407e+06	2.22394e+06	1.32007e+07	4.11374e+06	2.33951e+06	6.17617e+06	2.97678	0.0192442	0.0281274	0.444942	0.39803	2.02144	0.129397	up	268.018	0.605481	0	0	-	Unknown	-	-	-	-	0	-	-	0	-	-
neg-M269T44	5.98138e+07	1.37684e+08	4.84196e+07	1.41087e+08	3.35711e+07	7.67057e+07	3.42723e+07	1.19313e+08	2.67456e+07	2.87388e+07	1.3258e+07	8.45047e+06	3.62738e+07	5.02141e+07	2.24381e+07	6.74237e+07	0.389546	0.00832228	0.014763	0.384007	0.349785	2.00214	0.397821	down	269.094	0.73969	1	0	-	Unknown	-	-	-	-	1	10,11-Dihydroxycarbamazepine	HMDB0060568	4	Dihydroxycarbazepine;2-(4-Hydroxybenzyl)isoindole-1,3-dione;2-Acetamido-6H-dibenzo[b,d]pyran-6-one;N-(6-Oxo-6H-dibenzo[b,d]pyran-3-yl)acetamide	C07495;C14264;C14620;C14920
neg-M273T57_2	2.96544e+07	1.78034e+07	3.14934e+07	1.6389e+07	9.24866e+06	1.06277e+07	5.32617e+07	2.30997e+07	2.60152e+07	5.26224e+06	378386	5.91026e+06	2.24794e+07	2.4303e+06	2.37674e+06	1.33018e+07	0.40795	0.0290075	0.0281274	0.460797	0.39803	2.19458	0.173325	down	273.025	0.944648	1	0	-	Unknown	-	-	-	-	9	3-(6-hydroxy-7-methoxy-2H-1,3-benzodioxol-5-yl)prop-2-enoic acid;3-(7-hydroxy-6-methoxy-2H-1,3-benzodioxol-5-yl)prop-2-enoic acid;Benzoylmalic acid;L-4-Chlorotryptophan;(卤)-6-Chlorotryptophan;1-Propenyl 1-(propylsulfinyl)propyl disulfide;1-(1-Propenylsulfinyl)propyl propyl disulfide;1-(2-Propenylsulfinyl)propyl propyl disulfide;2-Propenyl 1-(propylsulfinyl)propyl disulfide	HMDB0128679;HMDB0128680;HMDB0039494;HMDB0030400;HMDB0033557;HMDB0033073;HMDB0033074;HMDB0036370;HMDB0036375	4	Plutonium;Ethychlozate;7-Chloro-L-tryptophan;Disulfoton	C19159;C18532;C19687;C18400
neg-M274T366	2.68802e+06	3.68203e+06	1.58901e+06	2.15711e+06	980353	8.634e+06	732508	554776	531521	1.74267e+06	1.06762e+06	210580	316203	290041	107911	2.34193e+06	0.314422	0.0241862	0.0379176	0.451317	0.425399	2.38362	0.288166	down	274.161	6.09739	1	0	-	Unknown	-	-	-	-	2	Cyclobenzaprine;Deterrol stearate	HMDB0015060;HMDB0034578	1	Cyclobenzaprine	C06931
neg-M275T34	519185	1.51546e+06	201134	1.07718e+06	543910	597635	345709	568382	1.50498e+06	3.09551e+06	2.53536e+06	2.03443e+06	1.85378e+06	4.41865e+06	959881	1.09112e+06	3.25853	0.000777075	0.0018648	0.148471	0.186614	2.3671	0.120946	up	274.961	0.559235	0	0	-	Unknown	-	-	-	-	0	-	-	0	-	-
neg-M275T381	6.24921e+06	2.40789e+07	1.51234e+07	5.36824e+07	1.06653e+07	2.88637e+07	4.63161e+06	1.41215e+07	7.42883e+06	2.94322e+06	1.45309e+07	8.8854e+06	6.94529e+06	4.73093e+06	3.01488e+06	1.13669e+07	0.380179	0.0348131	0.0649573	0.47381	0.476079	1.84209	0.242978	down	275.173	6.35536	1	0	-	Unknown	-	-	-	-	8	Glutaminylisoleucine;Glutaminylleucine;Hydroxyprolyl-Lysine;Isoleucyl-Glutamine;Isoleucyl-Gamma-glutamate;Leucyl-Glutamine;Leucyl-Gamma-glutamate;Lysyl-Hydroxyproline	HMDB0028800;HMDB0028801;HMDB0028868;HMDB0028905;HMDB0028921;HMDB0028927;HMDB0028943;HMDB0028952	2	Pyrithiamine;Sodium_deoxycholate	C21111;C11171
neg-M276T420	2.44427e+07	2.08432e+07	1.62532e+07	2.52442e+07	1.82404e+07	3.09252e+07	8.90471e+06	9.47964e+06	1.51955e+07	2.62217e+06	667492	1.29796e+07	2.11841e+06	2.24904e+06	6.35398e+06	2.20109e+07	0.415965	0.017008	0.014763	0.437365	0.349785	2.30892	0.117601	down	276.152	6.99657	1	0	-	Unknown	-	-	-	-	0	-	-	2	N,N'-Diphenyl-p-phenylenediamine;Methaphenilene	C14501;C11113
neg-M285T35	7.86993e+06	5.05421e+06	1.6453e+06	6.01526e+06	6.69593e+06	3.16885e+06	1.58731e+06	1.33484e+07	1.79523e+07	4.38423e+07	2.75254e+07	1.61438e+07	1.73465e+07	1.01207e+07	7.63031e+06	1.34184e+07	3.39273	0.00162736	0.0010878	0.225915	0.155418	2.46895	0.0808127	up	285	0.578777	1	0	-	Unknown	-	-	-	-	4	[3-(3-{[3,4-dihydroxy-5-(hydroxymethyl)oxolan-2-yl]oxy}-5,7-dihydroxy-4-oxo-3,4-dihydro-2H-1-benzopyran-2-yl)phenyl]oxidanesulfonic acid;[(5-{[5,7-dihydroxy-2-(3-hydroxyphenyl)-4-oxo-3,4-dihydro-2H-1-benzopyran-3-yl]oxy}-3,4-dihydroxyoxolan-2-yl)methoxy]sulfonic acid;(5-{[5,7-dihydroxy-2-(3-hydroxyphenyl)-4-oxo-3,4-dihydro-2H-1-benzopyran-3-yl]oxy}-4-hydroxy-2-(hydroxymethyl)oxolan-3-yl)oxidanesu…	HMDB0132752;HMDB0132753;HMDB0132754;HMDB0132755	0	-	-
neg-M285T508	1.06467e+07	7.09945e+06	9.06757e+06	6.32427e+07	6.90454e+06	3.61467e+06	2.33294e+07	1.68574e+07	4.24774e+06	1.25394e+06	3.04305e+06	503599	2.18777e+07	1.95854e+06	7.57928e+06	3.38987e+06	0.311544	0.0200066	0.0206682	0.444978	0.369953	2.157	0.344325	down	285.264	8.46968	0	0	-	Unknown	-	-	-	-	0	-	-	0	-	-
neg-M285T81_1	1.06871e+07	5.20923e+06	1.51254e+07	1.02115e+07	1.5852e+07	1.99449e+07	9.14046e+06	1.27208e+07	1.61314e+07	2.2204e+07	2.49861e+07	4.74926e+07	1.30425e+07	1.90946e+07	3.62989e+07	4.44488e+07	2.26207	0.00339355	0.0029526	0.301815	0.225167	1.84413	0.321972	up	285.066	1.34872	1	0	-	Unknown	-	-	-	-	3	Sulfamethoxazole N4-hydroxylamine;5-Hydroxysulfamethoxazole;sulfamethoxazole hydroxylamine	HMDB0013852;HMDB0060529;HMDB0060985	0	-	-
neg-M285T81_2	8.7338e+06	1.07651e+07	1.63489e+07	1.26717e+07	1.81423e+07	2.43123e+07	9.61764e+06	1.19665e+07	1.88685e+07	2.56135e+07	2.39069e+07	5.30245e+07	1.07166e+07	1.56625e+07	4.08675e+07	4.92645e+07	2.11379	0.0156168	0.0281274	0.427408	0.39803	1.5253	0.443236	up	285.078	1.34756	1	0	-	Unknown	-	-	-	-	45	3-(3,4-dihydroxy-2-methoxyphenyl)-1-(3-hydroxyphenyl)prop-2-en-1-one;5,7-dihydroxy-2-(3-methoxyphenyl)-3,4-dihydro-2H-1-benzopyran-4-one;3-(3-methoxyphenyl)-1-(2,4,6-trihydroxyphenyl)prop-2-en-1-one;3-(3,4-dihydroxyphenyl)-7-methoxy-3,4-dihydro-2H-1-benzopyran-4-one;7-hydroxy-3-(4-hydroxy-3-methoxyphenyl)-3,4-dihydro-2H-1-benzopyran-4-one;3-phenyl-1-(2,4,6-trihydroxy-3-methoxyphenyl)prop-2-en-1-o…	HMDB0126052;HMDB0130322;HMDB0130323;HMDB0130375;HMDB0130382;HMDB0130906;HMDB0132458;HMDB0132459;HMDB0132857;HMDB0132878;HMDB0132888;HMDB0132892;HMDB0132893;HMDB0133296;HMDB0133955;HMDB0133956;HMDB0138113;HMDB0138503;HMDB0138507;HMDB0140880;HMDB0141949;HMDB0029527;HMDB0029870;HMDB0030090;HMDB0030622;HMDB0030793;HMDB0030807;HMDB0030852;HMDB0031420;HMDB0031620;HMDB0033291;HMDB0033309;HMDB0034011;HMD…	18	(-)-Vestitone;Dihydrobiochanin_A;2'-O-Methyllicodione;Isosakuranetin;Moracin_A;Sainfuran;Quinquangulin;Oxypeucedanin;Sakuranetin;Brazilin;2',4',6'-Trihydroxy-3'-formyldihydrochalcone;Phyllodulcin;(-)-Nissolin;(S)-DNPA;2,7-Dihydroxy-4'-methoxyisoflavanone;(R)-DNPA;Ethofumesate;2-(p-Methoxyphenyl)-3-(m-chlorophenyl)acrylonitrile	C00786;C02675;C02922;C05334;C08844;C08974;C09044;C09282;C09833;C09920;C09975;C10274;C10508;C12434;C16190;C18835;C18829;C14936
neg-M286T110	648293	6.98795e+06	1.16133e+06	1.91382e+06	3.56975e+06	2.87728e+06	1.38395e+06	2.33561e+06	3.81162e+06	3.8747e+06	1.45028e+07	4.10554e+06	6.49943e+06	5.82724e+06	4.30318e+06	3.64277e+06	2.23045	0.0112457	0.00699301	0.403955	0.293027	1.86489	0.143598	up	286.104	1.82656	1	0	-	Unknown	-	-	-	-	1	N-Ribosylhistidine	HMDB0002089	2	Clavamycin_E;Clitidine	C17365;C19977
neg-M287T458	2.88774e+07	1.53252e+07	2.27415e+07	4.27616e+07	2.17413e+07	7.34061e+06	5.23201e+07	4.29277e+07	2.22531e+07	3.31323e+06	1.07347e+07	1.39502e+06	1.32586e+07	3.43329e+06	1.15271e+07	3.22325e+06	0.295418	0.0042833	0.004662	0.324399	0.277115	2.42178	0.319801	down	287.226	7.62932	0	0	-	Unknown	-	-	-	-	0	-	-	0	-	-
neg-M287T459	1.91136e+07	1.58041e+07	2.26005e+07	4.36872e+07	2.37195e+07	7.98487e+06	5.11769e+07	4.04755e+07	2.33559e+07	4.36296e+06	1.20646e+07	1.76045e+06	1.45219e+07	2.90144e+06	1.86921e+07	7.96138e+06	0.381278	0.0139489	0.0104118	0.418237	0.318628	2.08542	0.0370779	down	287.214	7.64573	1	0	-	Unknown	-	-	-	-	3	Bupivacaine;Levobupivacaine;Dextromethorphan	HMDB0014442;HMDB0015137;HMDB0001920	5	Bupivacaine;L-(-)-1-Butyl-2',6'-pipecoloxylidide;Flabellidine;Dextromethorphan;Anacyclin	C07529;C07887;C09865;C06947;C08396
neg-M290T255	5.80875e+06	3.8352e+06	676185	3.60702e+06	6.48312e+06	5.07426e+06	935885	3.72846e+06	1.134e+07	8.31787e+06	3.16773e+06	1.12555e+07	5.79678e+06	7.34262e+06	2.14829e+07	9.29951e+06	2.58726	0.0122851	0.0104118	0.406367	0.318628	2.00928	0.0468046	up	290.125	4.2446	1	0	-	Unknown	-	-	-	-	3	S-(3-Methylbutanoyl)-dihydrolipoamide-E;S-(2-Methylbutanoyl)-dihydrolipoamide;Glutamyl-Gamma-glutamate	HMDB0006867;HMDB0006869;HMDB0028833	3	S-(2-Methylbutanoyl)-dihydrolipoamide;S-(3-Methylbutanoyl)-dihydrolipoamide;Dikegulac	C05118;C05119;C18825
neg-M290T337	3.71678e+06	1.01202e+06	4.38389e+06	6.8178e+06	1.06207e+06	5.2694e+06	189328	267966	1.6665e+06	250373	218008	455835	632706	352747	189744	846258	0.203007	0.046739	0.0829837	0.49405	0.50751	2.10639	0.16162	down	290.158	5.6129	1	0	-	Unknown	-	-	-	-	1	Lysyl-Glutamate	HMDB0028950	0	-	-
neg-M291T267	3.10051e+07	4.97853e+07	1.30839e+07	2.33539e+07	4.0486e+07	4.41696e+07	1.1163e+07	2.24589e+07	1.62776e+07	3.99433e+07	1.08729e+08	1.52162e+08	2.91218e+07	7.45539e+07	2.02983e+08	4.34771e+07	2.83325	0.0356577	0.0829837	0.476428	0.50751	1.71543	0.0419575	up	291.127	4.44243	1	0	-	Unknown	-	-	-	-	0	-	-	1	SB_206553	C11740
neg-M293T269	1.79143e+08	1.53678e+08	4.43235e+07	7.18662e+07	1.31386e+08	1.35876e+08	3.28337e+07	5.73251e+07	5.10679e+07	2.30486e+08	2.05317e+08	8.69723e+08	1.64446e+08	2.92938e+08	1.22685e+09	2.64835e+08	4.09913	0.0157118	0.00699301	0.427408	0.293027	2.06094	0.0498611	up	293.146	4.48572	1	1	Mono-(2-ethyl-5-hydroxyhexyl) phthalate	Benzenoids	Benzene and substituted derivatives	HMDB0094679	null	-	0	-	-	0	-	-
neg-M296T238	817623	1.22325e+06	1.44842e+06	3.26156e+06	2.04341e+06	5.51168e+06	738111	2.11428e+06	5.15629e+06	2.57867e+06	2.31165e+06	9.49162e+06	4.03704e+06	6.55662e+06	1.12588e+07	1.23697e+06	2.48437	0.0258518	0.0281274	0.455451	0.39803	1.69839	0.409658	up	296.156	3.95958	1	0	-	Unknown	-	-	-	-	2	LysoPA(24:0/0:0);LysoPA(i-24:0/0:0)	HMDB0114756;HMDB0114770	0	-	-
neg-M296T48	3.7738e+07	576934	2.04288e+07	3.55682e+07	3.40868e+07	4.62746e+07	2.09042e+07	2.05216e+07	7.01595e+07	3.84268e+07	9.92674e+07	4.90878e+07	6.10904e+07	1.02852e+08	7.68128e+07	3.90386e+07	2.48375	0.0425903	0.000621601	0.486334	0.117004	2.30121	0.0838419	up	296.082	0.80482	1	0	-	Unknown	-	-	-	-	2	5'-Methylthioadenosine;Sulfametopyrazine	HMDB0001173;HMDB0014802	3	5'-Methylthioadenosine;Sulfamonomethoxine;Sulfamethopyrazine	C00170;C12540;C12616
neg-M297T430	5.07985e+09	3.71441e+09	7.50447e+09	4.5583e+10	2.93827e+09	2.04788e+09	7.36993e+09	2.13036e+10	3.84648e+09	1.86758e+09	2.32728e+09	7.11087e+08	1.33257e+10	2.67796e+09	1.13565e+09	2.42012e+09	0.296331	0.0424972	0.0379176	0.486334	0.425399	1.80679	0.0405561	down	297.251	7.16051	1	1	5-Hexyltetrahydro-2-furanoctanoic acid	Lipids and lipid-like molecules	Fatty Acyls	HMDB0031127	null	-	0	-	-	0	-	-
neg-M297T461	1.03216e+10	8.51335e+09	9.90728e+09	1.56978e+10	7.13129e+09	7.84487e+09	3.8499e+10	1.72993e+10	1.68488e+10	7.21641e+09	7.14442e+09	2.54905e+09	1.01837e+10	4.18127e+09	2.70904e+09	3.13856e+09	0.468442	0.0220511	0.0379176	0.451317	0.425399	1.69535	0.0259689	down	297.251	7.68495	1	1	5-Hexyltetrahydro-2-furanoctanoic acid	Lipids and lipid-like molecules	Fatty Acyls	HMDB0031127	null	-	0	-	-	0	-	-
neg-M298T430	1.00027e+09	7.36349e+08	1.48792e+09	9.03391e+09	5.80201e+08	4.06256e+08	1.45871e+09	4.21082e+09	7.52796e+08	3.67007e+08	4.12976e+08	1.33383e+08	2.63041e+09	5.3114e+08	2.33737e+08	4.80165e+08	0.292984	0.0402084	0.0379176	0.482847	0.425399	1.82967	0.042133	down	298.254	7.1635	0	0	-	Unknown	-	-	-	-	0	-	-	0	-	-
neg-M298T461	2.02376e+09	1.69274e+09	1.98767e+09	3.12763e+09	1.42173e+09	1.56751e+09	7.69988e+09	3.45822e+09	3.32629e+09	1.43077e+09	1.4303e+09	5.01413e+08	2.03248e+09	8.27379e+08	6.45785e+08	6.19189e+08	0.470584	0.022348	0.0498834	0.451317	0.445439	1.67923	0.0272043	down	298.254	7.68517	0	0	-	Unknown	-	-	-	-	0	-	-	0	-	-
neg-M299T452	3.60482e+10	2.91396e+10	5.05887e+10	8.70198e+10	2.7599e+10	3.20976e+10	8.6506e+10	1.10075e+11	5.04672e+10	1.77795e+10	2.4623e+10	8.0315e+09	4.12987e+10	1.8126e+10	8.56737e+09	1.69848e+10	0.404898	0.00768458	0.0104118	0.373929	0.318628	1.9336	0.0429982	down	299.266	7.534	1	1	2-hydroxystearate	Lipids and lipid-like molecules	Fatty Acyls	HMDB0062549	null	-	0	-	-	0	-	-
neg-M299T587	1.89172e+07	2.03873e+07	2.43174e+07	5.71243e+07	1.21805e+07	2.39506e+07	5.32976e+07	6.97357e+07	2.80237e+07	1.04716e+07	2.23559e+07	2.00396e+07	2.26888e+07	9.98212e+06	8.30895e+06	1.78468e+07	0.49915	0.0438133	0.0649573	0.488896	0.476079	1.40341	0.104805	down	299.25	9.79087	1	1	xi-10-Hydroxyoctadecanoic acid	Lipids and lipid-like molecules	Fatty Acyls	HMDB0037396	null	-	0	-	-	0	-	-
neg-M300T366	1.66777e+06	743727	4.95516e+06	2.38002e+06	2.99965e+06	3.61678e+06	3.76778e+06	921017	936095	4.58994e+06	826093	614745	738312	770596	1.04464e+06	643481	0.482802	0.029363	0.0498834	0.462792	0.445439	1.67948	0.268147	down	300.164	6.09772	0	0	-	Unknown	-	-	-	-	0	-	-	0	-	-
neg-M300T452	7.16263e+09	5.75671e+09	1.00602e+10	1.72627e+10	5.47898e+09	6.37762e+09	1.71122e+10	2.17426e+10	9.99315e+09	3.50911e+09	4.86028e+09	1.5751e+09	8.15756e+09	3.54224e+09	1.68818e+09	3.31827e+09	0.402885	0.00741083	0.0104118	0.371202	0.318628	1.94389	0.0450185	down	300.27	7.534	0	0	-	Unknown	-	-	-	-	0	-	-	0	-	-
neg-M300T47	3.0416e+07	5.28441e+07	2.75833e+07	1.90157e+07	2.41107e+07	3.47346e+07	9.60148e+07	9.71975e+07	3.29547e+07	1.15647e+07	2.03358e+07	1.01252e+07	3.68725e+07	3.64492e+07	2.73847e+07	1.07536e+07	0.488171	0.0401643	0.130381	0.482847	0.563969	1.44452	0.182787	down	300.083	0.781335	1	0	-	Unknown	-	-	-	-	1	gamma-Glutamyl-beta-(isoxazolin-5-on-2-yl)alanine	HMDB0040515	1	3-alpha(S)-Strictosidine	C03470
neg-M301T452	7.39714e+08	5.77555e+08	1.04073e+09	1.87215e+09	5.86709e+08	6.34551e+08	1.76556e+09	2.37109e+09	1.04529e+09	3.51308e+08	5.08089e+08	1.38637e+08	8.61301e+08	3.61563e+08	1.69088e+08	3.36681e+08	0.393401	0.00839435	0.014763	0.385085	0.349785	1.97029	0.037044	down	301.272	7.534	0	0	-	Unknown	-	-	-	-	0	-	-	0	-	-
neg-M302T390	4.30229e+06	1.77772e+06	616911	3.76029e+06	615868	2.66896e+06	126613	576201	166529	69386.3	543030	42671.9	151276	179028	362307	2.95476e+06	0.309383	0.0263662	0.0281274	0.455451	0.39803	2.46803	0.267565	down	302.194	6.50647	0	0	-	Unknown	-	-	-	-	0	-	-	0	-	-
neg-M302T439	1.48528e+07	1.07372e+07	1.23629e+07	1.52732e+07	1.05598e+07	1.36611e+07	7.41649e+06	3.64574e+06	9.96681e+06	1.31256e+06	3.73147e+06	5.47491e+06	1.66226e+06	2.11569e+06	6.40753e+06	1.02975e+07	0.462876	0.0148042	0.00699301	0.419283	0.293027	1.92943	0.0866102	down	302.168	7.31597	0	0	-	Unknown	-	-	-	-	0	-	-	0	-	-
neg-M302T452	6.54505e+07	5.05267e+07	9.06662e+07	1.5957e+08	4.81055e+07	5.534e+07	1.46442e+08	2.09668e+08	9.46234e+07	2.85245e+07	4.31824e+07	1.12946e+07	6.9256e+07	2.9365e+07	1.21627e+07	2.70666e+07	0.382038	0.00774927	0.014763	0.373929	0.349785	2.033	0.0362002	down	302.275	7.534	0	0	-	Unknown	-	-	-	-	0	-	-	0	-	-
neg-M305T355	8.70388e+06	1.3415e+07	1.39582e+07	1.17407e+07	6.50583e+06	3.1914e+07	7.17959e+06	8.6876e+06	1.22654e+07	5.2628e+06	414356	7.61675e+06	6.65732e+06	5.15639e+06	3.68997e+06	3.51668e+06	0.436607	0.0328182	0.0104118	0.470302	0.318628	1.8946	0.0399485	down	305.138	5.92213	1	0	-	Unknown	-	-	-	-	10	Matricin;3,4-dihydroxy-2-(4-hydroxy-3,7-dimethylocta-2,6-dien-1-yl)benzoic acid;3,4-dihydroxy-2-[(2Z)-4-hydroxy-3-(4-methylpent-3-en-1-yl)but-2-en-1-yl]benzoic acid;3,4-dihydroxy-2-(8-hydroxy-3,7-dimethylocta-2,6-dien-1-yl)benzoic acid;3,4-dihydroxy-2-[(6E)-8-hydroxy-3,7-dimethylocta-2,6-dien-1-yl]benzoic acid;3,4-dihydroxy-2-(5-hydroxy-3,7-dimethylocta-2,6-dien-1-yl)benzoic acid;3,4-dihydroxy-2-…	HMDB0036643;HMDB0134974;HMDB0134975;HMDB0134976;HMDB0134977;HMDB0134979;HMDB0134980;HMDB0134982;HMDB0035781;HMDB0036487	15	Lupinate;Arnicolide_A;Confertiflorin;Eupaformonin;Gaillardin;Isotenulin;Ligulatin_B;Lipiferolide;Matricin;Ovatifolin;Pyrethrosin;Tenulin;Viscidulin_B;Xanthinin;Xanthumin	C01513;C09299;C09374;C09431;C09455;C09487;C09494;C09497;C09499;C09522;C09536;C09557;C09587;C09602;C09603
neg-M310T220	5.20264e+07	1.36223e+07	4.20028e+07	7.95802e+07	9.55623e+07	7.62184e+07	4.48688e+06	2.55356e+07	1.01515e+08	1.22152e+08	7.34398e+07	1.51536e+08	5.61274e+07	8.11134e+07	1.68498e+08	5.34842e+07	2.07659	0.0340129	0.0206682	0.473311	0.369953	1.82932	0.213027	up	310.141	3.66109	1	0	-	Unknown	-	-	-	-	7	Glutamylphenylalanine;gamma-Glutamylphenylalanine;Aspartame;Hydroxyprolyl-Tyrosine;Tyrosyl-Hydroxyproline;4'-tert-Butyl-2',6'-dimethyl-3',5'-dinitroacetophenone;L-gamma-Glutamyl-beta-phenyl-beta-L-alanine	HMDB0029156;HMDB0000594;HMDB0001894;HMDB0028875;HMDB0029106;HMDB0031865;HMDB0038514	2	Leonurine;Aspartame	C16985;C11045
neg-M310T347	563319	273131	2.34095e+06	335460	222361	290224	469254	344380	374783	259059	225860	33138.4	235215	133490	72001.1	168854	0.310473	0.0157118	0.0104118	0.427408	0.318628	1.95139	0.135192	down	310.181	5.78928	1	0	-	Unknown	-	-	-	-	5	(E,E)-1,6-bis(4-methoxyphenyl)-1,5-hexadiene;Longistylin A;3-cis-Hydroxy-b,e-Caroten-3'-one;(3R,6'R)-3-Hydroxy-3',4'-didehydro-beta,gamma-carotene;2',3'-Anhydrolutein	HMDB0035443;HMDB0038543;HMDB0002890;HMDB0112260;HMDB0112261	5	Spiradine_A;Allocain-S;17beta-Hydroxy-3-methoxyestra-1,3,5(10)-triene-17-carbonitrile;Echinenone;Hydroxychlorobactene	C08708;C14174;C15062;C08592;C15911
neg-M310T49	7.83033e+07	5.81628e+07	791124	1.67357e+06	9.41855e+07	4.29174e+07	7.50277e+06	661590	5.39059e+07	1.77689e+08	3.13796e+08	3.22646e+07	7.56596e+07	7.38048e+07	3.97981e+07	1.22886e+08	3.13093	0.0271559	0.0829837	0.455451	0.50751	2.6271	0.177792	up	310.09	0.821824	1	0	-	Unknown	-	-	-	-	3	Citalopram propionic acid;Taxiphyllin;Dhurrin	HMDB0060463;HMDB0030704;HMDB0060471	5	Citalopram_propionic_acid;Taxiphyllin;Dhurrin;p-Glucosyloxymandelonitrile;Zierin	C16610;C01855;C05143;C08330;C08345
neg-M311T211	5.91879e+07	1.06486e+08	1.36352e+08	1.16592e+08	5.85196e+07	3.46169e+07	1.63466e+07	7.11617e+07	5.86844e+08	3.62115e+08	8.25791e+07	1.23509e+08	1.02993e+08	9.77598e+07	6.39871e+07	1.00017e+08	2.53612	0.0489489	0.130381	0.498235	0.563969	1.60497	0.140334	up	311.125	3.51182	1	1	Nivalenol	Lipids and lipid-like molecules	Prenol lipids	HMDB0004304	C06080	(map00909)Sesquiterpenoid and triterpenoid biosynthesis	5	Nor-ketotifen;Prunasin;Sambunigrin;Prulaurasin;(S)-2-Hydroxy-2-phenylacetonitrile O-b-D-allopyranoside	HMDB0060646;HMDB0034934;HMDB0034981;HMDB0035022;HMDB0039961	4	Prunasin;(S)-Mandelonitrile_beta-D-glucoside;Indican;Nitrothal-isopropyl	C00844;C04273;C08481;C18873
neg-M313T471	9.69091e+07	9.45574e+07	1.43442e+08	3.65319e+08	9.64408e+07	1.00924e+08	6.91594e+08	3.19711e+08	2.2824e+08	8.44873e+07	6.8943e+07	2.90137e+07	1.70959e+08	7.104e+07	3.3705e+06	4.60879e+07	0.367826	0.0465487	0.0206682	0.493715	0.369953	1.93207	0.131508	down	313.276	7.85387	1	0	-	Unknown	-	-	-	-	1	3-hydroxypristanic acid	HMDB0061651	0	-	-
neg-M314T471	1.73626e+07	2.00336e+07	2.81671e+07	7.51283e+07	1.78349e+07	2.06035e+07	1.24671e+08	5.34456e+07	4.75795e+07	1.32661e+07	1.05568e+07	3.9188e+06	3.13216e+07	8.03456e+06	6.33397e+06	5.825e+06	0.355039	0.0154274	0.0206682	0.425014	0.369953	2.01915	0.277237	down	314.285	7.85518	0	0	-	Unknown	-	-	-	-	0	-	-	0	-	-
neg-M315T486	5.31817e+07	2.53254e+07	3.39147e+07	1.35393e+08	3.40387e+07	1.66494e+07	4.47498e+07	5.10851e+07	3.12947e+07	4.70849e+06	2.57477e+07	3.21788e+06	3.34969e+07	8.78669e+06	4.79749e+07	2.61263e+07	0.459894	0.045454	0.0498834	0.491435	0.445439	1.73489	0.0951749	down	315.24	8.09568	1	1	20a-Dihydroprogesterone	Lipids and lipid-like molecules	Sterol Lipids	HMDB0003069	C04042	(map00140)Steroid hormone biosynthesis	0	-	-	0	-	-
neg-M317T509	5.67171e+07	2.19359e+07	5.08148e+07	1.35855e+08	5.94667e+07	3.20988e+07	1.25605e+08	8.22809e+07	1.96137e+07	9.83173e+06	1.1221e+07	6.27729e+06	4.60563e+07	1.45208e+07	5.97385e+07	3.24282e+07	0.353571	0.00665518	0.014763	0.367072	0.349785	2.11121	0.117027	down	317.253	8.48198	1	1	5alpha-Pregnan-20alpha-ol-3-one	Lipids and lipid-like molecules	Sterol Lipids	HMDB0060408	C18041	(map00140)Steroid hormone biosynthesis	0	-	-	0	-	-
neg-M318T371	862463	774827	448207	671239	117889	809054	795822	241857	223340	207797	142149	333645	307674	29665.4	73371	423364	0.368751	0.0184619	0.014763	0.441891	0.349785	2.0163	0.323483	down	318.19	6.18245	1	0	-	Unknown	-	-	-	-	4	Glutaminylarginine;Arginyl-Glutamine;Arginyl-Gamma-glutamate;Glycerol tributanoate	HMDB0028791;HMDB0028707;HMDB0028723;HMDB0031094	1	Tributyrin	C13870
neg-M318T509	3.956e+06	3.9588e+06	5.61099e+06	2.63536e+07	8.73499e+06	2.47799e+06	2.12439e+07	9.08219e+06	4.56479e+06	638278	2.41201e+06	455681	6.63014e+06	944634	7.751e+06	2.25439e+06	0.31505	0.0193035	0.0281274	0.444942	0.39803	2.11462	0.11658	down	318.259	8.48732	0	0	-	Unknown	-	-	-	-	0	-	-	0	-	-
neg-M319T445	2.80493e+07	1.50564e+07	5.56832e+07	3.43649e+07	1.51711e+07	1.95719e+07	1.31212e+08	6.27756e+07	1.72792e+07	5.04116e+06	1.78866e+07	1.20455e+07	3.8448e+07	1.2513e+07	2.43424e+07	1.44507e+07	0.392409	0.0347643	0.0379176	0.47381	0.425399	1.66577	0.347677	down	319.235	7.41012	1	1	11(12)-Epoxy-5Z,8Z,14Z-eicosatrienoic acid	Lipids and lipid-like molecules	Fatty Acyls	NA	NA	-	0	-	-	0	-	-
neg-M319T534	7.02543e+07	3.54794e+07	8.74765e+07	1.17867e+08	7.88873e+07	4.96556e+07	1.36613e+08	6.5235e+07	8.07922e+07	2.20802e+07	3.18042e+07	1.50976e+07	6.25211e+07	1.88637e+07	3.65751e+07	3.35928e+07	0.469745	0.00660524	0.0104118	0.366877	0.318628	1.83243	0.129923	down	319.269	8.8967	1	1	Adipostatin A	Benzenoids	Benzene and substituted derivatives	HMDB0031009	C10809	-	0	-	-	0	-	-
neg-M320T533	1.4006e+07	1.42828e+07	1.33522e+07	2.05129e+07	1.67568e+07	7.49626e+06	2.86713e+07	1.71509e+07	1.78487e+07	1.95274e+06	2.9869e+06	6.6951e+06	1.94134e+07	2.50261e+06	5.54254e+06	8.2987e+06	0.493391	0.0169766	0.0498834	0.437365	0.445439	1.8974	0.138258	down	320.275	8.8865	0	0	-	Unknown	-	-	-	-	0	-	-	0	-	-
neg-M322T422	5.05675e+06	3.09321e+06	6.90365e+06	1.84073e+07	8.1869e+06	4.54329e+06	6.30056e+07	8.05217e+06	2.32991e+06	1.04113e+07	4.11621e+06	1.04603e+06	442985	1.28584e+06	1.50706e+06	5.01102e+06	0.223033	0.0116806	0.014763	0.404781	0.349785	2.30451	0.175258	down	322.252	7.03532	1	0	-	Unknown	-	-	-	-	1	ar-Artemisene	HMDB0039155	1	Abieta-8,11,13-triene	C21425
neg-M323T50	7.53429e+06	1.42374e+06	9.9871e+06	7.66304e+06	8.6678e+06	9.32454e+06	2.34185e+07	9.65141e+06	1.83628e+07	1.08948e+08	1.97129e+07	2.45306e+07	2.55331e+07	1.0107e+07	1.32063e+07	1.74923e+07	3.06285	0.015327	0.0029526	0.424723	0.225167	2.14225	0.462321	up	323.049	0.839695	1	0	-	Unknown	-	-	-	-	2	8-[3,7-dihydroxy-2-(4-hydroxy-3-methoxyphenyl)-3,4-dihydro-2H-1-benzopyran-4-yl]-2-(3,4-dihydroxyphenyl)-3,4-dihydro-2H-1-benzopyran-3,5,7-triol;8-[2-(3,4-dihydroxyphenyl)-3,7-dihydroxy-3,4-dihydro-2H-1-benzopyran-4-yl]-2-(4-hydroxy-3-methoxyphenyl)-3,4-dihydro-2H-1-benzopyran-3,5,7-triol	HMDB0135076;HMDB0135077	0	-	-
neg-M325T48	1.23807e+07	2.68993e+07	7.68994e+06	9.24387e+06	6.89194e+06	1.24689e+07	1.75001e+07	8.07912e+06	3.42332e+07	6.59666e+07	8.87455e+07	1.80341e+07	2.62382e+07	3.31579e+07	4.33398e+07	3.80761e+07	3.43824	0.000173078	0.000621601	0.0594912	0.117004	2.4925	0.216109	up	325.118	0.80497	1	0	-	Unknown	-	-	-	-	3	6,7-Dimethyl-8-(1-D-ribityl)lumazine;Cryptodorine;Piperolactam C	HMDB0003826;HMDB0033359;HMDB0038584	3	6,7-Dimethyl-8-(D-ribityl)lumazine;Cyclo(L-tyrosyl-L-tyrosyl);Lunamarine	C04332;C20516;C10713
neg-M325T69	652755	1.64817e+06	342185	245149	467813	266985	375678	280121	1.3808e+06	3.91041e+06	4.66206e+06	928567	944012	1.85644e+06	1.15057e+06	1.69715e+06	3.86319	0.000527345	0.0018648	0.122618	0.186614	2.54119	0.23205	up	325.096	1.15637	1	0	-	Unknown	-	-	-	-	23	3,4,5-trihydroxy-6-[(3-phenylpropanoyl)oxy]oxane-2-carboxylic acid;6-(4-ethenyl-2-methoxyphenoxy)-3,4,5-trihydroxyoxane-2-carboxylic acid;6-(3-ethenyl-5-methoxyphenoxy)-3,4,5-trihydroxyoxane-2-carboxylic acid;3,4,5-trihydroxy-6-[2-(3-oxopropyl)phenoxy]oxane-2-carboxylic acid;3,4,5-trihydroxy-6-[2-(3-hydroxyprop-1-en-1-yl)phenoxy]oxane-2-carboxylic acid;3,4,5-trihydroxy-6-[2-hydroxy-4-(prop-2-en-1…	HMDB0125172;HMDB0127979;HMDB0128020;HMDB0134046;HMDB0134047;HMDB0135256;HMDB0135294;HMDB0135296;HMDB0135298;HMDB0135300;HMDB0135302;HMDB0135305;HMDB0135308;HMDB0135655;HMDB0141878;HMDB0033581;HMDB0036735;HMDB0036936;HMDB0039167;HMDB0039169;HMDB0039509;HMDB0060077;HMDB0015461	7	4-O-beta-D-Glucosyl-4-hydroxycinnamate;trans-beta-D-Glucosyl-2-hydroxycinnamate;cis-beta-D-Glucosyl-2-hydroxycinnamate;4'-O-beta-D-Glucosyl-cis-p-coumarate;Bilobalide;p-Coumaroyl-D-glucose;Daphnoline	C04415;C05158;C05839;C06739;C07605;C16827;C09418
neg-M326T414	8.65496e+07	1.04423e+08	8.03135e+07	3.59588e+07	3.44025e+07	3.37436e+07	2.1186e+08	7.50906e+07	2.40122e+07	1.83939e+07	8.36869e+07	2.18702e+07	3.56276e+07	5.69858e+07	3.51795e+07	2.74875e+07	0.457835	0.0286955	0.0379176	0.459668	0.425399	1.554	0.184111	down	326.262	6.89725	1	1	Margaroylglycine	Organic acids and derivatives	Carboxylic acids and derivatives	HMDB0013246	null	-	0	-	-	0	-	-
neg-M327T485	1.1055e+10	6.89224e+09	1.02021e+10	3.12412e+10	1.25365e+10	5.58942e+09	3.25373e+10	2.1302e+10	9.85741e+09	3.07528e+09	4.2603e+09	3.91387e+09	1.34953e+10	4.81975e+09	9.8135e+09	8.6724e+09	0.440848	0.0256375	0.0281274	0.455451	0.39803	1.67435	0.0602839	down	327.242	8.08142	1	1	Docosahexaenoic acid	Lipids and lipid-like molecules	Fatty Acyls	HMDB0002183	C06429	(map01040)Biosynthesis of unsaturated fatty acids	3	Stanozolol;13-HPODE(1-);Biperiden	HMDB0003116;HMDB0062637;HMDB0014948	2	Stanozolol;Biperiden	C07311;C07941
neg-M328T373	1.12439e+08	1.21102e+08	6.70171e+07	1.34686e+07	2.54266e+07	4.09686e+07	2.61054e+08	1.00706e+08	1.85385e+08	3.1778e+07	1.74516e+07	9.35151e+06	2.4234e+07	4.77792e+06	1.36145e+07	2.48754e+07	0.419665	0.0419784	0.0498834	0.485709	0.445439	1.89789	0.0353283	down	328.258	6.21882	0	0	-	Unknown	-	-	-	-	0	-	-	0	-	-
neg-M328T485	2.6576e+09	1.67524e+09	2.51376e+09	7.61184e+09	2.97203e+09	1.31595e+09	7.81041e+09	5.0617e+09	2.36114e+09	7.25906e+08	1.02317e+09	9.20497e+08	3.35106e+09	1.09229e+09	2.35749e+09	2.06579e+09	0.439532	0.025593	0.0281274	0.455451	0.39803	1.68475	0.0544627	down	328.246	8.08142	0	0	-	Unknown	-	-	-	-	0	-	-	0	-	-
neg-M329T504	6.63355e+09	3.04077e+09	7.56568e+09	1.54225e+10	6.21812e+09	3.1824e+09	1.50902e+10	1.05236e+10	5.94222e+09	1.1004e+09	2.89659e+09	9.82226e+08	6.3296e+09	7.00725e+08	1.77577e+09	2.51314e+09	0.328631	0.00458818	0.0029526	0.328597	0.225167	2.26098	0.0777194	down	329.258	8.39734	1	1	Docosapentaenoic acid	Lipids and lipid-like molecules	Fatty Acyls	HMDB0006528	C16513	(map01040)Biosynthesis of unsaturated fatty acids	0	-	-	0	-	-
neg-M330T485	2.59095e+07	1.50679e+07	2.39728e+07	8.3293e+07	3.08537e+07	1.19997e+07	6.66885e+07	5.44708e+07	2.19751e+07	3.26166e+06	8.17518e+06	1.00456e+07	3.4774e+07	5.90481e+06	2.08411e+07	1.96785e+07	0.399211	0.0228517	0.0281274	0.451317	0.39803	1.86666	0.0339536	down	330.25	8.08153	0	0	-	Unknown	-	-	-	-	0	-	-	0	-	-
neg-M330T500	1.58611e+09	7.06412e+08	1.78434e+09	3.64198e+09	1.47389e+09	7.96429e+08	3.51073e+09	2.48542e+09	1.38104e+09	2.40106e+08	6.85097e+08	2.30571e+08	1.49459e+09	4.19706e+08	1.40392e+09	1.69092e+09	0.472056	0.0364228	0.0281274	0.476457	0.39803	1.76779	0.0875772	down	330.261	8.33965	0	0	-	Unknown	-	-	-	-	0	-	-	0	-	-
neg-M331T500	1.88262e+08	8.459e+07	2.07912e+08	4.78803e+08	1.77119e+08	9.26247e+07	4.34703e+08	2.9305e+08	1.72717e+08	3.14073e+07	8.33268e+07	2.56621e+07	1.70234e+08	4.74657e+07	1.74624e+08	1.28774e+08	0.426257	0.0237636	0.0104118	0.451317	0.318628	1.85702	0.075063	down	331.264	8.3358	1	0	-	Unknown	-	-	-	-	5	Adrenic acid;1-Hydroxy-1-phenyl-3-hexadecanone;3-Hydroxy-1-phenyl-1-hexadecanone;2-Methyl-5-(8-pentadecenyl)-1,3-benzenediol;Ethyl Arachidonate	HMDB0002226;HMDB0035676;HMDB0035677;HMDB0038910;HMDB0062725	2	5alpha-Androstan-17beta-ol_propionate;7,10,13,16-Docosatetraenoic_acid	C15373;C16527
neg-M331T525	1.20856e+10	6.04609e+09	1.81712e+10	1.88419e+10	1.87895e+10	9.68932e+09	4.33602e+10	1.98085e+10	1.57428e+10	4.8519e+09	5.73833e+09	3.12968e+09	1.61502e+10	5.18445e+09	8.67316e+09	1.12749e+10	0.481943	0.026424	0.014763	0.455451	0.349785	1.67876	0.0576511	down	331.274	8.7518	1	1	Adrenic acid	Lipids and lipid-like molecules	Fatty Acyls	HMDB0002226	C16527	(map01040)Biosynthesis of unsaturated fatty acids	0	-	-	0	-	-
neg-M332T500	1.45953e+07	5.48751e+06	1.46654e+07	3.11065e+07	1.29153e+07	5.02194e+06	1.92268e+07	2.24305e+07	8.45544e+06	1.07938e+06	3.54652e+06	4.84101e+06	1.05961e+07	3.16056e+06	1.20015e+07	7.67462e+06	0.40937	0.0199078	0.0104118	0.444942	0.318628	1.86917	0.162725	down	332.265	8.33135	0	0	-	Unknown	-	-	-	-	0	-	-	0	-	-
neg-M332T525	2.88715e+09	1.44685e+09	4.3553e+09	4.46051e+09	4.48196e+09	2.34175e+09	1.03538e+10	4.77622e+09	3.74865e+09	1.15041e+09	1.35078e+09	7.34398e+08	3.90622e+09	1.24704e+09	2.07725e+09	2.7143e+09	0.482261	0.0264515	0.014763	0.455451	0.349785	1.68247	0.0541802	down	332.276	8.7547	0	0	-	Unknown	-	-	-	-	0	-	-	0	-	-
neg-M333T429	2.29123e+07	2.02789e+07	4.41067e+07	2.63529e+08	1.42479e+07	1.23204e+07	4.06977e+07	9.04081e+07	1.55778e+07	1.56735e+06	1.49679e+07	5.40835e+06	5.95314e+06	1.25483e+07	5.26975e+06	1.39418e+07	0.147953	0.00421797	0.004662	0.324399	0.277115	2.4883	0.116821	down	333.23	7.14404	0	0	-	Unknown	-	-	-	-	0	-	-	0	-	-
neg-M333T442	3.03796e+06	4.11955e+06	4.6918e+06	3.02321e+06	2.08029e+06	624889	5.78154e+06	1.75216e+06	787356	1.74163e+06	2.04248e+06	679232	1.86748e+06	1.79097e+06	1.78018e+06	1.11379e+06	0.470031	0.0459941	0.0379176	0.492258	0.425399	1.43071	0.34171	down	333.271	7.3636	0	0	-	Unknown	-	-	-	-	0	-	-	0	-	-
neg-M333T461	3.67191e+07	3.74613e+07	4.70104e+07	7.38672e+07	2.7803e+07	3.44259e+07	1.6278e+08	7.31714e+07	6.41183e+07	3.20806e+07	2.94065e+07	1.45839e+07	4.35424e+07	2.2635e+07	1.65602e+07	1.7715e+07	0.487881	0.0280808	0.0281274	0.457301	0.39803	1.53072	0.151125	down	333.229	7.68443	0	0	-	Unknown	-	-	-	-	0	-	-	0	-	-
neg-M333T525	3.57236e+08	1.77922e+08	5.45348e+08	5.73119e+08	5.60458e+08	2.87391e+08	1.28523e+09	5.88499e+08	4.67049e+08	1.41974e+08	1.65211e+08	5.41817e+07	4.73724e+08	1.50423e+08	2.60933e+08	3.31466e+08	0.467398	0.0285132	0.014763	0.459668	0.349785	1.75021	0.0518507	down	333.28	8.75183	1	0	-	Unknown	-	-	-	-	2	Docosatrienoic acid;(all-Z)-7,10,13-Docosatrienoic acid	HMDB0002823;HMDB0031099	2	13,16,19-Docosatrienoic_acid;Hexocyclium	C16534;C07811
neg-M334T461	5.80407e+06	6.5328e+06	7.05111e+06	1.06869e+07	5.21795e+06	6.09493e+06	2.34638e+07	9.68321e+06	9.72515e+06	5.47877e+06	3.17106e+06	963612	6.23073e+06	2.03638e+06	654983	1.14439e+06	0.394515	0.0115138	0.0206682	0.403955	0.369953	2.12554	0.239092	down	334.231	7.68385	0	0	-	Unknown	-	-	-	-	0	-	-	0	-	-
neg-M334T525	2.58659e+07	1.03534e+07	4.48463e+07	4.08691e+07	3.79869e+07	1.84658e+07	1.03285e+08	4.43454e+07	3.65541e+07	9.05567e+06	1.22828e+07	5.51301e+06	3.70919e+07	1.20794e+07	1.77836e+07	2.40062e+07	0.473491	0.0473514	0.0281274	0.494101	0.39803	1.66434	0.119227	down	334.282	8.7518	0	0	-	Unknown	-	-	-	-	0	-	-	0	-	-
neg-M335T359	2.5853e+06	1.12363e+06	2.02611e+06	1.58317e+06	1.92485e+06	2.28115e+06	9.20839e+06	2.56071e+06	1.18332e+06	723210	750401	1.66922e+06	2.50185e+06	876429	1.54007e+06	1.51122e+06	0.461752	0.031049	0.0206682	0.464218	0.369953	1.46685	0.151242	down	335.169	5.98587	1	0	-	Unknown	-	-	-	-	3	S-Japonin;(1S,16R)-5,7,11-trihydroxy-8,8,12,16-tetramethyl-3-[1-(2-methyl-1,3-thiazol-4-yl)prop-1-en-2-yl]-10-methylidene-17-oxa-4-azabicyclo[14.1.0]heptadec-4-en-9-one;(1S,16R)-5,7,11-trihydroxy-8,8,10,16-tetramethyl-3-[1-(2-methyl-1,3-thiazol-4-yl)prop-1-en-2-yl]-12-methylidene-17-oxa-4-azabicyclo[14.1.0]heptadec-4-en-9-one	HMDB0035802;HMDB0127533;HMDB0127534	0	-	-
neg-M335T426	6.86014e+06	5.15251e+06	1.37488e+07	7.48925e+07	3.81311e+06	9.12297e+06	1.32198e+07	2.81596e+07	2.20032e+06	1.44184e+06	1.16328e+06	5.06558e+06	5.71819e+06	2.74865e+06	363468	5.21306e+06	0.154317	0.00304693	0.0029526	0.286105	0.225167	2.6774	0.35878	down	335.226	7.10078	1	0	-	Unknown	-	-	-	-	48	5,12-dihydroxy-6,8,10,14-eicosatetraenoic acid;10-hydroxy-11S,12S-epoxy-5Z,8Z,14Z-eicosatrienoic acid;5,20-DiHETE;5(S),11(R)-DiHETE;(5Z,9E,14Z)-(8xi,11R,12S)-11,12-epoxy-8-hydroxyicosa-5,9,14-trienoic Acid;8,20-DiHETE;15-HPETE;5(S),15(R)-DiHETE;Leukotriene B4;5(S)-Hydroperoxyeicosatetraenoic acid;8-iso-PGA1;Prostaglandin A1;Prostaglandin B1;12(S)-HPETE;15(S)-HPETE;Hepoxilin A3;Hepoxilin B3;12(R)-…	HMDB0062409;HMDB0062479;HMDB0062614;HMDB0062615;HMDB0062619;HMDB0062687;HMDB0062688;HMDB0062749;HMDB0001085;HMDB0001193;HMDB0002236;HMDB0002656;HMDB0002982;HMDB0004243;HMDB0004244;HMDB0004688;HMDB0004690;HMDB0004692;HMDB0004693;HMDB0004696;HMDB0004699;HMDB0005050;HMDB0005087;HMDB0005088;HMDB0005089;HMDB0010204;HMDB0010211;HMDB0010216;HMDB0010219;HMDB0011135;HMDB0012498;HMDB0012839;HMDB0034686;HMD…	19	Prostaglandin_B1;Leukotriene_B4;(13E)-(15S)-15-Hydroxy-9-oxoprosta-10,13-dienoate;(13E)-(15S)-15-Hydroxy-9-oxoprosta-11,13-dienoate;8(R)-HPETE;(5Z,9E,14Z)-(8xi,11R,12S)-11,12-Epoxy-8-hydroxyicosa-5,9,14-trienoic_acid;5(S)-HPETE;12(S)-HPETE;15(S)-HPETE;Diterpenoid_SP-II;Portulal;15H-11,12-EETA;Hepoxilin_A3;Hepoxilin_B3;12(R)-HPETE;11H-14,15-EETA;11(R)-HPETE;9(S)-HPETE;8(S)-HPETE	C00959;C02165;C04685;C04686;C04822;C04849;C05356;C05965;C05966;C09087;C09175;C14781;C14808;C14810;C14812;C14813;C14820;C14821;C14823
neg-M335T452	2.16834e+08	1.9841e+08	4.16471e+08	5.11683e+08	2.2162e+08	2.48602e+08	5.71492e+08	4.05898e+08	3.03684e+08	1.21663e+08	1.80228e+08	5.96868e+07	2.9626e+08	1.46794e+08	7.33978e+07	1.36261e+08	0.472222	0.00721236	0.0104118	0.367072	0.318628	1.79073	0.118565	down	335.245	7.53237	0	0	-	Unknown	-	-	-	-	0	-	-	0	-	-
neg-M335T461	1.14054e+07	1.45779e+07	1.85633e+07	5.07502e+07	9.39649e+06	1.09441e+07	4.47e+07	3.26949e+07	1.82136e+07	7.58725e+06	2.8327e+07	3.3292e+06	1.79348e+07	7.51031e+06	4.11376e+06	6.19905e+06	0.482898	0.0467983	0.0498834	0.49405	0.445439	1.54052	0.285974	down	335.229	7.68828	0	0	-	Unknown	-	-	-	-	0	-	-	0	-	-
neg-M336T369	1.82318e+06	2.6248e+06	1.7575e+06	2.25074e+06	753884	1.8149e+06	6.41947e+06	1.70822e+06	561340	137554	418378	82583.6	854176	269662	1.6607e+06	953089	0.257795	0.00292152	0.0010878	0.283096	0.155418	2.61027	0.205983	down	336.233	6.14492	0	0	-	Unknown	-	-	-	-	0	-	-	0	-	-
neg-M336T452	3.9076e+07	3.7072e+07	8.1867e+07	9.58804e+07	4.36437e+07	4.81846e+07	1.10851e+08	7.68258e+07	5.70832e+07	2.16734e+07	3.13818e+07	1.02033e+07	5.77211e+07	2.72356e+07	1.25692e+07	2.32319e+07	0.452005	0.00650078	0.0104118	0.364489	0.318628	1.86334	0.0847954	down	336.247	7.53237	0	0	-	Unknown	-	-	-	-	0	-	-	0	-	-
neg-M336T49	4.31856e+06	9.29117e+06	4.26515e+06	6.37808e+06	1.1607e+07	8.773e+06	9.0379e+06	1.2832e+07	2.3135e+07	4.60031e+07	4.87002e+07	7.73404e+06	1.33392e+07	2.93946e+07	2.10676e+07	1.05685e+07	3.00652	0.00413032	0.00699301	0.324121	0.293027	2.06964	0.329747	up	336.082	0.809992	1	0	-	Unknown	-	-	-	-	1	Benzyl glycinate 4-methylbenzenesulfonate salt	HMDB0033374	0	-	-
neg-M338T112	2.88185e+06	1.01052e+07	1.65204e+06	4.23022e+06	3.00423e+06	2.93621e+06	2.25891e+06	2.33456e+06	1.82732e+06	721956	3.00065e+06	1.71467e+06	1.88937e+06	1.74539e+06	1.46147e+06	898115	0.450934	0.0121742	0.014763	0.405049	0.349785	1.86849	0.308786	down	338.069	1.87006	1	0	-	Unknown	-	-	-	-	9	7,7'-Dihydroxy-6,8'-bicoumarin;[2-hydroxy-5-(3-phenylpropanoyl)phenyl]oxidanesulfonic acid;{3-[3-(2-hydroxyphenyl)propanoyl]phenyl}oxidanesulfonic acid;[3-(3-hydroxy-3-phenylpropanoyl)phenyl]oxidanesulfonic acid;[3-(3-hydroxyphenyl)-3-oxo-1-phenylpropoxy]sulfonic acid;{3-[3-(3-hydroxyphenyl)-3-oxopropyl]phenyl}oxidanesulfonic acid;{3-[3-(3-hydroxyphenyl)propanoyl]phenyl}oxidanesulfonic acid;{3-[3…	HMDB0033559;HMDB0135416;HMDB0135451;HMDB0135454;HMDB0135455;HMDB0135458;HMDB0135459;HMDB0135462;HMDB0141213	0	-	-
neg-M338T41	1.82064e+06	964312	3.6454e+06	1.9738e+06	2.8947e+06	2.68619e+06	8.69816e+06	1.42285e+06	1.15966e+07	6.34268e+06	4.35763e+06	7.01107e+06	7.20253e+06	3.35616e+06	4.65064e+06	4.37604e+06	2.02826	0.00944631	0.0104118	0.388281	0.318628	2.11915	0.173084	up	337.981	0.682992	0	0	-	Unknown	-	-	-	-	0	-	-	0	-	-
neg-M338T416	1.21288e+08	3.64777e+07	1.06244e+08	4.92846e+07	1.29767e+08	1.83527e+07	1.75515e+08	1.13525e+08	3.04212e+07	9.53702e+06	7.15743e+07	8.29355e+06	7.8785e+07	1.7589e+07	5.13059e+07	4.40234e+07	0.415121	0.0374987	0.0379176	0.476457	0.425399	1.78366	0.0527726	down	338.273	6.93469	1	1	N-Oleoylglycine	Unknown	-	NA	NA	-	10	Oleoyl glycine;15(S)-Hydroxyeicosatrienoic acid;Austroinulin;8-HETrE;3,4-Dimethyl-5-pentyl-2-furannonanoic acid;3,鈥?-鈥婦imethyl-鈥?-鈥媝ropyl-2-鈥媐uranundecanoic acid;12R-hydroxy-5Z,8Z,12Z-eicosatrienoic acid;12(S)-HETrE;5-Heptyl-3,4-dimethyl-2-furanheptanoic acid;5-Hexyl-3-methyl-2-furannonanoic acid	HMDB0013631;HMDB0005045;HMDB0036802;HMDB0060052;HMDB0061645;HMDB0061647;HMDB0062290;HMDB0062747;HMDB0112091;HMDB0112104	2	2alpha-(Hydroxymethyl)-5alpha-androstane-3beta,17beta-diol;17alpha-Methyl-5alpha-androstane-3beta,11beta,17beta-triol	C14970;C15285
neg-M342T238	1.09454e+06	2.49013e+06	1.091e+06	429282	2.15879e+06	1.3541e+07	547858	1.17081e+06	1.35126e+07	1.32842e+07	2.09234e+07	1.41797e+07	1.94549e+07	1.92942e+07	1.41129e+07	1.408e+07	5.72036	0.000372405	0.000621601	0.0982885	0.117004	3.5052	0.102673	up	342.237	3.97033	0	0	-	Unknown	-	-	-	-	0	-	-	0	-	-
neg-M342T45	5.87802e+06	3.92213e+06	5.06928e+06	2.90274e+06	6.13636e+06	7.30083e+06	1.08876e+07	2.80347e+06	1.37103e+07	1.33467e+07	1.50622e+07	1.28955e+07	3.45037e+06	9.7234e+06	1.45983e+07	1.01073e+07	2.06889	0.00743436	0.0104118	0.371202	0.318628	1.71187	0.382264	up	342.096	0.742757	1	0	-	Unknown	-	-	-	-	9	Avenanthramide 1s;Caffeoyl tyrosine;p-Coumaroyl 3-hydroxytyrosine;11-hydroxy-15-methoxy-6,8,20-trioxapentacyclo[10.8.0.0虏,鈦?0鲁,鈦?0鹿鈦?鹿鈦筣icosa-1(12),2(9),10,14,16,18-hexaen-13-one;1-(3,4-dihydroxyphenyl)-3-(4-methoxy-1-benzofuran-5-yl)propane-1,3-dione;Dihydrosterigmatocystin;Atroviridin;O-Demethylforbexanthone;Demethoxykanugin	HMDB0029285;HMDB0029295;HMDB0029296;HMDB0128892;HMDB0129365;HMDB0030590;HMDB0033100;HMDB0036343;HMDB0037570	4	Miraxanthin-II;Jacareubin;Ophiopogonone_A;Dihydrosterigmatocystin	C08555;C10074;C17471;C20445
neg-M342T459	1.39709e+08	4.65372e+07	9.804e+07	3.74281e+07	8.93817e+07	3.55998e+07	1.73162e+08	2.55088e+08	7.37799e+07	4.91556e+07	3.50494e+07	2.62544e+07	8.7351e+07	3.1733e+07	2.54137e+07	6.00467e+07	0.444351	0.0470365	0.0379176	0.49405	0.425399	1.37963	0.468942	down	342.276	7.6429	0	0	-	Unknown	-	-	-	-	0	-	-	0	-	-
neg-M342T468	1.22168e+08	3.19195e+07	1.02971e+08	3.31765e+07	7.63807e+07	1.07485e+07	9.16473e+07	1.66871e+08	5.6875e+07	1.08536e+07	2.93041e+06	9.9411e+06	3.10419e+07	1.27093e+07	1.79499e+07	4.59152e+07	0.295992	0.0159476	0.0206682	0.428918	0.369953	2.18909	0.0858763	down	342.248	7.80305	0	0	-	Unknown	-	-	-	-	0	-	-	0	-	-
neg-M343T461	2.9914e+07	8.37935e+06	2.15356e+07	6.67775e+06	3.76522e+07	4.6902e+06	1.50915e+07	1.11093e+08	1.45798e+07	5.17535e+06	4.84331e+06	2.17671e+06	1.06335e+07	1.82071e+06	7.3336e+06	1.38222e+07	0.256922	0.0324855	0.0498834	0.470302	0.445439	1.9482	0.281959	down	343.258	7.68058	1	0	-	Unknown	-	-	-	-	2	(9E)-10-nitrooctadecenoic Acid;(9E)-9-nitrooctadecenoic Acid	HMDB0062737;HMDB0062738	0	-	-
neg-M343T517	8.92203e+06	4.73784e+06	7.17515e+06	4.93065e+07	6.64942e+06	3.49798e+06	2.37844e+07	8.44735e+06	8.13628e+06	820376	4.04635e+06	395738	8.92993e+06	1.06235e+06	1.18917e+07	3.74434e+06	0.346843	0.0446054	0.160528	0.490724	0.595814	1.99331	0.212403	down	343.267	8.61328	1	0	-	Unknown	-	-	-	-	1	1-Phenyl-1,3-heptadecanedione	HMDB0035582	1	Cardanolide	C19658
neg-M344T336	177035	478350	417721	357875	266448	189425	377366	426065	371908	1.75388e+06	1.73985e+06	1.79757e+06	1.33334e+06	964167	901323	1.71558e+06	3.93179	9.59156e-05	0.0018648	0.0399093	0.186614	2.60185	0.436961	up	344.247	5.59549	1	0	-	Unknown	-	-	-	-	4	3-hydroxyundecanoyl carnitine;Corchorifatty acid F;Auxin a;(9R,10S,12Z)-9,10-Dihydroxy-8-oxo-12-octadecenoic acid	HMDB0061637;HMDB0035919;HMDB0038483;HMDB0040611	1	2,3-Dinor-8-iso_prostaglandin_F1alpha	C14795
neg-M344T387	5.89163e+06	7.92308e+06	5.56524e+06	2.39293e+06	2.10085e+06	6.05723e+06	3.54886e+07	8.08378e+06	1.11283e+07	2.95425e+06	1.69698e+06	914405	5.13408e+06	2.0438e+06	670170	2.59039e+06	0.369132	0.0446801	0.0498834	0.490724	0.445439	1.75092	0.0553729	down	344.272	6.44728	1	0	-	Unknown	-	-	-	-	1	Stanozolol	HMDB0003116	1	Stanozolol	C07311
neg-M345T546	1.21179e+07	8.24199e+06	3.80288e+07	2.82107e+07	1.86158e+07	7.32692e+06	5.51945e+07	1.38164e+07	2.95856e+07	639989	5.87436e+06	2.13111e+06	1.77719e+07	427029	5.45686e+06	3.978e+06	0.362786	0.02176	0.0206682	0.451317	0.369953	2.38756	0.374551	down	345.267	9.10272	0	0	-	Unknown	-	-	-	-	0	-	-	0	-	-
neg-M345T548	1.13421e+07	1.16031e+07	3.6204e+07	2.78779e+07	2.52982e+07	1.29498e+07	6.04084e+07	2.66383e+07	1.06204e+07	8.71068e+06	9.00949e+06	6.16662e+06	3.02392e+07	4.74435e+06	4.41865e+06	1.16022e+07	0.402745	0.00767845	0.00699301	0.373929	0.293027	1.87436	0.357326	down	345.249	9.13867	1	0	-	Unknown	-	-	-	-	0	-	-	1	Istamycin_C0	C17994
neg-M347T241	5.27955e+07	5.70255e+07	6.08644e+07	1.03694e+08	6.54517e+07	1.19311e+08	2.45378e+07	5.47926e+07	1.10013e+08	3.52865e+08	1.95574e+08	9.14336e+07	1.01096e+08	1.06576e+08	1.02987e+08	2.50702e+08	2.43512	0.00369087	0.0104118	0.310453	0.318628	1.89477	0.0416976	up	347.131	4.01742	1	0	-	Unknown	-	-	-	-	1	Nizatidine	HMDB0014723	1	Nizatidine	C07270
neg-M347T375	9.9732e+06	2.66922e+06	4.69099e+06	6.60067e+06	2.74567e+06	5.28355e+06	9.11379e+06	3.32522e+06	1.33041e+06	887270	3.1617e+06	4.34827e+06	1.70021e+06	3.38511e+06	1.41135e+06	5.57229e+06	0.490889	0.0199929	0.0498834	0.444978	0.445439	1.70122	0.0902603	down	347.211	6.25192	1	1	11-Deoxy-11-methylene-15-ketoprostaglandin D2	Unknown	-	NA	NA	-	14	5-hydroxy saxagliptin;Bicyclomahanimbicine;Bicyclomahanimbine;(卤)-Currayangine;(+)-Mahanimbicine;Isomurrayazoline;Currayanine;(+)-Mahanimbine;PA(10:0/13:0);PA(8:0/15:0);PA(10:0/a-13:0);PA(10:0/i-13:0);PA(8:0/a-15:0);PA(8:0/i-15:0)	HMDB0061099;HMDB0030221;HMDB0030222;HMDB0030223;HMDB0030225;HMDB0030262;HMDB0030289;HMDB0030318;HMDB0114773;HMDB0115486;HMDB0115606;HMDB0115612;HMDB0115681;HMDB0115688	1	Mahanimbine	C09220
neg-M347T41	6.93027e+06	2.1571e+06	3.83548e+06	2.92133e+06	4.44634e+06	4.24334e+06	1.41137e+06	5.20538e+06	1.13758e+06	847684	386352	1.13735e+06	1.47978e+06	2.6882e+06	1.67963e+06	515716	0.316921	0.000942917	0.0018648	0.160886	0.186614	2.4677	0.227467	down	346.979	0.680957	0	0	-	Unknown	-	-	-	-	0	-	-	0	-	-
neg-M348T465	4.41872e+06	4.09205e+06	6.42552e+06	8.94646e+06	2.23364e+07	3.26057e+06	7.10759e+06	1.52402e+06	4.2027e+06	6.91294e+06	1.7964e+06	310896	5.71411e+06	162621	267730	1.53636e+06	0.359719	0.0308785	0.0649573	0.464218	0.476079	2.25086	0.422172	down	348.291	7.74502	1	0	-	Unknown	-	-	-	-	6	Dihomo-gamma-Linolenoyl ethanolamide;Adrenic acid;1-Hydroxy-1-phenyl-3-hexadecanone;3-Hydroxy-1-phenyl-1-hexadecanone;2-Methyl-5-(8-pentadecenyl)-1,3-benzenediol;Ethyl Arachidonate	HMDB0013625;HMDB0002226;HMDB0035676;HMDB0035677;HMDB0038910;HMDB0062725	3	8,11,14-Eicosatrienoylethanolamide;5alpha-Androstan-17beta-ol_propionate;7,10,13,16-Docosatetraenoic_acid	C13828;C15373;C16527
neg-M349T394	5.2576e+06	3.04212e+06	2.73832e+06	4.41829e+06	522041	2.41991e+06	2.98681e+06	2.38956e+06	4.01841e+06	7.71981e+06	1.85516e+07	8.58226e+06	4.44475e+06	3.28521e+06	6.07917e+06	4.63138e+06	2.41066	0.0146789	0.004662	0.419283	0.277115	1.80177	0.135329	up	349.124	6.5666	1	0	-	Unknown	-	-	-	-	2	Chloromarmin;Gambogic acid	HMDB0041414;HMDB0034095	2	Safranin;Gambogic_acid	C19919;C10062
neg-M350T365	1.24195e+06	4.65357e+06	1.00772e+07	4.27544e+06	5.27235e+06	2.39681e+06	1.24519e+07	3.16919e+06	1.13242e+07	1.18808e+06	1.39206e+06	1.35914e+06	1.30987e+06	1.52883e+06	1.59899e+06	554206	0.465229	0.0273889	0.0379176	0.455451	0.425399	1.77554	0.194578	down	350.135	6.08475	1	0	-	Unknown	-	-	-	-	2	Lomefloxacin;Cappariloside A	HMDB0015113;HMDB0034937	1	Lomefloxacin	C07078
neg-M350T37	1.44138e+07	5.24562e+06	4.14386e+06	9.16548e+06	1.56191e+07	8.54529e+06	7.59254e+06	3.04865e+07	3.80227e+06	1.07095e+06	2.13735e+06	3.31979e+06	7.42377e+06	3.46697e+06	5.93235e+06	6.43549e+06	0.35278	0.00719601	0.004662	0.367072	0.277115	1.97748	0.151968	down	349.946	0.623458	1	0	-	Unknown	-	-	-	-	0	-	-	1	Costatol	C17103
neg-M350T387	4.95171e+06	1.42702e+07	7.18816e+06	1.20345e+07	5.64818e+06	9.4857e+06	3.76958e+07	1.95462e+07	4.95288e+06	3.01995e+06	2.98463e+06	2.67421e+06	7.00429e+06	3.51614e+06	2.11524e+06	3.0994e+06	0.264994	0.00125113	0.0010878	0.186623	0.155418	2.32461	0.139656	down	350.244	6.45341	1	0	-	Unknown	-	-	-	-	0	-	-	1	Fortimicin_AP	C17975
neg-M352T426	7.86693e+07	6.10463e+07	1.20282e+08	4.02182e+07	5.19114e+07	8.92564e+06	1.65981e+08	1.0593e+08	2.32197e+07	6.92122e+06	3.98393e+07	7.47391e+06	3.41321e+07	1.38964e+07	5.25706e+07	4.05314e+07	0.345335	0.0292644	0.014763	0.46251	0.349785	1.88775	0.187531	down	352.292	7.09223	0	0	-	Unknown	-	-	-	-	0	-	-	0	-	-
neg-M352T429	2.36654e+07	3.49115e+07	1.11921e+07	5.4083e+06	1.63463e+07	2.53535e+06	1.23553e+07	6.74603e+07	2.11331e+07	3.38314e+06	8.79234e+06	2.01408e+06	4.84687e+06	3.77652e+06	2.32919e+06	9.03256e+06	0.31809	0.0448089	0.0379176	0.490914	0.425399	1.67245	0.308675	down	352.257	7.15492	0	0	-	Unknown	-	-	-	-	0	-	-	0	-	-
neg-M355T512	2.20396e+08	1.61851e+08	2.47369e+08	9.72453e+08	2.31e+08	1.54201e+08	9.91502e+08	2.68955e+08	1.99163e+08	5.0024e+07	1.56911e+08	3.9345e+07	3.33801e+08	6.48225e+07	2.92352e+08	1.49094e+08	0.395819	0.03512	0.0829837	0.475213	0.50751	1.75199	0.100442	down	355.275	8.5315	1	1	FAHFA 21:0; FAHFA(3:0/18:0)	Lipids and lipid-like molecules	Fatty Acyls	-	-	-	0	-	-	1	Evocarpine	C16956
neg-M356T254	2.40848e+07	2.34411e+07	2.08859e+07	1.81842e+07	1.64498e+07	2.18809e+07	1.3762e+06	1.18792e+07	3.41848e+07	7.55737e+07	5.33546e+07	6.45625e+07	5.94799e+07	6.68034e+07	4.32414e+07	5.26141e+07	3.25523	0.00426561	0.0001554	0.324399	0.0534149	2.47906	0.0339046	up	356.27	4.2305	1	0	-	Unknown	-	-	-	-	0	-	-	3	Cetylpyridinium_chloride;17beta-(1H-Imidazol-4-yl)androst-5-en-3beta-ol;17beta-Pyrazol-3-ylandrost-5-en-3beta-ol	C11307;C14998;C15197
neg-M356T361	1.973e+07	1.16032e+07	1.8729e+07	1.54268e+07	1.2128e+07	5.7834e+06	2.36537e+07	2.74651e+07	9.41111e+06	2.59022e+06	1.04009e+07	2.00997e+06	1.31688e+07	3.23788e+06	1.24005e+07	4.85331e+06	0.431704	0.0102316	0.0104118	0.3909	0.318628	1.94203	0.127694	down	356.285	6.01275	0	0	-	Unknown	-	-	-	-	0	-	-	0	-	-
neg-M356T45	1.26128e+07	6.79908e+06	1.33671e+07	1.19683e+07	1.11112e+07	1.0857e+07	5.3294e+06	2.09469e+07	8.92453e+06	2.17585e+06	4.93278e+06	1.84027e+06	7.88753e+06	2.16545e+06	4.33765e+06	8.92529e+06	0.442935	0.00638144	0.004662	0.364489	0.277115	1.91985	0.199671	down	356.135	0.746902	1	0	-	Unknown	-	-	-	-	25	6-(2-benzyl-3-oxopropoxy)-3,4,5-trihydroxyoxane-2-carboxylic acid;3,4,5-trihydroxy-6-(2-methyl-3-oxo-1-phenylpropoxy)oxane-2-carboxylic acid;3,4,5-trihydroxy-6-[3-(2-methyl-3-oxopropyl)phenoxy]oxane-2-carboxylic acid;3,4,5-trihydroxy-6-[4-(2-methyl-3-oxopropyl)phenoxy]oxane-2-carboxylic acid;3,4,5-trihydroxy-6-[(2E)-3-hydroxy-2-(phenylmethylidene)propoxy]oxane-2-carboxylic acid;3,4,5-trihydroxy-6…	HMDB0133636;HMDB0133639;HMDB0133641;HMDB0133643;HMDB0133645;HMDB0133647;HMDB0133650;HMDB0133653;HMDB0133657;HMDB0133675;HMDB0133732;HMDB0133733;HMDB0133736;HMDB0133739;HMDB0133742;HMDB0133767;HMDB0133769;HMDB0133771;HMDB0133773;HMDB0135244;HMDB0135652;HMDB0030678;HMDB0035441;HMDB0060021;HMDB0036707	2	9-Thiocyanato-androst-4-ene-3,11,17-trione;Bakankoside	C14917;C09914
neg-M356T512	5.74168e+07	3.12668e+07	4.94638e+07	2.35308e+08	4.52382e+07	2.61049e+07	2.23759e+08	6.1686e+07	4.06561e+07	7.07021e+06	3.4439e+07	1.95961e+06	6.6682e+07	1.10371e+07	5.78386e+07	2.68263e+07	0.337571	0.037982	0.104895	0.476457	0.535701	2.00946	0.13929	down	356.277	8.53097	0	0	-	Unknown	-	-	-	-	0	-	-	0	-	-
neg-M357T263_1	2.07308e+07	3.50146e+07	1.9679e+07	2.4786e+07	2.967e+07	2.92691e+07	1.15401e+07	1.94156e+07	5.78871e+07	8.3143e+07	1.2178e+08	6.34211e+07	3.28426e+07	4.77038e+07	2.89247e+07	1.0047e+08	2.8204	0.00071688	0.0018648	0.142876	0.186614	2.09132	0.0825706	up	357.22	4.38052	1	0	-	Unknown	-	-	-	-	3	Propafenone;Pipernonaline;Retrofractamide D	HMDB0015313;HMDB0030339;HMDB0033450	1	Propafenone	C07381
neg-M357T263_2	2.09342e+07	3.95166e+07	2.09666e+07	2.8369e+07	3.38842e+07	3.86374e+07	1.35313e+07	2.64295e+07	5.9584e+07	5.50607e+07	1.23769e+08	6.68409e+07	1.30497e+08	1.39428e+08	1.15545e+08	1.06245e+08	3.58561	8.08305e-06	0.0001554	0.00547731	0.0534149	2.63307	0.145123	up	357.232	4.38417	1	0	-	Unknown	-	-	-	-	1	14-oxo-DoHE(1-)	HMDB0062685	0	-	-
neg-M357T264	1.18263e+08	5.91516e+07	6.25827e+07	7.71894e+07	8.56663e+07	5.73494e+07	4.09124e+07	2.58283e+07	1.16033e+08	1.51665e+08	1.95313e+08	1.25444e+08	2.12989e+08	2.30009e+08	1.82015e+08	1.73164e+08	2.63146	0.00019801	0.0003108	0.0661436	0.0867206	2.30079	0.037418	up	357.16	4.39923	1	0	-	Unknown	-	-	-	-	2	Sulpiride;Cyclacillin	HMDB0014535;HMDB0015135	2	Tepraloxydim;Cyclacillin	C18540;C12766
neg-M358T263	4.87576e+06	7.20851e+06	3.78808e+06	2.66406e+06	4.5709e+06	5.63705e+06	2.44216e+06	3.76694e+06	1.05622e+07	1.05123e+07	2.41907e+07	6.86068e+06	2.64926e+07	2.38067e+07	2.06376e+07	2.20856e+07	4.15262	3.35372e-05	0.0003108	0.0189382	0.0867206	2.71412	0.055167	up	358.236	4.38938	1	0	-	Unknown	-	-	-	-	3	Guggulsterone;2-Hydroxy-6-(8,11,14-pentadecatrienyl)benzoic acid;17-Hydroxymethylethisterone	HMDB0002726;HMDB0031059;HMDB0060710	6	Ajaconine;Napelline;Megestrol;6alpha-Methylpregn-4-ene-3,11,20-trione;2alpha-Methylpregn-4-ene-3,11,20-trione;6beta,17-Dihydroxy-3,5-cyclo-5alpha,17alpha-pregn-20-ene-21-carboxylic_acid,_gamma-lactone	C08656;C08700;C07120;C14632;C15301;C15467
neg-M358T351	35046.2	4.04971e+06	33806	1.3221e+06	1.22595e+06	32925.2	2.81429e+06	48801	4.8341e+06	2.78332e+06	6.82674e+06	6.01355e+06	2.65684e+06	1.59643e+06	4.65289e+06	6.35246e+06	3.73499	0.0102352	0.004662	0.3909	0.277115	3.42852	0.236997	up	358.269	5.85693	0	0	-	Unknown	-	-	-	-	0	-	-	0	-	-
neg-M359T433	3.62898e+06	9.73722e+06	9.04721e+06	2.25667e+06	2.34884e+06	1.92586e+06	1.23022e+06	4.16929e+06	4.98219e+06	1.84391e+07	1.37923e+07	2.60697e+07	1.04982e+07	7.07608e+06	5.98299e+06	5.65338e+06	2.69314	0.00726209	0.0104118	0.368724	0.318628	2.03743	0.127641	up	359.265	7.2165	1	0	-	Unknown	-	-	-	-	1	CE(18:2(9Z,12Z))	HMDB0000610	2	Cholesteryl_linoleate;Dihydromethanophenazine	C15441;C11904
neg-M360T104	1.0881e+06	446560	481946	246541	1.90086e+06	646914	1.24212e+06	184801	2.84119e+06	1.32076e+06	1.93431e+06	883237	5.65163e+06	3.98816e+06	2.14482e+06	2.02892e+06	3.33337	0.00250421	0.0018648	0.267719	0.186614	2.45921	0.37204	up	360.119	1.7281	1	0	-	Unknown	-	-	-	-	2	Pyriminobac-methyl;dehydronifedipine	HMDB0040546;HMDB0061041	1	Pyriminobac-methyl	C18486
neg-M360T375	7.38611e+06	2.62807e+06	2.13437e+06	1.99126e+06	6.34509e+06	937166	8.41563e+06	7.95478e+06	1.55821e+06	277990	2.2863e+06	554344	2.11807e+06	817504	2.00104e+06	2.00078e+06	0.307316	0.0132153	0.0206682	0.417251	0.369953	2.03571	0.320731	down	360.227	6.25558	1	0	-	Unknown	-	-	-	-	1	Oxyphencyclimine	HMDB0014527	1	Oxyphencyclimine	C07851
neg-M361T228	1.1266e+08	5.43349e+07	6.53766e+07	6.78778e+07	9.91144e+07	1.92669e+08	2.61969e+07	5.84898e+07	1.44128e+08	1.72874e+08	2.30628e+08	1.74242e+08	1.61959e+08	2.15127e+08	2.13358e+08	7.99864e+07	2.05743	0.00534424	0.00699301	0.348058	0.293027	1.8212	0.222778	up	361.139	3.79925	1	0	-	Unknown	-	-	-	-	1	Uzarigenin 3-[xylosyl-(1->2)-rhamnoside]	HMDB0036296	3	Clavamycin_B;Clavamycin_C;Candimine	C17362;C17363;C08520
neg-M361T404	1.48733e+07	2.76002e+07	1.19303e+07	1.69305e+07	1.1054e+07	7.08051e+06	1.07784e+07	1.14629e+07	7.87687e+06	4.35541e+07	2.62961e+07	8.62379e+07	1.78024e+07	1.77815e+07	1.65803e+07	5.07691e+07	2.38921	0.0441905	0.0379176	0.489811	0.425399	1.46863	0.205599	up	361.28	6.73798	1	0	-	Unknown	-	-	-	-	3	CE(18:0);beta-Sitosterol palmitate;cholest-5-en-3beta-yl octadecanoate	HMDB0010368;HMDB0034088;HMDB0062461	0	-	-
neg-M361T436	1.75781e+07	1.8288e+07	1.03447e+07	5.62194e+06	3.07288e+06	1.28123e+07	2.12142e+06	2.01587e+06	7.06136e+06	1.6192e+07	1.89263e+07	1.61879e+07	3.14345e+07	2.79903e+07	9.56494e+06	3.11522e+07	2.20595	0.022751	0.0379176	0.451317	0.425399	1.87554	0.0798038	up	361.199	7.26313	1	0	-	Unknown	-	-	-	-	9	Cortisol;18-Hydroxycorticosterone;17a,21-Dihydroxy-5b-pregnane-3,11,20-trione;Hydrocortisone;Isohumulone A;Adhumulone;5-Hydroxy-4-methoxy-5-(1-oxo-9,12,15-hexadecatrienyl)-2(5H)-furanone;(R)-Humulone;Ginsenoside Rh5	HMDB0000063;HMDB0000319;HMDB0006758;HMDB0014879;HMDB0030026;HMDB0030138;HMDB0032095;HMDB0034090;HMDB0038016	8	Cortisol;18-Hydroxycorticosterone;4,5alpha-Dihydrocortisone;17alpha,21-Dihydroxy-5beta-pregnane-3,11,20-trione;11beta,21-Dihydroxy-3,20-oxo-5beta-pregnan-18-al;Poststerone;Humulone;16alpha-Hydroxycorticosterone	C00735;C01124;C03588;C05469;C05473;C08837;C10695;C15034
neg-M362T397	5.86238e+07	1.79647e+07	2.72483e+07	3.58249e+07	6.50187e+07	2.44645e+07	1.56525e+08	8.20414e+07	3.16642e+07	7.28557e+06	1.74695e+07	9.32267e+06	2.21958e+07	1.55901e+07	3.55399e+07	1.80262e+07	0.335878	0.00903017	0.0104118	0.388281	0.318628	1.98332	0.0718128	down	362.246	6.60973	1	0	-	Unknown	-	-	-	-	2	Talinolol;5-Hydroxy-7-methoxy-2-tritriacontyl-4H-1-benzopyran-4-one	HMDB0042020;HMDB0039739	4	Cetyltrimethylammonium_bromide;Aurachin_D;1'H-5alpha-Androst-2-eno[3,2-b]indol-17beta-ol;13-(2-Methylcrotonoyl)oxylupanine	C11275;C10641;C15128;C04170
neg-M363T485	5.97376e+07	2.12317e+07	5.18036e+07	1.73588e+08	9.29283e+07	2.93897e+07	1.99678e+08	1.54086e+08	6.00549e+07	1.01677e+07	1.46067e+07	2.51579e+07	6.86566e+07	1.93392e+07	5.29267e+07	4.84021e+07	0.382535	0.0386212	0.0649573	0.478263	0.476079	1.79832	0.0959534	down	363.219	8.0811	1	0	-	Unknown	-	-	-	-	7	Tetrahydrocortisone;Dihydrocortisol;3a,11b,21-Trihydroxy-20-oxo-5b-pregnan-18-al;11b,21-Dihydroxy-3,20-oxo-5b-pregnan-18-al;11b,17a,21-Trihydroxypreg-nenolone;18-Hydroxy-11-dehydrotetrahydrocorticosterone;Vanillin 3-(L-menthoxy)propane-1,2-diol acetal	HMDB0000903;HMDB0003259;HMDB0006753;HMDB0006754;HMDB0006760;HMDB0013157;HMDB0032553	4	Tetrahydrocortisone;11beta,17alpha,21-Trihydroxy-5beta-pregnane-3,20-dione;3alpha,11beta,21-Trihydroxy-20-oxo-5beta-pregnan-18-al;11beta,17alpha,21-Trihydroxypregnenolone	C05470;C05471;C05474;C05489
neg-M364T373	9.28555e+06	7.57477e+06	3.28842e+06	1.96788e+06	991576	3.34244e+06	1.22187e+07	6.85524e+06	1.06529e+07	1.6749e+06	744040	1.06688e+06	1.44654e+06	53442.7	581004	845430	0.374856	0.0250095	0.0206682	0.454603	0.369953	2.2957	0.343235	down	364.234	6.21886	1	0	-	Unknown	-	-	-	-	0	-	-	1	Oxidized_Cypridina_luciferin	C03887
neg-M364T406	9.62847e+06	2.70502e+07	4.49028e+06	9.95886e+06	7.79638e+06	1.44598e+07	6.95023e+07	9.69694e+06	8.33446e+06	2.51392e+06	6.42181e+06	3.58594e+06	6.50074e+06	2.89203e+06	864754	8.64966e+06	0.260601	0.0114388	0.004662	0.403955	0.277115	2.11103	0.227821	down	364.262	6.76375	0	0	-	Unknown	-	-	-	-	0	-	-	0	-	-
neg-M364T485	1.18013e+07	3.9265e+06	1.46532e+07	3.71622e+07	2.02901e+07	5.98485e+06	5.10839e+07	3.74013e+07	1.33734e+07	2.93289e+06	1.90722e+06	4.86927e+06	1.40335e+07	2.93887e+06	1.14445e+07	1.09894e+07	0.342775	0.0353605	0.0281274	0.476428	0.39803	1.93132	0.11975	down	364.221	8.08202	1	0	-	Unknown	-	-	-	-	1	Roxatidine acetate	HMDB0015695	0	-	-
neg-M366T359	543475	673253	698855	492344	175535	384788	2.26539e+06	388413	103850	221342	293515	73645	434188	384516	693739	216599	0.430696	0.0466299	0.0498834	0.493715	0.445439	1.56781	0.166646	down	366.243	5.9753	1	0	-	Unknown	-	-	-	-	0	-	-	4	5alpha-Androstane-2beta-fluoro-17beta-ol-3-one_acetate;6beta-Fluoro-5alpha-hydroxypregnane-3,20-dione;9-Fluoro-11beta,17beta-dihydroxy-2,17-dimethylandrost-4-en-3-one;5alpha-Androstane-2alpha-fluoro-17beta-ol-3-one_acetate	C14889;C15071;C15113;C15166
neg-M366T373	1.3241e+06	1.04736e+06	840504	259665	265661	3.4283e+06	3.83904e+06	1.14612e+06	1.89016e+06	279839	301518	224364	510640	94815.1	182955	116059	0.296307	0.0181165	0.0379176	0.439005	0.425399	2.1539	0.141882	down	366.232	6.22097	1	0	-	Unknown	-	-	-	-	17	9S-hydroxy-11,15-dioxo-5Z,13E-prostadienoic acid;15-oxo-5S,6R-dihydroxy-7E,9E,11Z,13E-eicosatetraenoic acid;(5S)-hydroperoxy-18-hydroxy-EPE;8-iso-15-keto-PGE2;Prostaglandin E3;Prostaglandin D3;15-Keto-prostaglandin E2;Resolvin E1;12-Oxo-20-hydroxy-leukotriene B4;15-Epi-lipoxin B5;15-Oxo-lipoxin A4;20-oxo-leukotriene B4;PGH3;(ent-6alpha,7alpha,12alpha)-6,7,12-Trihydroxy-16-kauren-19-oic acid;Oryza…	HMDB0062297;HMDB0062300;HMDB0062616;HMDB0002341;HMDB0002664;HMDB0003034;HMDB0003175;HMDB0010410;HMDB0012552;HMDB0012588;HMDB0012590;HMDB0012641;HMDB0013040;HMDB0036701;HMDB0037593;HMDB0038693;HMDB0060096	9	(5Z,13E)-11alpha-Hydroxy-9,15-dioxoprost-13-enoate;(5Z,13E)-9alpha-Hydroxy-11,15-dioxoprosta-5,13-dienoate;(5Z,13E)-6,9alpha-Epoxy-11alpha-hydroxy-15-oxoprosta-5,13-dienoate;Prostaglandin_E3;Prostaglandin_D3;Resolvin_E1;5S-Hydroperoxy-18R-HEPE;Chalcolactone;Andrographolide	C04707;C04758;C04835;C06439;C13802;C18171;C18176;C18848;C20214
neg-M367T45	4.39392e+07	1.30368e+08	3.82132e+06	4.72408e+07	2.78925e+07	5.581e+07	1.02662e+07	6.46317e+07	6.25439e+06	4.48727e+06	2.6449e+07	2.08036e+06	8.52267e+06	8.92798e+06	7.58229e+06	3.64267e+07	0.26234	0.0244693	0.0206682	0.451328	0.369953	2.31234	0.172417	down	367.114	0.752115	1	0	-	Unknown	-	-	-	-	3	trans-3-Hydroxycotinine glucuronide;Indole-3-acetic-acid-O-glucuronide;(Z)-Resveratrol 3,4'-diglucoside	HMDB0001204;HMDB0060001;HMDB0039910	1	Delavirdine_mesylate	C08087
neg-M368T353	1.50845e+06	431662	1.72089e+06	6.70326e+06	357053	965888	1.07881e+06	6.02656e+06	302540	55674.4	621350	88937.9	2.30478e+06	77985.6	47168.5	222116	0.19798	0.00557496	0.0104118	0.350314	0.318628	2.81563	0.304064	down	368.289	5.89048	0	0	-	Unknown	-	-	-	-	0	-	-	0	-	-
neg-M368T469	5.63891e+08	9.47473e+07	2.56135e+08	1.14469e+08	2.85329e+08	7.12608e+07	2.17866e+08	1.20849e+09	2.60072e+08	1.80292e+07	3.12555e+07	7.54607e+06	7.23497e+07	2.95614e+07	7.56207e+07	1.61012e+08	0.233073	0.0106325	0.0206682	0.400273	0.369953	2.46727	0.0610717	down	368.275	7.81393	1	0	-	Unknown	-	-	-	-	87	DG(15:0/24:0/0:0);DG(24:0/15:0/0:0);DG(15:0/0:0/24:0);DG(i-14:0/a-25:0/0:0);DG(i-14:0/0:0/a-25:0);DG(14:0/a-25:0/0:0);DG(14:0/0:0/a-25:0);DG(a-15:0/i-24:0/0:0);DG(a-15:0/0:0/i-24:0);DG(i-15:0/i-24:0/0:0);DG(i-15:0/0:0/i-24:0);DG(15:0/i-24:0/0:0);DG(15:0/0:0/i-24:0);DG(17:0/22:0/0:0);DG(17:0/0:0/22:0);DG(i-17:0/22:0/0:0);DG(i-17:0/0:0/22:0);DG(a-17:0/i-22:0/0:0);DG(a-17:0/0:0/i-22:0);DG(a-17:0/22:…	HMDB0007093;HMDB0007793;HMDB0055986;HMDB0093423;HMDB0093424;HMDB0093425;HMDB0093426;HMDB0093584;HMDB0093585;HMDB0093586;HMDB0093587;HMDB0093588;HMDB0093589;HMDB0093862;HMDB0093863;HMDB0093864;HMDB0093865;HMDB0093866;HMDB0093867;HMDB0093868;HMDB0093869;HMDB0093870;HMDB0093871;HMDB0093872;HMDB0093873;HMDB0093971;HMDB0093972;HMDB0093973;HMDB0093974;HMDB0093975;HMDB0093976;HMDB0093977;HMDB0093978;HMD…	0	-	-
neg-M368T510	5.26784e+07	2.36667e+07	2.56003e+07	1.94397e+07	2.86914e+07	1.84225e+07	2.67097e+07	1.54295e+08	3.14498e+07	9.4477e+06	8.35799e+06	1.31872e+07	1.55764e+07	1.2841e+07	1.36594e+07	1.6999e+07	0.347689	0.0127177	0.004662	0.413638	0.277115	1.65656	0.388069	down	368.269	8.50148	0	0	-	Unknown	-	-	-	-	0	-	-	0	-	-
neg-M368T525	2.48517e+07	9.51148e+06	2.67129e+07	2.98526e+07	2.40294e+07	2.15209e+07	5.02351e+07	6.15178e+07	2.25887e+07	3.08227e+06	7.35272e+06	1.28287e+07	5.43536e+06	2.82002e+07	1.37329e+07	1.77294e+07	0.446962	0.0193088	0.0206682	0.444942	0.369953	1.7527	0.252768	down	368.255	8.74588	0	0	-	Unknown	-	-	-	-	0	-	-	0	-	-
neg-M369T417	1.58122e+06	1.58581e+07	7.44354e+06	6.727e+06	2.28751e+06	8.61929e+06	1.37653e+07	1.49235e+07	2.50967e+07	4.66002e+07	8.48246e+06	3.2435e+07	2.38008e+07	1.22615e+07	1.39328e+07	5.7015e+06	2.36374	0.0374219	0.0829837	0.476457	0.50751	1.71013	0.458783	up	369.254	6.95152	1	1	3-Oxo-4,6-choladienoic acid	Lipids and lipid-like molecules	Sterol Lipids	HMDB0000476	null	-	2	Levomethadyl Acetate;Methadyl Acetate	HMDB0015358;HMDB0015502	1	Levomethadyl_acetate	C08012
neg-M369T540	2.06239e+08	2.0067e+08	1.5292e+08	3.93035e+08	1.43775e+08	1.62325e+08	1.14296e+08	2.22801e+09	2.29929e+08	3.62647e+07	3.33248e+07	2.72574e+07	9.5673e+07	5.69907e+07	4.5797e+07	7.69743e+07	0.167222	0.004459	0.004662	0.324399	0.277115	2.30131	0.343272	down	369.311	8.99348	1	1	FAHFA 22:0; FAHFA(4:0/18:0)	Lipids and lipid-like molecules	Fatty Acyls	-	-	-	0	-	-	0	-	-
neg-M370T370	1.20965e+07	8.75612e+06	1.51068e+07	1.42146e+07	7.68622e+06	4.39673e+06	1.58044e+07	3.53986e+07	8.41971e+06	2.90867e+06	1.02271e+07	4.06487e+06	9.86552e+06	1.91813e+06	3.9607e+06	7.86927e+06	0.433933	0.0189037	0.0206682	0.444942	0.369953	1.73132	0.103474	down	370.302	6.17388	0	0	-	Unknown	-	-	-	-	0	-	-	0	-	-
neg-M370T449	1.82217e+06	4.21505e+06	993978	871895	276335	5.02086e+06	3.43031e+06	1.98041e+06	1.58545e+06	2.14314e+07	2.57874e+07	8.63655e+06	1.17083e+07	2.01826e+07	3.71898e+06	1.91205e+07	6.02714	0.00229781	0.00699301	0.261636	0.293027	2.79258	0.256753	up	370.311	7.47521	0	0	-	Unknown	-	-	-	-	0	-	-	0	-	-
neg-M370T540_1	4.59365e+08	7.20027e+07	1.09819e+08	1.26906e+08	8.59e+07	4.25537e+07	3.70108e+08	1.38793e+09	3.46898e+08	6.24184e+06	2.66861e+07	1.4004e+06	4.27763e+07	9.57908e+06	2.70837e+07	3.15498e+07	0.185421	0.00903232	0.004662	0.388281	0.277115	2.8829	0.327629	down	370.291	8.99288	1	0	-	Unknown	-	-	-	-	1	Tetradecanoylcarnitine	HMDB0005066	0	-	-
neg-M371T562	7.18831e+07	7.56618e+06	4.39263e+07	1.83972e+07	2.92104e+07	5.84116e+06	1.26815e+08	1.67115e+08	6.17505e+07	1.9464e+06	5.91167e+06	922708	2.36073e+07	821218	1.47573e+07	2.64112e+07	0.28917	0.0481112	0.0649573	0.495184	0.476079	2.38779	0.419962	down	371.263	9.36095	1	0	-	Unknown	-	-	-	-	2	CE(20:4(8Z,11Z,14Z,17Z));CE(20:4(5Z,8Z,11Z,14Z))	HMDB0010371;HMDB0006726	0	-	-
neg-M371T579	3.57342e+07	5.18e+06	3.5631e+07	1.35374e+07	3.1905e+07	5.14915e+06	6.98577e+07	8.76236e+07	2.59e+07	959348	9.44856e+06	887575	1.26447e+07	1.63194e+06	6.1201e+06	2.16557e+07	0.278436	0.0304084	0.0379176	0.464218	0.425399	2.35531	0.0859223	down	371.29	9.65338	0	0	-	Unknown	-	-	-	-	0	-	-	0	-	-
neg-M373T116	2.41385e+06	1.5886e+06	346682	2.73212e+06	2.74033e+06	2.11365e+06	5.16899e+06	1.36974e+07	2.43126e+06	393612	609483	614230	673054	532407	1.35001e+06	2.73931e+06	0.30334	0.0439071	0.0829837	0.488896	0.50751	1.80144	0.289042	down	373.18	1.92678	1	0	-	Unknown	-	-	-	-	5	N-[2-(3,4-dimethoxyphenyl)ethyl]-3-(3-hydroxy-4-methoxyphenyl)prop-2-enimidic acid;3-(3,4-dimethoxyphenyl)-N-[2-(4-hydroxy-3-methoxyphenyl)ethyl]prop-2-enimidic acid;3-(3,4-dimethoxyphenyl)-N-[2-(3-hydroxy-4-methoxyphenyl)ethyl]prop-2-enimidic acid;N-[2-(3,4-dimethoxyphenyl)ethyl]-3-(4-hydroxy-3-methoxyphenyl)prop-2-enimidic acid;5-Chloro-2-(3,5-di-tert-butyl-2-hydroxyphenyl)-2H-benzotriazole	HMDB0135470;HMDB0135471;HMDB0135472;HMDB0135473;HMDB0041339	1	Deacetylcolchicine	C16712
neg-M374T91	3.1289e+07	1.4819e+07	6.25346e+06	5.83243e+06	1.99213e+06	3.9038e+06	2.79442e+06	5.20831e+06	9.68648e+06	3.46476e+06	2.95532e+06	1.90153e+06	1.69676e+06	2.11815e+06	973169	2.53461e+06	0.351365	0.0433448	0.0379176	0.487208	0.425399	1.68175	0.291489	down	374.069	1.51771	1	0	-	Unknown	-	-	-	-	1	Sucrose octaacetate	HMDB0029893	1	Oxaziclomefone	C18571
neg-M379T427	3.2968e+07	8.83656e+06	2.91613e+07	8.55759e+07	2.16772e+07	7.11673e+06	3.59038e+07	2.75092e+07	4.01745e+06	1.04093e+07	1.30349e+07	4.14229e+06	2.42618e+06	1.9766e+07	8.50108e+06	3.49292e+07	0.390862	0.0305534	0.0498834	0.464218	0.445439	1.83668	0.194987	down	379.303	7.10851	1	0	-	Unknown	-	-	-	-	0	-	-	1	Zwittergent_3-14	C11216
neg-M379T429	8.61257e+07	3.92513e+07	8.01291e+07	1.42713e+08	7.70778e+07	8.39726e+07	2.97385e+07	8.5263e+07	4.44615e+07	3.7254e+07	5.85955e+07	6.30965e+06	9.36981e+07	3.70856e+07	1.89096e+07	9.92666e+06	0.490557	0.0293487	0.0498834	0.462792	0.445439	1.77433	0.381182	down	379.258	7.14912	1	0	-	Unknown	-	-	-	-	0	-	-	1	Cardiopetalidine	C08667
neg-M380T430	1.68114e+07	4.76922e+06	1.15162e+07	1.3823e+07	1.42217e+07	6.0695e+06	1.34691e+07	1.47644e+07	6.70054e+06	3.48105e+06	4.52154e+06	2.18093e+06	1.80474e+07	2.78682e+06	4.23704e+06	2.29811e+06	0.463656	0.00714918	0.0206682	0.367072	0.369953	1.92101	0.152852	down	380.259	7.16499	1	0	-	Unknown	-	-	-	-	2	Sphinganine 1-phosphate;Quinestrol	HMDB0001383;HMDB0015579	2	Sphinganine_1-phosphate;Quinestrol	C01120;C07619
neg-M380T450	3.83546e+08	1.70609e+08	4.08529e+08	2.08831e+08	2.94255e+08	9.35473e+07	4.91088e+08	3.16289e+08	2.15622e+08	2.3991e+07	1.56629e+08	2.34475e+07	2.13405e+08	3.40559e+07	1.57408e+08	3.451e+08	0.494216	0.0413784	0.0498834	0.48442	0.445439	1.86316	0.0485609	down	380.327	7.4938	0	0	-	Unknown	-	-	-	-	0	-	-	0	-	-
neg-M384T469	7.42433e+06	4.00881e+06	1.68902e+06	365832	4.66214e+06	3.35209e+06	1.11132e+06	2.09129e+06	3.92244e+06	5.61045e+06	6.55244e+06	7.88813e+06	2.96112e+06	4.63069e+06	5.41425e+06	2.1286e+07	2.35847	0.0287074	0.0379176	0.459668	0.425399	1.81156	0.100612	up	384.274	7.82411	1	0	-	Unknown	-	-	-	-	4	3-Hydroxy-cis-5-tetradecenoylcarnitine;Cortol;Beta-Cortol;gamma-Eudesmol rhamnoside	HMDB0013330;HMDB0003180;HMDB0005821;HMDB0037961	2	Cortol;Carboprost	C05482;C06872
neg-M385T45	1.16537e+07	1.96406e+07	1.00658e+07	9.23369e+06	4.98668e+06	5.69849e+06	907311	1.5901e+07	4.56962e+06	709024	5.16519e+06	772792	3.38232e+06	1.45874e+06	2.31043e+06	7.49132e+06	0.331161	0.0293727	0.014763	0.462792	0.349785	2.0019	0.241887	down	385.165	0.744967	1	0	-	Unknown	-	-	-	-	3	Porson;Isogingerenone B;Gingerenone B	HMDB0030810;HMDB0035404;HMDB0035405	2	Burseran;(+)-Eudesmin	C10547;C10561
neg-M386T351	730529	195756	439322	3.4629e+06	370808	183366	1.38496e+06	3.83658e+06	752504	112682	381657	183880	539770	134931	206650	96958.2	0.227176	0.041726	0.0829837	0.484974	0.50751	1.93296	0.35581	down	386.297	5.84342	0	0	-	Unknown	-	-	-	-	0	-	-	0	-	-
neg-M388T44	8.12134e+06	4.63911e+06	5.64898e+06	1.95887e+06	2.7118e+06	1.24261e+06	1.38421e+06	7.05531e+06	1.16589e+06	413902	3.2139e+06	331543	2.56323e+06	1.21835e+06	1.53603e+06	3.17879e+06	0.415773	0.036827	0.0498834	0.476457	0.445439	1.71702	0.289379	down	388.153	0.737293	0	0	-	Unknown	-	-	-	-	0	-	-	0	-	-
neg-M390T424	4.57909e+07	1.14287e+07	5.69746e+07	4.69461e+07	8.00056e+07	2.25721e+07	3.45888e+08	7.82108e+07	4.72453e+07	4.17206e+06	3.01633e+07	394204	4.27603e+07	356524	3.44177e+07	1.94984e+07	0.260255	0.0445146	0.0281274	0.490363	0.39803	2.52105	0.0892665	down	390.282	7.07471	1	1	N-Stearoyltaurine	Unknown	-	NA	NA	-	0	-	-	0	-	-
neg-M391T150	4.34143e+06	1.78542e+06	4.02529e+06	5.07403e+06	1.17003e+07	5.43643e+06	7.72524e+06	5.36404e+06	2.82172e+07	3.38417e+07	3.49908e+06	2.50046e+07	2.87125e+07	1.93675e+07	1.82339e+07	2.02193e+07	3.89631	0.00107921	0.00699301	0.172943	0.293027	2.61251	0.301373	up	391.092	2.5022	1	0	-	Unknown	-	-	-	-	1	Tiotropium	HMDB0015479	0	-	-
neg-M391T58	3.79527e+06	2.92999e+06	9.78756e+06	2.18513e+06	585599	108472	1.99018e+07	873286	1.59224e+06	81176.8	1.09632e+06	101290	1.08512e+06	48549.5	1.15289e+06	261013	0.134901	0.0397624	0.0498834	0.482567	0.445439	2.38377	0.28791	down	391.029	0.974151	1	0	-	Unknown	-	-	-	-	0	-	-	1	Epithienamycin_E	C11755
neg-M392T150	20043.9	627391	844792	565262	1.44233e+06	609754	486746	1.9249e+06	5.02424e+06	5.65363e+06	302986	3.66942e+06	4.62074e+06	3.37169e+06	2.64906e+06	2.91993e+06	4.32614	0.0144116	0.00699301	0.418247	0.293027	2.65349	0.290386	up	392.094	2.50482	0	0	-	Unknown	-	-	-	-	0	-	-	0	-	-
neg-M393T461	4.03625e+06	3.8435e+06	9.49092e+06	1.30064e+07	4.15566e+06	5.71181e+06	1.43112e+07	6.34839e+06	7.65347e+06	2.56487e+06	2.16084e+06	2.10837e+06	6.47111e+06	4.28381e+06	957549	748978	0.442482	0.0169928	0.0498834	0.437365	0.445439	1.87386	0.165926	down	393.24	7.68262	1	0	-	Unknown	-	-	-	-	14	LysoPA(P-16:0e/0:0);PA(15:0/22:1(13Z));PA(22:1(13Z)/15:0);DG(22:4(7Z,10Z,13Z,16Z)/22:6(4Z,7Z,10Z,13Z,16Z,19Z)/0:0);DG(22:5(4Z,7Z,10Z,13Z,16Z)/22:5(4Z,7Z,10Z,13Z,16Z)/0:0);DG(22:5(4Z,7Z,10Z,13Z,16Z)/22:5(7Z,10Z,13Z,16Z,19Z)/0:0);DG(22:5(7Z,10Z,13Z,16Z,19Z)/22:5(4Z,7Z,10Z,13Z,16Z)/0:0);DG(22:5(7Z,10Z,13Z,16Z,19Z)/22:5(7Z,10Z,13Z,16Z,19Z)/0:0);DG(22:6(4Z,7Z,10Z,13Z,16Z,19Z)/22:4(7Z,10Z,13Z,16Z)/0:0)…	HMDB0011154;HMDB0114825;HMDB0115272;HMDB0007701;HMDB0007728;HMDB0007729;HMDB0007757;HMDB0007758;HMDB0007785;HMDB0056359;HMDB0056384;HMDB0056358;HMDB0056364;HMDB0013463	1	Stanolone_benzoate	C14259
neg-M394T217	5.78882e+06	1.33575e+06	101407	2.67745e+06	1.15349e+06	1.69907e+06	1.53722e+06	3.68587e+06	4.51813e+06	1.31574e+06	1.18143e+07	3.8503e+06	6.1687e+06	9.26918e+06	8.30006e+06	4.34617e+06	2.75779	0.0266025	0.014763	0.455451	0.349785	2.16093	0.212644	up	394.165	3.61242	1	0	-	Unknown	-	-	-	-	2	Demethylcalabaxanthone;6,11-Dihydroxy-3-methyl-3-(4-methyl-3-pentenyl)-3H,7H-pyrano[2,3-c]xanthen-7-one	HMDB0030656;HMDB0040350	2	Isouvaretin;Uvaretin	C09759;C09978
neg-M394T379	2.18777e+06	938215	3.71295e+06	2.53e+06	1.55661e+06	3.05169e+06	3.7842e+06	1.32173e+06	1.26115e+06	2.93081e+06	346990	351408	443053	1.19405e+06	868674	341412	0.405465	0.00649015	0.00699301	0.364489	0.293027	2.11646	0.39155	down	394.185	6.3242	1	0	-	Unknown	-	-	-	-	10	Carinol;Niveusin C;Gibberellin A52;15-Hydroxyleptocarpin;Gibberellin A17;Gibberellin A66;Gibberellin A125;(1E,4Z,6a,8b,10a)-8-(2-Methylbutanoyloxy)-10,15-dihydroxy-3-oxo-1,4,11(13)-germacratrien-12,6-olide;Gibberellin A99;Gibberellin A102	HMDB0030657;HMDB0034474;HMDB0035053;HMDB0036694;HMDB0036897;HMDB0036900;HMDB0036945;HMDB0041002;HMDB0041231;HMDB0041349	4	Chaparrinone;Cnicin;Eupahyssopin;Niveusin_C	C08757;C09362;C09433;C09517
neg-M394T464	9.19819e+08	6.99248e+08	1.0556e+09	4.91325e+08	9.28876e+08	2.13075e+08	1.204e+09	7.79253e+08	5.48933e+08	6.82483e+07	4.46174e+08	2.22857e+07	5.27779e+08	9.89688e+07	4.66128e+08	7.08382e+08	0.458879	0.0423556	0.014763	0.486334	0.349785	1.95906	0.0328461	down	394.344	7.73292	0	0	-	Unknown	-	-	-	-	0	-	-	0	-	-
neg-M395T464	2.40299e+08	1.78973e+08	2.61546e+08	1.19855e+08	2.18634e+08	4.6549e+07	3.03844e+08	1.99755e+08	1.27713e+08	1.97175e+07	1.22011e+08	1.10109e+07	1.19832e+08	8.13657e+06	1.2525e+08	1.60456e+08	0.442273	0.0375362	0.014763	0.476457	0.349785	1.99848	0.0343022	down	395.347	7.7334	0	0	-	Unknown	-	-	-	-	0	-	-	0	-	-
neg-M396T498	7.48844e+08	1.07626e+09	9.50933e+08	4.1129e+08	4.00152e+08	3.82297e+08	1.89097e+09	7.66435e+08	5.80202e+08	1.36153e+08	4.93931e+08	2.52335e+08	6.19301e+08	2.07557e+08	3.62444e+08	6.44966e+08	0.49748	0.0314451	0.0379176	0.464304	0.425399	1.51484	0.117151	down	396.359	8.3031	1	1	Behenoylglycine	Organic acids and derivatives	Carboxylic acids and derivatives	HMDB0013219	null	-	0	-	-	1	ADP-5-ethyl-4-methylthiazole-2-carboxylate	C20784
neg-M397T461	2.43079e+07	2.69343e+07	4.07025e+07	8.50116e+07	2.54416e+07	3.05851e+07	1.71674e+08	5.61463e+07	7.38399e+07	2.28998e+07	3.01215e+07	1.0354e+07	3.96525e+07	8.80053e+06	6.74363e+06	9.39234e+06	0.43794	0.0356713	0.0498834	0.476428	0.445439	1.73618	0.199886	down	397.193	7.68648	0	0	-	Unknown	-	-	-	-	0	-	-	0	-	-
neg-M398T390	4.0823e+07	2.78998e+07	5.00295e+07	4.6093e+07	2.66399e+07	2.62437e+07	7.67257e+07	7.28869e+07	2.24259e+07	4.37907e+06	2.39702e+07	4.55409e+06	3.46207e+07	5.51457e+06	5.52034e+06	1.34084e+07	0.311409	0.00186813	0.0010878	0.244416	0.155418	2.5044	0.0815712	down	398.337	6.4986	0	0	-	Unknown	-	-	-	-	0	-	-	0	-	-
neg-M398T409	1.09638e+07	1.28847e+07	3.1716e+07	1.85174e+07	6.57617e+06	6.47692e+06	9.85037e+06	8.90393e+06	7.49916e+06	3.10983e+07	6.13382e+07	1.6503e+07	2.24749e+07	1.72931e+07	3.95999e+07	2.88925e+07	2.12202	0.02708	0.0498834	0.455451	0.445439	1.59679	0.0674076	up	398.301	6.8124	0	0	-	Unknown	-	-	-	-	0	-	-	0	-	-
neg-M398T430	1.07963e+06	8.91525e+06	2.73061e+06	7.20737e+07	3.93273e+06	4.49525e+06	5.76101e+06	5.78376e+06	144976	4.39979e+06	146458	5.70288e+06	6.40051e+06	189924	230258	167648	0.165907	0.0134821	0.0498834	0.417724	0.445439	3.11761	0.198015	down	398.18	7.16648	1	0	-	Unknown	-	-	-	-	8	3,4,5-trihydroxy-6-{[1-(4-methoxyphenyl)-4-methylpent-1-en-3-yl]oxy}oxane-2-carboxylic acid;3,4,5-trihydroxy-6-({2-[4-(2-methylpropyl)phenyl]propanoyl}oxy)oxane-2-carboxylic acid;1-(alpha-Methyl-4-(2-methylpropyl)benzeneacetate)-beta-D-Glucopyranuronic acid;4,8-Diacetyl-T2-tetrol;7alpha,8alpha-Dihydroxycalonectrin;Cyclocalopin B;Ibuprofen glucuronide;Torvoside D	HMDB0132958;HMDB0140970;HMDB0010343;HMDB0035201;HMDB0038916;HMDB0039811;HMDB0060919;HMDB0029624	0	-	-
neg-M398T461	7.04171e+06	6.35607e+06	7.63498e+06	2.0535e+07	3.66209e+06	4.05209e+06	4.0183e+07	1.37501e+07	1.63913e+07	2.03769e+06	5.08099e+06	1.04158e+06	6.93479e+06	620657	183550	1.59661e+06	0.328316	0.0217472	0.0281274	0.451317	0.39803	2.34106	0.115195	down	398.182	7.68242	1	0	-	Unknown	-	-	-	-	7	3,4,5-trihydroxy-6-{[1-(4-methoxyphenyl)-4-methylpent-1-en-3-yl]oxy}oxane-2-carboxylic acid;3,4,5-trihydroxy-6-({2-[4-(2-methylpropyl)phenyl]propanoyl}oxy)oxane-2-carboxylic acid;1-(alpha-Methyl-4-(2-methylpropyl)benzeneacetate)-beta-D-Glucopyranuronic acid;4,8-Diacetyl-T2-tetrol;7alpha,8alpha-Dihydroxycalonectrin;Cyclocalopin B;Ibuprofen glucuronide	HMDB0132958;HMDB0140970;HMDB0010343;HMDB0035201;HMDB0038916;HMDB0039811;HMDB0060919	0	-	-
neg-M399T376	6.2402e+06	9.35294e+06	7.45756e+06	7.97257e+06	5.86169e+06	8.32759e+06	4.45535e+07	1.05395e+07	4.77397e+06	6.44345e+06	6.19383e+06	5.75262e+06	5.05801e+06	6.74189e+06	5.45075e+06	2.01793e+06	0.423032	0.0301007	0.0029526	0.464218	0.225167	1.48916	0.202099	down	399.252	6.26667	1	0	-	Unknown	-	-	-	-	13	11'-Carboxy-gamma-tocotrienol;Colupulone;DG(11D3/11D5/0:0);DG(11D5/11D3/0:0);DG(11D5/9D5/0:0);DG(11M3/13M5/0:0);DG(11M5/11M5/0:0);DG(13D5/9D3/0:0);DG(13M5/11M3/0:0);DG(13M5/9M5/0:0);DG(9D3/13D5/0:0);DG(9D5/11D5/0:0);DG(9M5/13M5/0:0)	HMDB0012518;HMDB0030065;HMDB0116370;HMDB0116378;HMDB0116385;HMDB0116392;HMDB0116399;HMDB0116411;HMDB0116416;HMDB0116421;HMDB0116426;HMDB0116432;HMDB0116445	2	Ophiobolin_A;16alpha,17-Isopropylidenedioxy-6alpha-methylprogesterone	C09145;C15280
neg-M399T390	1.0827e+07	6.87053e+06	1.21845e+07	1.24476e+07	6.70828e+06	3.81593e+06	1.73657e+07	1.90796e+07	5.53603e+06	315722	5.95609e+06	406377	8.13136e+06	1.78763e+06	7.49113e+06	2.27798e+06	0.357252	0.0172958	0.0104118	0.439005	0.318628	2.31356	0.113254	down	399.335	6.50126	0	0	-	Unknown	-	-	-	-	0	-	-	0	-	-
neg-M399T437	2.21645e+07	1.02531e+07	5.26615e+07	2.77554e+07	2.71595e+07	1.51014e+07	1.72909e+07	3.72595e+07	7.10251e+06	8.54594e+06	1.4669e+07	1.44815e+07	702895	3.91451e+06	2.94581e+06	3.75522e+07	0.428888	0.0239376	0.014763	0.451317	0.349785	2.14617	0.327056	down	399.269	7.28577	1	0	-	Unknown	-	-	-	-	15	(E,E,E)-Sylvatine;3'-N-Acetyl-4'-O-(14-methylheptadecanoyl)fusarochromanone;Violaxanthin;Capsanthin 3,6-epoxide;Cucurbitaxanthin B;Capsanthin 5,6-epoxide;Heteroxanthin;Auroxanthin;Salmoxanthin;Capsochrome;Cycloviolaxanthin;beta-Carotenone;Cucurbitachrome 1;Neoxanthin;Capsorubin	HMDB0030186;HMDB0038565;HMDB0003101;HMDB0033260;HMDB0035320;HMDB0036588;HMDB0036873;HMDB0036876;HMDB0036912;HMDB0036913;HMDB0038106;HMDB0039023;HMDB0041581;HMDB0003020;HMDB0036924	8	Capsorubin;Neoxanthin;Violaxanthin;9'-cis-Neoxanthin;9-cis-Violaxanthin;4-Hydroxymyxol;(2S,2'S)-Oscillol;Nostoxanthin	C08585;C08606;C08614;C13431;C13433;C15932;C16274;C16284
neg-M399T452	4.49469e+08	3.43313e+08	6.43215e+08	8.51594e+08	2.07967e+08	3.56475e+08	8.33981e+08	5.82114e+08	6.59462e+08	1.15943e+08	1.79959e+08	3.00499e+07	4.90749e+08	1.29637e+08	3.35991e+07	1.01804e+08	0.407954	0.012749	0.0206682	0.413638	0.369953	2.20449	0.224132	down	399.196	7.53237	1	0	-	Unknown	-	-	-	-	0	-	-	1	11-O-Demethyl-17-O-deacetylvindoline	C04318
neg-M400T357	9.76475e+06	5.79294e+06	6.63564e+06	1.212e+07	6.49303e+06	2.95795e+06	5.25451e+06	1.35432e+07	4.64145e+06	514775	4.72428e+06	413175	4.98789e+06	1.11792e+06	807850	2.93095e+06	0.321893	0.00555774	0.0010878	0.350314	0.155418	2.44783	0.169677	down	400.316	5.9569	0	0	-	Unknown	-	-	-	-	0	-	-	0	-	-
neg-M400T452	1.27143e+08	9.63971e+07	1.77697e+08	2.32239e+08	5.8829e+07	9.17006e+07	2.1487e+08	1.61054e+08	1.83656e+08	3.21725e+07	5.09789e+07	8.39889e+06	1.39779e+08	3.69662e+07	7.21998e+06	2.98841e+07	0.421625	0.0157707	0.0206682	0.427955	0.369953	2.17757	0.214541	down	400.198	7.53237	1	0	-	Unknown	-	-	-	-	1	3,4,5-trihydroxy-6-{[1-(4-methoxyphenyl)-4-methylpentan-3-yl]oxy}oxane-2-carboxylic acid	HMDB0132969	0	-	-
neg-M402T246	9.11548e+06	1.46581e+07	4.40984e+06	5.78317e+06	5.96308e+06	9.65667e+06	6.98621e+06	6.59207e+06	1.72102e+07	4.97691e+06	2.18361e+07	1.30811e+07	2.03517e+07	2.65132e+07	2.15357e+07	6.17645e+06	2.08473	0.0254734	0.0498834	0.455451	0.445439	1.51145	0.188865	up	402.174	4.10185	1	0	-	Unknown	-	-	-	-	2	NNAL-N-glucuronide;Methylsyringin	HMDB0060498;HMDB0039570	0	-	-
neg-M402T41	6.67679e+06	3.39301e+06	1.19822e+07	4.16855e+06	1.05462e+07	4.82117e+06	4.36208e+07	7.28571e+06	7.04573e+06	1.74295e+06	6.67248e+06	2.34067e+06	1.6324e+06	2.76555e+06	7.70825e+06	2.05967e+06	0.345618	0.029494	0.0379176	0.463114	0.425399	1.74866	0.148477	down	401.973	0.682425	0	0	-	Unknown	-	-	-	-	0	-	-	0	-	-
neg-M402T517	6.558e+06	7.09308e+06	2.22304e+07	1.58406e+07	2.16352e+07	1.57218e+07	3.02788e+07	2.03758e+07	1.90081e+07	7.98971e+06	3.21027e+06	3.28076e+06	1.49102e+07	1.08895e+07	1.21762e+06	7.58607e+06	0.4873	0.0347026	0.0379176	0.47381	0.425399	1.7063	0.335806	down	402.249	8.62472	1	0	-	Unknown	-	-	-	-	1	10,11-dihydro-20-trihydroxy-leukotriene B4	HMDB0012503	1	Oleandolide	C11990
neg-M405T487	4.45546e+06	6.94136e+06	1.15016e+07	2.10835e+07	8.21488e+06	4.5283e+06	2.33875e+07	2.55616e+07	1.81777e+06	2.92433e+06	3.07363e+06	2.26614e+06	4.71967e+06	809382	1.04204e+06	1.3959e+07	0.289683	0.00381616	0.00699301	0.314264	0.293027	2.39848	0.277979	down	405.307	8.11602	0	0	-	Unknown	-	-	-	-	0	-	-	0	-	-
neg-M405T518	3.88654e+07	4.57225e+06	4.88637e+07	5.03001e+07	2.62592e+07	8.86255e+06	4.47695e+07	3.79088e+07	3.27328e+07	5.90433e+06	3.73573e+06	508432	1.64516e+07	8.41381e+06	6.32368e+06	2.66068e+07	0.386623	0.0479309	0.0281274	0.495112	0.39803	2.06717	0.227447	down	405.217	8.62697	1	0	-	Unknown	-	-	-	-	1	Kiwiionoside	HMDB0038691	1	Cilazaprilat	C17309
neg-M406T225	1.35768e+07	1.93048e+07	8.10303e+06	1.22392e+07	1.13442e+07	1.66729e+07	9.84927e+06	1.97111e+07	3.52779e+07	1.26846e+07	8.35969e+07	2.00483e+07	2.35799e+07	2.88861e+07	4.79618e+07	1.10272e+07	2.37418	0.0229877	0.0206682	0.451317	0.369953	1.6113	0.161845	up	406.173	3.74313	1	0	-	Unknown	-	-	-	-	1	Todatriol glucoside	HMDB0037260	1	Loganin	C01433
neg-M406T248	3.99653e+06	8.88288e+06	3.73663e+06	6.1081e+06	6.18127e+06	8.44724e+06	2.46249e+06	6.18346e+06	1.44172e+07	1.4004e+07	1.644e+07	7.37482e+06	1.67489e+07	1.71062e+07	1.23819e+07	1.98802e+07	2.57298	0.000183167	0.000621601	0.0620597	0.117004	2.23685	0.0885334	up	406.213	4.13183	0	0	-	Unknown	-	-	-	-	0	-	-	0	-	-
neg-M406T356	1.97377e+07	6.43041e+06	1.39987e+07	1.64854e+07	1.33627e+07	3.00812e+06	3.13645e+07	4.85931e+07	1.24571e+07	1.60027e+06	6.3387e+06	2.75997e+06	1.02329e+07	2.84948e+06	3.28992e+06	3.45332e+06	0.280961	0.00915123	0.00699301	0.388281	0.293027	2.1866	0.128244	down	406.274	5.9341	0	0	-	Unknown	-	-	-	-	0	-	-	0	-	-
neg-M407T173	1.50532e+07	2.78438e+07	1.89938e+07	4.24518e+07	1.37963e+07	1.30916e+07	4.48134e+07	2.55231e+07	4.55577e+07	7.50594e+07	8.86802e+07	5.56978e+07	3.9781e+07	6.07068e+07	2.13714e+07	3.87289e+07	2.11137	0.0051997	0.0104118	0.34657	0.318628	1.847	0.0639242	up	407.124	2.88421	1	0	-	Unknown	-	-	-	-	0	-	-	2	Trifloxystrobin;12alpha-Bromo-11beta-hydroxypregn-4-ene-3,20-dione	C18562;C14669
neg-M408T173	4.08242e+06	6.62187e+06	4.23185e+06	2.77394e+06	1.66415e+06	1.98455e+06	8.33271e+06	5.79417e+06	6.29397e+06	1.50036e+07	1.72226e+07	1.09256e+07	9.00173e+06	1.18965e+07	3.61624e+06	7.54159e+06	2.29675	0.00652119	0.0104118	0.364771	0.318628	1.89664	0.0839378	up	408.127	2.88161	1	0	-	Unknown	-	-	-	-	7	3,4,5-trihydroxy-6-{[(3E)-4-(1-oxo-1H-isochromen-3-yl)but-3-en-2-yl]oxy}oxane-2-carboxylic acid;6-({3-[(1E)-but-1-en-1-yl]-1-oxo-1H-isochromen-7-yl}oxy)-3,4,5-trihydroxyoxane-2-carboxylic acid;6-({3-[(1E)-but-1-en-1-yl]-1-oxo-1H-isochromen-6-yl}oxy)-3,4,5-trihydroxyoxane-2-carboxylic acid;6-({3-[(1E)-but-1-en-1-yl]-1-oxo-1H-isochromen-5-yl}oxy)-3,4,5-trihydroxyoxane-2-carboxylic acid;3,4,5-trihyd…	HMDB0130035;HMDB0130037;HMDB0130038;HMDB0130041;HMDB0130042;HMDB0137957;HMDB0038066	0	-	-
neg-M408T184	2.28807e+06	2.35758e+06	4.53394e+06	2.05378e+06	1.13379e+06	5.62247e+06	2.18007e+06	1.06975e+07	2.013e+06	287073	267739	2.74245e+06	1.72653e+06	1.8887e+06	513754	2.86795e+06	0.398715	0.0345368	0.0498834	0.473311	0.445439	1.61903	0.396354	down	408.178	3.07095	1	0	-	Unknown	-	-	-	-	6	PGP(a-13:0/a-15:0);PGP(a-13:0/i-15:0);PGP(i-12:0/i-16:0);PGP(i-13:0/a-15:0);PGP(i-13:0/i-15:0);PGP(i-14:0/i-14:0)	HMDB0116514;HMDB0116521;HMDB0116540;HMDB0116550;HMDB0116557;HMDB0116571	0	-	-
neg-M410T386	2.12623e+07	7.69591e+06	1.91346e+07	6.40095e+07	1.35554e+07	2.47506e+06	3.64576e+07	3.96756e+07	1.51311e+06	340734	6.1177e+06	8.78251e+06	2.54676e+07	2.36382e+06	4.19022e+06	5.53503e+06	0.265882	0.0191485	0.0206682	0.444942	0.369953	2.3422	0.0946507	down	410.336	6.42592	0	0	-	Unknown	-	-	-	-	0	-	-	0	-	-
neg-M411T386	5.72125e+06	3.19808e+06	2.83648e+06	1.58705e+07	3.16141e+06	1.39611e+06	1.26032e+07	1.02957e+07	1.18145e+06	631531	2.72017e+06	1.52006e+06	7.4464e+06	769254	2.08113e+06	2.9919e+06	0.351143	0.0241651	0.0206682	0.451317	0.369953	1.89999	0.109394	down	411.335	6.4364	0	0	-	Unknown	-	-	-	-	0	-	-	0	-	-
neg-M411T410	4.98773e+06	2.73028e+06	2.06592e+07	2.59232e+06	6.14992e+06	9.62383e+06	9.20675e+06	985339	3.84435e+06	4.24818e+06	2.07993e+06	317908	2.44941e+06	1.68263e+06	403279	482592	0.272384	0.0177083	0.014763	0.439005	0.349785	2.24581	0.4202	down	411.334	6.83695	0	0	-	Unknown	-	-	-	-	0	-	-	0	-	-
neg-M412T402	1.30631e+08	7.71474e+07	1.28947e+08	1.04863e+08	6.94427e+07	3.56926e+07	1.99235e+08	1.97951e+08	8.23235e+07	7.43653e+06	6.73397e+07	5.82465e+06	8.23168e+07	1.55621e+07	1.68084e+07	2.99662e+07	0.325855	0.00680094	0.00699301	0.367072	0.293027	2.40487	0.0913033	down	412.355	6.70623	1	0	-	Unknown	-	-	-	-	8	Ergosterol;Ergocalciferol;4a-Methyl-5a-cholesta-8,24-dien-3-one;3-Keto-4-methylzymosterol;5-Dehydroepisterol;24-Methylenepollinastanone;4-Methylzymosterol intermediate 2;5,7,24(28)-Ergostatrienol	HMDB0000878;HMDB0000900;HMDB0000981;HMDB0006838;HMDB0006848;HMDB0032083;HMDB0060142;HMDB0060404	7	Ergosterol;Vitamin_D2;Lichesterol;5,7,24(28)-Ergostatrienol;5-Dehydroepisterol;3-Keto-4-methylzymosterol;Lumisterol	C01694;C05441;C08823;C15778;C15780;C15816;C19653
neg-M412T435	1.83704e+08	5.81421e+07	1.7298e+08	7.66187e+07	2.02449e+08	8.61664e+07	2.24078e+08	2.80586e+08	9.85395e+07	1.36456e+07	1.18259e+08	2.56444e+07	6.77917e+07	2.51791e+07	4.76899e+07	1.44812e+08	0.421539	0.0160593	0.0206682	0.428918	0.369953	1.94205	0.0454054	down	412.301	7.25352	1	1	N-Docosahexaenoyl GABA	Organic acids and derivatives	Carboxylic acids and derivatives	HMDB0062332	null	-	0	-	-	0	-	-
neg-M413T402	3.39801e+07	1.93462e+07	3.32986e+07	2.64394e+07	1.76534e+07	7.99269e+06	5.25058e+07	5.07728e+07	1.99534e+07	1.15873e+06	1.76568e+07	4.93265e+06	2.16758e+07	3.18237e+06	1.1678e+07	7.48183e+06	0.362494	0.0143228	0.014763	0.418247	0.349785	2.15446	0.1171	down	413.357	6.70623	1	0	-	Unknown	-	-	-	-	1	Solanidine	HMDB0003236	1	Solanidine	C06543
neg-M413T435	4.88942e+07	1.44419e+07	3.40193e+07	1.7754e+07	4.8703e+07	1.60135e+07	6.04173e+07	6.94911e+07	2.0257e+07	3.70076e+06	3.21688e+07	6.4174e+06	1.32817e+07	2.3277e+06	2.5582e+07	3.61437e+07	0.45161	0.0376996	0.0498834	0.476457	0.445439	1.8449	0.0496785	down	413.304	7.25412	1	0	-	Unknown	-	-	-	-	3	Smilagenone;Setariol;PGF2a ethanolamide	HMDB0036941;HMDB0041583;HMDB0013628	7	Diosgenin;Yamogenin;3-Methoxy-16-octylestra-1,3,5(10)-triene-16beta,17beta-diol;14alpha-Hydroxy-5beta-cholest-7-ene-3,6-dione;(25R)-3-Oxocholest-4-en-26-oate;Delta4-Dafachronic_acid;Delta7-Dafachronic_acid	C08898;C08918;C14994;C16509;C20839;C21076;C21077
neg-M415T500	8.02758e+06	1.28001e+07	5.25631e+06	6.3031e+06	1.13417e+07	3.80136e+06	3.03554e+06	2.54759e+06	3.34573e+06	4.6651e+07	2.47251e+07	4.45847e+07	8.36272e+06	1.06169e+07	9.76787e+06	1.88764e+07	3.14291	0.0247215	0.0379176	0.452196	0.425399	1.87648	0.262113	up	415.331	8.34067	0	0	-	Unknown	-	-	-	-	0	-	-	0	-	-
neg-M416T254	1.92794e+07	613744	2.14364e+07	1.1878e+07	542926	1.95858e+07	1.56988e+06	564677	3.15113e+07	5.2208e+07	4.08059e+07	4.59453e+07	4.09646e+07	4.71337e+07	3.52204e+07	3.91368e+07	4.41133	0.00535655	0.0001554	0.348058	0.0534149	3.35694	0.0574615	up	416.291	4.2304	0	0	-	Unknown	-	-	-	-	0	-	-	0	-	-
neg-M417T263	2.28443e+07	2.88577e+07	2.02078e+07	2.70217e+07	2.78279e+07	2.74123e+07	1.27891e+07	2.83331e+07	6.46361e+07	6.28736e+07	1.00143e+08	5.05655e+07	1.14039e+08	1.0346e+08	8.92035e+07	9.74473e+07	3.49406	5.06253e-07	0.0001554	0.000750426	0.0534149	2.69571	0.052311	up	417.261	4.38938	1	0	-	Unknown	-	-	-	-	6	Simvastatin;Cavipetin D;Buspirone N-oxide;3'-Hydroxybuspirone;5-Hydroxybuspirone;6'-Hydroxybuspirone	HMDB0005007;HMDB0030365;HMDB0061107;HMDB0061108;HMDB0061109;HMDB0061110	1	3alpha,12alpha-Dihydroxy-5beta-pregnan-20-one_diacetate	C15272
neg-M417T264	2.52792e+07	3.15734e+07	2.15433e+07	2.97673e+07	3.04658e+07	3.0243e+07	1.39581e+07	3.06678e+07	6.79239e+07	7.60222e+07	1.09272e+08	5.99204e+07	1.26615e+08	1.17322e+08	9.67087e+07	9.90078e+07	3.52599	2.86093e-07	0.0001554	0.000561069	0.0534149	2.72031	0.153329	up	417.248	4.39343	1	0	-	Unknown	-	-	-	-	2	PG(a-13:0/i-22:0);PG(i-13:0/i-22:0)	HMDB0116652;HMDB0116688	0	-	-
neg-M418T263	7.39876e+06	1.09031e+07	8.1446e+06	7.29143e+06	8.39476e+06	9.93304e+06	198088	513260	8.28453e+06	1.37599e+07	2.05922e+07	9.07129e+06	2.28346e+07	2.03373e+07	1.77588e+07	1.85972e+07	2.48661	0.0375518	0.0029526	0.476457	0.225167	2.23319	0.205831	up	418.266	4.38867	1	0	-	Unknown	-	-	-	-	1	Merodesmosine	HMDB0030407	0	-	-
neg-M418T407	2.2383e+07	1.5778e+07	2.56218e+07	1.10135e+07	1.17479e+07	7.82545e+06	4.23372e+07	1.99454e+07	1.9443e+06	6.51201e+06	1.86441e+07	6.58548e+06	1.14366e+07	6.61939e+06	1.00317e+07	1.10128e+07	0.464637	0.0201123	0.0104118	0.444978	0.318628	1.70791	0.122667	down	418.308	6.78457	1	1	N-Palmitoyl tyrosine	Organic acids and derivatives	Carboxylic acids and derivatives	HMDB0062340	null	-	0	-	-	0	-	-
neg-M418T526	3.7064e+06	9.68475e+06	2.87346e+06	1.42167e+06	3.43291e+06	2.40501e+06	2.36711e+06	247665	4.83412e+06	1.50229e+07	8.12296e+07	1.63753e+07	810598	9.47621e+06	5.60004e+06	1.03645e+07	5.49804	0.0362187	0.0206682	0.476428	0.369953	2.13327	0.178561	up	418.351	8.76442	1	0	-	Unknown	-	-	-	-	1	Bis(2-methylundecan-2-yl) Disulfide	HMDB0062674	1	4,4'-Diaponeurosporene	C16145
neg-M420T263	3.51865e+06	5.2577e+06	4.59889e+06	5.66055e+06	4.41819e+06	2.42059e+06	1.52165e+07	5.79496e+06	4.58258e+07	7.66531e+07	8.09011e+07	4.46688e+07	8.61963e+07	7.731e+07	8.12377e+07	9.03458e+07	12.4374	1.09143e-07	0.0001554	0.000369793	0.0534149	4.1047	0.0537434	up	420.257	4.38827	1	0	-	Unknown	-	-	-	-	1	PC-M6	HMDB0038568	4	Terpendole_B;beta-PC-M6;alpha-PC-M6;Estradiol-17-phenylpropionate	C20528;C20535;C20558;C14645
neg-M420T404	194973	6.212e+06	2.44232e+06	2.81395e+06	660049	1.37302e+06	4.06804e+06	1.80558e+06	1.54678e+07	1.46984e+07	2.99498e+07	2.35678e+06	7.00369e+06	2.40761e+06	7.56083e+06	2.6558e+06	4.19525	0.0150841	0.0281274	0.421462	0.39803	2.40615	0.332256	up	420.29	6.74103	1	0	-	Unknown	-	-	-	-	10	TG(14:0/18:4(6Z,9Z,12Z,15Z)/14:0);TG(14:0/14:0/18:4(6Z,9Z,12Z,15Z));TG(14:0/14:1(9Z)/18:3(6Z,9Z,12Z));TG(14:0/14:1(9Z)/18:3(9Z,12Z,15Z));TG(14:0/18:3(6Z,9Z,12Z)/14:1(9Z));TG(14:0/18:3(9Z,12Z,15Z)/14:1(9Z));TG(14:1(9Z)/14:0/18:3(6Z,9Z,12Z));TG(14:1(9Z)/14:0/18:3(9Z,12Z,15Z));TG(14:1(9Z)/14:1(9Z)/18:2(9Z,12Z));TG(14:1(9Z)/18:2(9Z,12Z)/14:1(9Z))	HMDB0042781;HMDB0042085;HMDB0042287;HMDB0042294;HMDB0042548;HMDB0042758;HMDB0047733;HMDB0047740;HMDB0047893;HMDB0048069	2	14,15-Epoxyemindole_SB;Paspaline	C20529;C20530
neg-M425T48	529470	2.96004e+06	363143	697153	530878	2.4776e+06	6.88994e+06	1.83116e+06	6.98503e+06	3.73591e+06	2.816e+07	7.8334e+06	2.72785e+06	5.37511e+06	1.51294e+07	811867	4.34651	0.0136997	0.0104118	0.418075	0.318628	2.3912	0.152246	up	425.189	0.801653	0	0	-	Unknown	-	-	-	-	0	-	-	0	-	-
neg-M426T427	1.65787e+08	4.72676e+07	1.76569e+08	1.14844e+08	1.2983e+08	3.56391e+07	1.87575e+08	1.46534e+08	6.8482e+07	1.09636e+07	6.87257e+07	4.10687e+06	4.88183e+07	1.15644e+07	1.03713e+08	1.22664e+08	0.437269	0.0365299	0.0281274	0.476457	0.39803	2.03311	0.0965573	down	426.309	7.11537	0	0	-	Unknown	-	-	-	-	0	-	-	0	-	-
neg-M427T426	4.59855e+07	1.05838e+07	4.78888e+07	3.13332e+07	3.56405e+07	7.80462e+06	4.76286e+07	3.95236e+07	1.59138e+07	3.48696e+06	1.96122e+07	4.96388e+06	1.06417e+07	1.78526e+06	2.71183e+07	3.33737e+07	0.438817	0.0382849	0.0281274	0.477915	0.39803	1.88523	0.0548712	down	427.315	7.09939	1	0	-	Unknown	-	-	-	-	1	3-Hydroxyhexadecadienoylcarnitine	HMDB0013335	0	-	-
neg-M428T346	6.7683e+06	3.70301e+06	5.51788e+06	1.4733e+07	4.85804e+06	3.22813e+06	1.08997e+07	1.07599e+07	5.00707e+06	1.10086e+06	2.01619e+06	844980	8.47164e+06	1.53145e+06	441465	2.73671e+06	0.366316	0.00766948	0.0104118	0.373929	0.318628	2.24868	0.20919	down	428.306	5.76162	1	0	-	Unknown	-	-	-	-	11	Hexadecanedioic acid mono-L-carnitine ester;TG(14:0/15:0/18:3(6Z,9Z,12Z));TG(14:0/15:0/18:3(9Z,12Z,15Z));TG(14:0/18:3(6Z,9Z,12Z)/15:0);TG(14:0/18:3(9Z,12Z,15Z)/15:0);TG(15:0/14:0/18:3(6Z,9Z,12Z));TG(15:0/14:0/18:3(9Z,12Z,15Z));TG(15:0/14:1(9Z)/18:2(9Z,12Z));TG(15:0/18:2(9Z,12Z)/14:1(9Z));TG(14:1(9Z)/15:0/18:2(9Z,12Z));Phosphatidylinositol-3,4,5-trisphosphate	HMDB0000712;HMDB0042107;HMDB0042114;HMDB0042542;HMDB0042752;HMDB0042975;HMDB0042982;HMDB0043177;HMDB0043401;HMDB0047755;HMDB0004249	0	-	-
neg-M428T348	1.28505e+07	5.17921e+06	9.07775e+06	2.06571e+07	9.23211e+06	7.25474e+06	1.14418e+07	1.57615e+07	1.14064e+07	5.23783e+06	2.93809e+06	3.23811e+06	7.5075e+06	3.9997e+06	2.54351e+06	8.65483e+06	0.497799	0.00981837	0.014763	0.390303	0.349785	1.63377	0.371358	down	428.266	5.80495	1	0	-	Unknown	-	-	-	-	1	LysoPC(10:0)	HMDB0003752	1	Grayanotoxin_I	C09103
neg-M428T373	9.15286e+06	6.59974e+06	3.09068e+06	687716	994713	2.25306e+06	1.47831e+07	6.52547e+06	1.49022e+07	1.58417e+06	390472	212845	1.14176e+06	108128	476629	166169	0.430562	0.0222151	0.0379176	0.451317	0.425399	2.43955	0.34596	down	428.187	6.21353	1	0	-	Unknown	-	-	-	-	0	-	-	1	Oxidized_Cypridina_luciferin	C03887
neg-M428T447	2.94504e+08	1.27316e+08	3.77756e+08	1.86444e+08	3.26536e+08	7.73565e+07	3.2361e+08	1.3003e+08	2.13874e+08	1.09329e+07	9.57728e+07	1.17706e+07	1.61243e+08	2.29134e+07	1.04347e+08	1.18791e+08	0.401206	0.0232007	0.0206682	0.451317	0.369953	2.11838	0.0334966	down	428.33	7.45788	1	1	N-Oleoyl phenylalanine	Organic acids and derivatives	Carboxylic acids and derivatives	HMDB0062336	null	-	0	-	-	0	-	-
neg-M429T373	3.19686e+08	5.44043e+08	3.37183e+08	1.54962e+08	1.2823e+08	2.15355e+08	9.22022e+08	4.18446e+08	5.36995e+08	6.86979e+07	1.20361e+08	8.95044e+07	1.98873e+08	8.22166e+07	1.17687e+08	1.11418e+08	0.436114	0.0175658	0.0104118	0.439005	0.318628	1.7797	0.0660484	down	429.31	6.21888	1	0	-	Unknown	-	-	-	-	1	N-Docosahexaenoyl GABA	HMDB0062332	0	-	-
neg-M429T447	9.12224e+07	4.29069e+07	1.10362e+08	5.33366e+07	1.06336e+08	2.43506e+07	9.33998e+07	6.08539e+07	6.71628e+07	6.95689e+06	3.40769e+07	1.58064e+07	4.98911e+07	9.91137e+06	3.09931e+07	5.17123e+07	0.457319	0.0203955	0.0206682	0.44789	0.369953	1.83574	0.106011	down	429.331	7.45825	1	0	-	Unknown	-	-	-	-	1	3-Hydroxy-9-hexadecenoylcarnitine	HMDB0013333	0	-	-
neg-M430T373	7.91401e+07	1.28061e+08	8.2648e+07	3.76993e+07	3.10215e+07	5.27353e+07	2.26467e+08	1.00792e+08	1.3011e+08	1.6567e+07	2.88995e+07	2.11789e+07	4.72546e+07	1.99108e+07	2.87936e+07	2.72736e+07	0.433257	0.0167063	0.014763	0.434456	0.349785	1.79396	0.0624295	down	430.313	6.22069	1	0	-	Unknown	-	-	-	-	1	(25R)-3beta,4beta-dihydroxycholest-5-en-26-oate(1-)	HMDB0062794	0	-	-
neg-M430T399	2.23471e+06	1.9116e+06	1.67134e+06	1.95304e+06	1.58037e+06	974392	1.89984e+06	484394	1.04459e+06	1.17237e+07	2.67879e+06	7.66807e+06	1.77152e+06	1.39892e+06	3.03078e+06	6.79985e+06	2.84162	0.0440999	0.104895	0.489287	0.535701	1.59777	0.1681	up	430.279	6.65267	1	0	-	Unknown	-	-	-	-	1	Ascorbyl palmitate	HMDB0039883	0	-	-
neg-M430T462	3.42808e+07	6.47309e+07	6.06546e+07	2.29392e+07	4.80327e+07	1.04435e+07	3.55681e+07	4.37472e+07	1.50172e+07	1.0078e+07	2.8485e+07	5.81899e+06	1.72444e+07	7.68475e+06	2.19458e+06	4.36167e+07	0.406183	0.015287	0.0104118	0.424723	0.318628	2.02998	0.36387	down	430.311	7.69978	1	0	-	Unknown	-	-	-	-	1	(25R)-3beta,4beta-dihydroxycholest-5-en-26-oate(1-)	HMDB0062794	0	-	-
neg-M430T520	1.02649e+06	4.69592e+06	2.51428e+06	1.03248e+07	576621	3.9116e+06	7.29564e+06	9.02514e+06	614158	3.95219e+06	5.29105e+06	679567	466317	1.72927e+06	590424	380525	0.348065	0.0382506	0.0649573	0.477915	0.476079	2.04285	0.259153	down	430.364	8.67329	0	0	-	Unknown	-	-	-	-	0	-	-	0	-	-
neg-M431T41	2.49733e+06	1.22592e+06	812207	770354	2.7078e+06	1.83179e+06	1.66261e+07	4.45673e+06	2.00239e+06	395162	1.7461e+06	1.82464e+06	254068	136419	263533	1.0741e+06	0.248847	0.0268478	0.0379176	0.455451	0.425399	2.06496	0.354601	down	431.002	0.689342	0	0	-	Unknown	-	-	-	-	0	-	-	0	-	-
neg-M431T44	2.88794e+06	1.09368e+07	8.71842e+06	5.72164e+06	3.37609e+06	3.03009e+06	1.58286e+06	5.99724e+06	1.28e+06	257035	1.92399e+06	1.61639e+06	1.64421e+06	3.06777e+06	4.62985e+06	2.14663e+06	0.392081	0.0198546	0.0281274	0.444942	0.39803	1.97686	0.31979	down	431.184	0.737063	1	0	-	Unknown	-	-	-	-	2	Margrapine B;Mabioside C	HMDB0031279;HMDB0040653	3	Aspulvinone_H;Gypsogenin_3-O-rhamnosylglucuronide;Gnididin	C02008;C08952;C09096
neg-M431T525	6.19192e+07	1.33503e+07	7.70527e+07	8.5336e+07	7.32932e+07	2.46684e+07	1.03062e+08	7.61337e+07	6.82772e+07	8.39947e+06	8.88412e+06	5.47512e+06	5.69162e+07	1.32631e+07	2.98573e+07	3.30449e+07	0.435335	0.0289966	0.014763	0.460797	0.349785	1.94632	0.348313	down	431.202	8.74713	1	0	-	Unknown	-	-	-	-	2	Mizolastine;Rupatadine	HMDB0240233;HMDB0240234	0	-	-
neg-M431T551	1.71879e+06	1.84097e+06	2.30871e+06	1.14232e+07	5.36809e+06	4.65447e+06	1.61513e+07	3.05584e+07	3.82954e+06	297152	199428	398568	3.06611e+06	263253	345707	3.13354e+06	0.155805	0.0038073	0.014763	0.314264	0.349785	2.87335	0.210836	down	431.328	9.1801	1	0	-	Unknown	-	-	-	-	1287	TG(16:0/15:0/16:0);TG(14:0/15:0/18:0);TG(14:0/18:0/15:0);TG(15:0/14:0/18:0);TG(15:0/16:0/16:0);TG(i-20:0/i-14:0/i-13:0);TG(i-20:0/8:0/19:0);TG(i-20:0/13:0/i-14:0);TG(i-20:0/8:0/i-19:0);TG(i-20:0/a-15:0/12:0);TG(20:0/12:0/i-15:0);TG(i-20:0/10:0/a-17:0);TG(i-20:0/a-13:0/i-14:0);TG(20:0/i-13:0/14:0);TG(i-20:0/13:0/14:0);TG(i-20:0/17:0/10:0);TG(20:0/i-19:0/8:0);TG(i-20:0/i-15:0/i-12:0);TG(i-20:0/15:0…	HMDB0043857;HMDB0042094;HMDB0042152;HMDB0042962;HMDB0043019;HMDB0062827;HMDB0062842;HMDB0062897;HMDB0062907;HMDB0062915;HMDB0062925;HMDB0062942;HMDB0062950;HMDB0062991;HMDB0063035;HMDB0063037;HMDB0063093;HMDB0063098;HMDB0063138;HMDB0063146;HMDB0063199;HMDB0063201;HMDB0063285;HMDB0063312;HMDB0063321;HMDB0063334;HMDB0063368;HMDB0063402;HMDB0063422;HMDB0063446;HMDB0063450;HMDB0063511;HMDB0063533;HMD…	2	Myxalamid_A;Uvaricin	C12158;C08572
neg-M431T564	3.62999e+07	4.93317e+07	2.96747e+07	2.48215e+07	3.43336e+07	3.03056e+07	2.36029e+07	2.50997e+07	4.54261e+07	1.38248e+08	3.91967e+08	2.88354e+08	2.48514e+07	2.69566e+07	5.88649e+07	7.60348e+07	4.14529	0.0309867	0.0379176	0.464218	0.425399	1.84918	0.186789	up	431.366	9.40732	1	0	-	Unknown	-	-	-	-	1	Tomatidine	HMDB0034731	2	Solacapine;Tomatidine	C10818;C10826
neg-M431T581	1.12042e+06	1.98637e+06	2.8069e+06	6.16923e+06	2.36015e+06	2.26087e+06	1.91282e+06	4.82267e+06	821042	571860	1.95505e+06	307487	851560	1.07844e+06	4.12647e+06	1.02782e+06	0.45819	0.0160007	0.0104118	0.428918	0.318628	1.85231	0.149757	down	431.348	9.68796	1	0	-	Unknown	-	-	-	-	12	3-Hydroxyhexadecanoylcarnitine;2-Hydroxyhexadecanoylcarnitine;3-hydroxyhexadecanoyl carnitine;DG(24:0/24:0/0:0);TG(15:0/o-18:0/15:0);DG(24:0/0:0/24:0);TG(14:0/16:0/o-18:0);TG(14:0/o-18:0/16:0);TG(15:0/15:0/o-18:0);TG(16:0/14:0/o-18:0);DG(i-24:0/i-24:0/0:0);DG(i-24:0/0:0/i-24:0)	HMDB0013336;HMDB0013337;HMDB0061642;HMDB0007818;HMDB0043801;HMDB0056111;HMDB0042150;HMDB0042933;HMDB0043017;HMDB0043856;HMDB0094578;HMDB0094579	0	-	-
neg-M432T151	640638	63664.7	744036	5.66077e+06	5.51636e+06	5.3249e+06	32216.2	3.68183e+06	1.29517e+06	28970.5	13635.2	85615.8	141508	69815.9	256898	131275	0.0933739	0.0281431	0.0649573	0.457301	0.476079	2.72696	0.255583	down	432.117	2.52027	1	0	-	Unknown	-	-	-	-	4	6-{[6-(2-carboxyethyl)-4-methoxy-2H-1,3-benzodioxol-5-yl]oxy}-3,4,5-trihydroxyoxane-2-carboxylic acid;3,4,5-trihydroxy-6-{[3-(6-hydroxy-7-methoxy-2H-1,3-benzodioxol-5-yl)propanoyl]oxy}oxane-2-carboxylic acid;6-{[6-(2-carboxyethyl)-5-methoxy-2H-1,3-benzodioxol-4-yl]oxy}-3,4,5-trihydroxyoxane-2-carboxylic acid;3,4,5-trihydroxy-6-{[3-(7-hydroxy-6-methoxy-2H-1,3-benzodioxol-5-yl)propanoyl]oxy}oxane-2…	HMDB0128730;HMDB0128731;HMDB0128735;HMDB0128736	1	O-Carbamoyl-deacetylcephalosporin_C	C06568
neg-M432T525	1.79746e+07	3.5427e+06	2.39796e+07	2.86156e+07	2.56435e+07	6.47389e+06	3.50748e+07	2.44504e+07	2.30773e+07	2.76576e+06	3.42488e+06	889115	1.49836e+07	4.67768e+06	8.46675e+06	7.05928e+06	0.394222	0.0306248	0.0206682	0.464218	0.369953	2.01491	0.473794	down	432.203	8.74785	1	0	-	Unknown	-	-	-	-	4	Dextrorphan O-glucuronide;Mycophenolate mofetil;Armillaric acid;10-Hydroxymelleolide	HMDB0010341;HMDB0014826;HMDB0037040;HMDB0038786	2	Mycophenolate_mofetil;Erioflorin_methacrylate	C07908;C09413
neg-M434T279	7.52624e+06	8.02009e+06	4.36479e+06	6.2345e+06	6.84402e+06	7.83796e+06	2.88872e+06	4.22901e+06	1.56125e+07	1.29673e+07	6.95354e+06	1.20083e+07	2.13922e+07	7.86667e+06	1.5025e+07	8.93871e+06	2.10165	0.00159344	0.0018648	0.223619	0.186614	1.76528	0.38173	up	434.255	4.65512	1	0	-	Unknown	-	-	-	-	0	-	-	4	Phyllanthin;21-Acetoxy-11beta,17-dihydroxy-6alpha-methylpregn-4-ene-3,20-dione;11beta,17,21-Trihydroxy-2alpha-methylpregn-4-ene-3,20-dione_21-acetate;Naphthyl_dipeptide	C10746;C15275;C15302;C12062
neg-M434T284	849136	2.9369e+06	863813	1.07813e+06	1.86408e+06	807894	2.62564e+06	1.07909e+06	5.62517e+06	1.02347e+07	4.0314e+06	9.91718e+06	1.98031e+07	1.29934e+07	1.28231e+07	6.27735e+06	6.74991	3.59907e-06	0.0001554	0.00294342	0.0534149	3.30406	0.338231	up	434.266	4.739	1	0	-	Unknown	-	-	-	-	2	CPA(18:1(11Z)/0:0);CPA(18:1(9Z)/0:0)	HMDB0007005;HMDB0007006	1	Paspaline_B	C20587
neg-M436T41	3.07242e+06	1.37626e+06	3.6802e+06	3.65317e+06	2.84239e+06	4.04023e+06	4.00257e+06	4.11372e+06	1.46518e+07	8.23766e+06	4.03364e+06	7.86551e+06	8.60469e+06	3.58668e+06	2.68582e+06	8.34408e+06	2.16609	0.0137144	0.0649573	0.418075	0.476079	1.87033	0.114744	up	435.962	0.68774	0	0	-	Unknown	-	-	-	-	0	-	-	0	-	-
neg-M437T432	1.55516e+08	6.48445e+07	1.95558e+08	2.76047e+08	1.84135e+08	9.65984e+07	1.39725e+09	9.63799e+08	2.1461e+08	4.79383e+07	1.43574e+08	3.40312e+07	1.90256e+08	8.94115e+07	4.46959e+07	8.69619e+07	0.255412	0.0395839	0.0498834	0.481817	0.445439	1.92681	0.0787913	down	437.3	7.19892	1	0	-	Unknown	-	-	-	-	0	-	-	1	Talatizamine	C08713
neg-M438T433	5.1204e+07	6.25767e+07	6.77291e+07	5.63048e+07	6.13596e+07	4.54704e+07	5.02983e+08	3.63581e+08	7.82585e+07	2.48657e+07	7.09269e+07	1.19163e+07	8.17544e+07	2.19809e+07	2.06435e+07	4.04611e+07	0.289634	0.0366164	0.160528	0.476457	0.595814	1.83654	0.0635052	down	438.31	7.20982	0	0	-	Unknown	-	-	-	-	0	-	-	0	-	-
neg-M440T436	1.20611e+07	6.22165e+06	7.91546e+06	2.01297e+07	8.97369e+06	7.51142e+06	5.15484e+07	3.48085e+07	3.98641e+06	962802	9.38793e+06	2.42486e+06	3.73483e+06	6.97934e+06	1.48693e+07	4.43148e+06	0.313582	0.0135429	0.0206682	0.418075	0.369953	2.0604	0.128759	down	440.329	7.26459	0	0	-	Unknown	-	-	-	-	0	-	-	0	-	-
neg-M440T48	889852	5.93389e+06	1.76429e+06	3.3288e+06	560773	2.67937e+06	1.71575e+06	5.24515e+06	2.50708e+06	5.9277e+06	9.32979e+06	3.54973e+06	5.34848e+06	1.08067e+07	4.97521e+06	3.98264e+06	2.09909	0.0214189	0.0379176	0.451147	0.425399	1.79689	0.126993	up	440.16	0.803723	1	0	-	Unknown	-	-	-	-	11	Mandelonitrile rutinoside;3,4,5-trihydroxy-6-{[4-(7-methoxy-2-oxo-2H-chromen-6-yl)butan-2-yl]oxy}oxane-2-carboxylic acid;Ginkgolide J;Ginkgolide M;Leptophylloside;Rutarin;Apterin;Ginkgolide B;Celereoside;Smyrindioloside;(1'x,2S)-2-(1,2-Dihydroxy-1-methylethyl)-2,3-dihydro-7H-furo[3,2-g][1]benzopyran-7-one 2'-glucoside	HMDB0032803;HMDB0128984;HMDB0029605;HMDB0030042;HMDB0030883;HMDB0030884;HMDB0034231;HMDB0036861;HMDB0039028;HMDB0039037;HMDB0039038	4	Ginkgolide_B;Ginkgolide_J;Rutarin;Ginkgolide_M	C07602;C07604;C09309;C16816
neg-M444T377	1.20637e+07	4.74414e+06	7.7089e+06	2.04879e+07	2.00107e+06	756953	2.27899e+06	9.58553e+06	1.83939e+06	71793.7	1.98812e+06	102082	9.86385e+06	751383	3.09864e+06	1.3338e+06	0.319469	0.0430045	0.0379176	0.486524	0.425399	2.23033	0.100738	down	444.325	6.28273	0	0	-	Unknown	-	-	-	-	0	-	-	0	-	-
neg-M446T178	4.15677e+06	1.41821e+06	5.58642e+06	1.18109e+06	2.04461e+06	579499	727724	7.24651e+06	722917	95743.2	244112	352913	1.19567e+06	478435	1.01823e+06	2.18935e+06	0.274505	0.0179455	0.0281274	0.439005	0.39803	2.08668	0.449658	down	446.189	2.95864	1	0	-	Unknown	-	-	-	-	3	PGP(16:1(9Z)/18:3(6Z,9Z,12Z));PGP(18:3(6Z,9Z,12Z)/16:1(9Z));PGP(18:3(9Z,12Z,15Z)/16:1(9Z))	HMDB0013493;HMDB0013563;HMDB0013578	0	-	-
neg-M446T393	4.56453e+07	2.76861e+07	5.18848e+07	2.742e+07	2.68442e+07	1.22729e+07	4.51904e+07	4.70132e+07	2.11954e+07	3.08686e+06	2.03225e+07	2.6387e+06	2.22125e+07	4.81165e+06	1.93819e+07	1.04826e+07	0.366718	0.00704421	0.0018648	0.367072	0.186614	2.22334	0.069011	down	446.34	6.54803	1	0	-	Unknown	-	-	-	-	1	Sintaxanthin	HMDB0035640	0	-	-
neg-M448T446	230787	934579	923362	1.47575e+06	385848	437454	482184	1.29581e+06	1.96753e+06	1.14731e+07	3.7688e+06	3.11267e+06	1.67463e+06	2.02104e+06	596849	796606	4.12134	0.0109634	0.0104118	0.403524	0.318628	2.11005	0.408778	up	448.321	7.43314	1	0	-	Unknown	-	-	-	-	71	3alpha,7alpha,12alpha-trihydroxy-5beta-cholestanate;beta-Citraurin;3-Hydroxy-8'-apo-epsilon-caroten-8'-al;TG(18:2(9Z,12Z)/14:0/18:2(9Z,12Z));TG(14:0/22:4(7Z,10Z,13Z,16Z)/14:0);TG(15:0/20:4(5Z,8Z,11Z,14Z)/15:0);TG(15:0/20:4(8Z,11Z,14Z,17Z)/15:0);TG(16:0/18:4(6Z,9Z,12Z,15Z)/16:0);TG(14:1(9Z)/22:2(13Z,16Z)/14:1(9Z));TG(16:1(9Z)/16:1(9Z)/18:2(9Z,12Z));TG(16:1(9Z)/16:0/18:3(9Z,12Z,15Z));TG(14:0/14:0/2…	HMDB0062207;HMDB0035091;HMDB0036885;HMDB0010470;HMDB0042691;HMDB0043511;HMDB0043685;HMDB0044501;HMDB0048184;HMDB0005435;HMDB0010424;HMDB0042082;HMDB0042140;HMDB0042146;HMDB0042175;HMDB0042313;HMDB0042319;HMDB0042347;HMDB0042354;HMDB0042377;HMDB0042384;HMDB0042429;HMDB0042526;HMDB0042550;HMDB0042551;HMDB0042609;HMDB0042633;HMDB0042760;HMDB0042761;HMDB0042784;HMDB0042813;HMDB0043007;HMDB0043013;HMD…	2	4,4'-Diaponeurosporenic_acid;beta-Citraurin	C16146;C20894
neg-M449T452	2.07911e+07	2.45885e+07	2.70115e+07	4.91223e+06	2.08972e+07	8.01114e+06	4.19942e+07	9.52505e+07	1.29177e+07	7.45977e+06	6.50273e+06	5.09151e+06	1.10371e+07	1.11886e+07	6.34254e+06	9.08089e+06	0.285969	0.0227101	0.0379176	0.451317	0.425399	1.82987	0.0649358	down	449.313	7.54057	1	0	-	Unknown	-	-	-	-	11	PC(14:0/14:1(9Z));PC(14:1(9Z)/14:0);PE(15:0/16:1(9Z));PE(16:1(9Z)/15:0);PE-NMe(14:0/16:1(9Z));PE-NMe(14:1(9Z)/16:0);PE-NMe(16:0/14:1(9Z));PE-NMe(16:1(9Z)/14:0);PE-NMe2(14:1(9Z)/15:0);PE-NMe2(15:0/14:1(9Z));Acidissiminin epoxide	HMDB0007867;HMDB0007899;HMDB0008891;HMDB0008955;HMDB0112940;HMDB0112941;HMDB0113040;HMDB0113061;HMDB0113840;HMDB0113918;HMDB0038620	0	-	-
neg-M451T41	1.99648e+07	2.46834e+07	1.97346e+07	2.62756e+07	1.65154e+07	3.21727e+07	8.23947e+06	1.80909e+07	4.26904e+07	3.02526e+07	1.02794e+07	7.93849e+07	8.15133e+07	6.68021e+07	3.22305e+07	2.91543e+07	2.24719	0.0305381	0.014763	0.464218	0.349785	1.52978	0.130933	up	450.943	0.689702	0	0	-	Unknown	-	-	-	-	0	-	-	0	-	-
neg-M453T433	3.95739e+06	8.06057e+06	2.10892e+07	3.63047e+06	4.49602e+06	1.15628e+06	9.8421e+06	1.26972e+07	1.19976e+07	2.29164e+07	1.42046e+07	3.22719e+07	4.57881e+07	1.02225e+07	7.79204e+06	2.31677e+07	2.59299	0.013926	0.014763	0.418237	0.349785	2.2364	0.251067	up	453.315	7.21052	1	0	-	Unknown	-	-	-	-	22	TG(18:3(6Z,9Z,12Z)/15:0/18:3(6Z,9Z,12Z));TG(18:3(9Z,12Z,15Z)/15:0/18:3(9Z,12Z,15Z));TG(14:0/15:0/22:6(4Z,7Z,10Z,13Z,16Z,19Z));TG(14:0/22:6(4Z,7Z,10Z,13Z,16Z,19Z)/15:0);TG(15:0/14:0/22:6(4Z,7Z,10Z,13Z,16Z,19Z));TG(15:0/14:1(9Z)/22:5(4Z,7Z,10Z,13Z,16Z));TG(15:0/14:1(9Z)/22:5(7Z,10Z,13Z,16Z,19Z));TG(15:0/16:1(9Z)/20:5(5Z,8Z,11Z,14Z,17Z));TG(15:0/18:2(9Z,12Z)/18:4(6Z,9Z,12Z,15Z));TG(15:0/18:3(6Z,9Z,1…	HMDB0052859;HMDB0055155;HMDB0042119;HMDB0042902;HMDB0042987;HMDB0043184;HMDB0043189;HMDB0043217;HMDB0043418;HMDB0043439;HMDB0043446;HMDB0043604;HMDB0043642;HMDB0043649;HMDB0043670;HMDB0043721;HMDB0043749;HMDB0047762;HMDB0047767;HMDB0048453;HMDB0052420;HMDB0052866	1	Terpendole_E	C20536
neg-M453T539	7.61809e+06	9.35243e+06	841427	1.04015e+06	9.26264e+06	1.1761e+07	9.94045e+06	1.00961e+07	6.81479e+06	2.54355e+07	5.9601e+07	3.13732e+07	3.63907e+06	1.78068e+07	1.19195e+07	1.54941e+07	2.87227	0.046926	0.0379176	0.49405	0.425399	1.80586	0.479317	up	453.332	8.98498	1	0	-	Unknown	-	-	-	-	3	TG(14:1(9Z)/20:5(5Z,8Z,11Z,14Z,17Z)/o-18:0);TG(14:1(9Z)/o-18:0/20:5(5Z,8Z,11Z,14Z,17Z));TG(20:5(5Z,8Z,11Z,14Z,17Z)/14:1(9Z)/o-18:0)	HMDB0048344;HMDB0048410;HMDB0055716	0	-	-
neg-M455T573	9.7478e+06	2.66654e+06	1.07727e+07	5.64958e+06	3.09344e+06	4.7618e+06	4.46693e+07	3.07685e+06	6.59467e+06	2.45439e+06	1.19797e+06	624573	1.77418e+07	807399	630746	2.20258e+06	0.381986	0.0453786	0.0379176	0.491292	0.425399	1.92005	0.285557	down	455.336	9.5485	1	0	-	Unknown	-	-	-	-	1	Citranaxanthin	HMDB0036883	0	-	-
neg-M456T455	8.2318e+06	2.70323e+07	1.14242e+07	2.63923e+06	7.84914e+06	6.9165e+06	7.14614e+06	3.07531e+06	8.73643e+06	3.08622e+07	3.56008e+07	4.09549e+07	2.74263e+07	2.84471e+07	1.71114e+07	1.15709e+07	2.70082	0.00432925	0.0018648	0.324399	0.186614	2.14282	0.277521	up	456.334	7.58869	0	0	-	Unknown	-	-	-	-	0	-	-	0	-	-
neg-M458T546	1.06618e+07	1.85945e+07	2.02718e+07	1.7247e+07	3.22272e+06	4.81118e+06	1.11587e+07	1.53328e+07	8.83143e+06	3.53409e+07	1.16807e+08	5.14852e+07	1.61852e+07	6.87738e+06	4.09353e+07	2.78531e+07	3.00409	0.0475473	0.0829837	0.494101	0.50751	1.62538	0.484218	up	458.384	9.09344	1	0	-	Unknown	-	-	-	-	24	DG(8:0/15:0/0:0);DG(8:0/0:0/15:0);DG(8:0/i-15:0/0:0);DG(8:0/0:0/i-15:0);DG(8:0/a-15:0/0:0);DG(8:0/0:0/a-15:0);DG(10:0/13:0/0:0);DG(10:0/0:0/13:0);DG(10:0/i-13:0/0:0);DG(10:0/0:0/i-13:0);DG(10:0/a-13:0/0:0);DG(10:0/0:0/a-13:0);DG(13:0/10:0/0:0);DG(13:0/0:0/10:0);DG(i-13:0/10:0/0:0);DG(i-13:0/0:0/10:0);DG(a-13:0/10:0/0:0);DG(a-13:0/0:0/10:0);DG(15:0/8:0/0:0);DG(15:0/0:0/8:0);DG(i-15:0/8:0/0:0);DG(i…	HMDB0092917;HMDB0092918;HMDB0092919;HMDB0092920;HMDB0092921;HMDB0092922;HMDB0092967;HMDB0092968;HMDB0092969;HMDB0092970;HMDB0092971;HMDB0092972;HMDB0093145;HMDB0093146;HMDB0093147;HMDB0093148;HMDB0093149;HMDB0093150;HMDB0093427;HMDB0093428;HMDB0093429;HMDB0093430;HMDB0093431;HMDB0093432	0	-	-
neg-M462T368	8.02761e+06	4.1832e+06	8.04414e+06	8.45591e+06	3.595e+06	3.01265e+06	5.30745e+06	1.09971e+07	5.65626e+06	1.36415e+06	4.35555e+06	1.95648e+06	5.1189e+06	914990	1.11415e+06	2.29549e+06	0.441198	0.00871871	0.0206682	0.388281	0.369953	1.91798	0.0557017	down	462.334	6.13897	1	0	-	Unknown	-	-	-	-	103	3-Hydroxysintaxanthin;Glycerol 1,2-di-(9Z,12Z-octadecadienoate) 3-hexadecanoate;Glycerol 1,3-di-(9Z,12Z-octadecadienoate) 2-hexadecanoate;TG(15:0/22:4(7Z,10Z,13Z,16Z)/15:0);TG(16:0/20:4(5Z,8Z,11Z,14Z)/16:0);TG(16:0/20:4(8Z,11Z,14Z,17Z)/16:0);TG(16:0/16:0/20:4(5Z,8Z,11Z,14Z));TG(16:0/18:2(9Z,12Z)/18:2(9Z,12Z));TG(16:1(9Z)/18:1(9Z)/18:2(9Z,12Z));TG(18:1(11Z)/16:0/18:3(9Z,12Z,15Z));TG(18:1(11Z)/16:1…	HMDB0035641;HMDB0031117;HMDB0031118;HMDB0043569;HMDB0044361;HMDB0044529;HMDB0005363;HMDB0005390;HMDB0005440;HMDB0010440;HMDB0010444;HMDB0010451;HMDB0042142;HMDB0042170;HMDB0042176;HMDB0042205;HMDB0042343;HMDB0042349;HMDB0042373;HMDB0042379;HMDB0042407;HMDB0042414;HMDB0042430;HMDB0042431;HMDB0042528;HMDB0042552;HMDB0042586;HMDB0042610;HMDB0042611;HMDB0042634;HMDB0042693;HMDB0042762;HMDB0042785;HMD…	0	-	-
neg-M463T32	459538	301060	274787	2.23868e+06	797836	861099	466832	1.7303e+06	521308	50607.2	252812	127094	369828	220737	334729	22214.3	0.266381	0.00979306	0.0104118	0.390303	0.318628	2.3499	0.272403	down	463.132	0.539723	1	0	-	Unknown	-	-	-	-	10	Pigment A aglycone;6-{2-[6-carboxy-5-(2,4-dihydroxyphenyl)-3-methylcyclohex-2-en-1-yl]-6-[3-(2,4-dihydroxyphenyl)propanoyl]-3-hydroxyphenoxy}-3,4,5-trihydroxyoxane-2-carboxylic acid;6-[4-(3-{3-[6-carboxy-5-(2,4-dihydroxyphenyl)-3-methylcyclohex-2-en-1-yl]-2,4-dihydroxyphenyl}-3-oxopropyl)-3-hydroxyphenoxy]-3,4,5-trihydroxyoxane-2-carboxylic acid;6-[2-(3-{3-[6-carboxy-5-(2,4-dihydroxyphenyl)-3-met…	HMDB0029250;HMDB0126434;HMDB0126435;HMDB0126436;HMDB0126437;HMDB0126438;HMDB0126439;HMDB0126440;HMDB0031988;HMDB0031994	1	Clorobiocin	C12032
neg-M463T465_1	2.13652e+08	1.15417e+08	2.5164e+08	1.24663e+08	2.40329e+08	1.52583e+08	7.35e+08	7.45782e+08	2.94161e+08	1.30289e+07	1.43825e+08	5.45367e+07	1.28017e+08	1.10171e+08	1.42106e+08	1.69497e+07	0.350048	0.0240562	0.0379176	0.451317	0.425399	2.04791	0.170403	down	463.351	7.74848	1	0	-	Unknown	-	-	-	-	1	N-Stearoyl tyrosine	HMDB0062343	0	-	-
neg-M466T580	2.52504e+08	1.20425e+08	2.5806e+08	2.94866e+08	5.64829e+08	1.25388e+08	8.7587e+08	9.6371e+08	3.14688e+08	9.62658e+07	1.35137e+08	4.72841e+07	2.3857e+08	1.2298e+08	2.08153e+08	1.98664e+08	0.394063	0.0422397	0.0649573	0.485939	0.476079	1.71346	0.159407	down	466.344	9.66873	0	0	-	Unknown	-	-	-	-	0	-	-	0	-	-
neg-M468T580	1.04151e+07	4.33444e+06	7.82481e+06	1.20273e+07	2.06954e+07	5.13804e+06	3.36655e+07	3.31964e+07	1.27908e+07	1.50176e+06	2.18016e+06	1.43418e+06	2.82951e+06	7.4197e+06	7.05438e+06	6.01983e+06	0.323891	0.0130575	0.0281274	0.415127	0.39803	2.09185	0.169672	down	468.349	9.66765	1	0	-	Unknown	-	-	-	-	2	Tyromycic acid;3-Oxo-12,18-ursadien-28-oic acid	HMDB0035888;HMDB0037065	0	-	-
neg-M471T390	2.34236e+07	3.78096e+07	5.96964e+06	9.10381e+06	2.93378e+07	1.06242e+07	9.75476e+06	2.35765e+07	1.34843e+07	6.55846e+07	2.28694e+07	7.51587e+07	1.96602e+07	2.85162e+07	4.41769e+07	3.1919e+07	2.0145	0.0360016	0.0829837	0.476428	0.50751	1.5392	0.210777	up	471.328	6.49628	1	0	-	Unknown	-	-	-	-	4	Methyl (7Z,9Z,9'Z)-6'-apo-y-caroten-6'-oate;Reticulataxanthin;PA(24:0/24:0);PA(i-24:0/i-24:0)	HMDB0031381;HMDB0036882;HMDB0115453;HMDB0115949	0	-	-
neg-M473T182	2.78872e+06	1.31346e+06	5.11168e+06	1.19838e+06	2.92162e+06	583608	5.03819e+06	4.21225e+06	2.76438e+06	318707	2.11224e+06	318999	306538	1.008e+06	1.20844e+06	2.02529e+06	0.434333	0.0476344	0.0379176	0.494101	0.425399	1.74677	0.285596	down	473.166	3.03571	1	0	-	Unknown	-	-	-	-	2	6-Feruloylglucose 2,3,4-trihydroxy-3-methylbutylglycoside;Glucoconvallatoxoloside	HMDB0036214;HMDB0030010	0	-	-
neg-M473T529	4.89381e+07	4.46548e+07	4.74175e+07	4.66253e+07	3.20886e+07	5.98977e+07	9.49542e+07	3.86253e+07	3.62869e+07	1.57301e+08	3.09214e+08	1.13129e+08	6.01348e+07	7.4224e+07	1.30188e+08	6.48607e+07	2.28784	0.027426	0.0206682	0.455451	0.369953	1.53591	0.100858	up	473.376	8.81236	1	1	Priverogenin B	Lipids and lipid-like molecules	Prenol lipids	HMDB0034644	null	-	0	-	-	0	-	-
neg-M474T529	5.06238e+06	1.09075e+07	8.47082e+06	6.38437e+06	2.32089e+06	1.45959e+07	1.11975e+07	1.82252e+06	8.53257e+06	6.00672e+07	9.63013e+07	3.66098e+07	1.36856e+07	1.79962e+07	3.29893e+07	1.64992e+07	4.65228	0.00227388	0.0018648	0.26053	0.186614	2.48026	0.197797	up	474.379	8.8108	0	0	-	Unknown	-	-	-	-	0	-	-	0	-	-
neg-M476T468	1.77367e+07	1.63626e+07	2.56536e+07	3.83295e+07	4.3245e+07	3.0725e+07	4.1484e+07	9.23626e+07	2.78787e+07	1.07018e+07	1.43793e+07	9.79685e+06	1.63813e+07	2.43704e+07	2.64782e+07	1.89209e+07	0.486786	0.0198398	0.0281274	0.444942	0.39803	1.52064	0.187573	down	476.327	7.80657	0	0	-	Unknown	-	-	-	-	0	-	-	0	-	-
neg-M480T350	2.42659e+06	1.02827e+07	3.21968e+06	3.01782e+06	3.16121e+06	4.12977e+06	2.57078e+06	5.23962e+06	5.20814e+06	7.60335e+06	7.86219e+06	1.36597e+07	1.37058e+07	5.83747e+06	7.4018e+06	8.3637e+06	2.0454	0.00260031	0.00699301	0.272883	0.293027	1.81523	0.217689	up	480.247	5.82853	1	0	-	Unknown	-	-	-	-	4	N-Acetyl-leukotriene E4;Linalool oxide D 3-[apiosyl-(1->6)-glucoside];Linalool 3,6-oxide primeveroside;Linalool 3,7-oxide beta-primeveroside	HMDB0005084;HMDB0031367;HMDB0035489;HMDB0036571	1	N-Acetylleukotriene_E4	C11361
neg-M483T410	2.19781e+07	8.88239e+06	9.26873e+06	9.74402e+06	4.42998e+06	2.38964e+07	6.19265e+06	2.30694e+07	2.04083e+07	7.11476e+07	7.35173e+07	3.07552e+07	4.51845e+07	2.31705e+07	8.25175e+06	3.2729e+07	2.83975	0.00964299	0.0206682	0.390303	0.369953	1.98375	0.274652	up	483.321	6.83997	1	0	-	Unknown	-	-	-	-	4	LysoPC(14:0);1-Heptadecanoylglycerophosphoethanolamine;N-Arachidonoyl tyrosine;Buprenorphine	HMDB0010379;HMDB0061691;HMDB0062331;HMDB0015057	1	Buprenorphine	C08007
neg-M483T543	1.97006e+08	5.20888e+07	1.9887e+08	1.4612e+08	6.9633e+07	9.32202e+07	4.92038e+07	6.96034e+08	1.74768e+08	2.02822e+07	2.20822e+07	1.32878e+07	8.63275e+07	2.71056e+07	2.28745e+07	6.42957e+07	0.286933	0.0146142	0.0206682	0.419283	0.369953	2.07847	0.171841	down	483.375	9.04565	0	0	-	Unknown	-	-	-	-	0	-	-	0	-	-
neg-M484T317	1.1703e+06	5.40343e+06	3.28343e+06	2.69001e+06	1.58632e+06	2.23536e+06	2.50855e+06	3.20424e+06	1.77351e+06	5.55491e+06	6.91748e+06	6.96111e+06	1.10597e+07	1.17148e+07	5.01315e+06	3.97697e+06	2.3989	0.00865963	0.0104118	0.388281	0.318628	1.7808	0.120433	up	484.296	5.28568	1	0	-	Unknown	-	-	-	-	3	3,17-Androstanediol glucuronide;3-alpha-Androstanediol glucuronide;17-Hydroxyandrostane-3-glucuronide	HMDB0010321;HMDB0010339;HMDB0010359	1	Novamethymycin	C20741
neg-M484T487	1.07628e+06	3.26081e+06	912914	460637	447697	236695	3.42231e+06	898167	428855	9.83911e+06	4.81124e+06	4.6734e+06	2.43569e+06	6.05993e+06	1.44581e+06	2.16872e+06	2.97352	0.0327572	0.0498834	0.470302	0.445439	1.92135	0.356518	up	484.356	8.1162	0	0	-	Unknown	-	-	-	-	0	-	-	0	-	-
neg-M484T542	5.5196e+07	1.29908e+07	5.48014e+07	3.94547e+07	5.74191e+06	1.84101e+07	721685	2.02747e+08	4.68003e+07	1.91197e+06	824346	323333	1.01641e+07	2.07997e+06	1.74719e+06	1.39729e+07	0.199517	0.0484978	0.0649573	0.497286	0.476079	2.28582	0.180566	down	484.379	9.04022	1	0	-	Unknown	-	-	-	-	2	Methyl 3-oxo-12-oleanen-28-oate;Ambonic acid	HMDB0035270;HMDB0035972	3	3-Hydroxy-vitamin_K;2-Hydroxy-vitamin_K;Dehydroeburicoic_acid	C02785;C02793;C16950
neg-M489T464	7.57125e+06	4.79231e+06	1.56654e+07	2.35795e+07	6.5781e+06	7.08623e+06	1.99333e+07	6.19321e+07	6.48901e+06	1.00797e+07	2.13586e+06	4.43259e+06	4.40655e+06	7.04355e+06	4.92852e+06	3.60617e+06	0.293071	0.0175472	0.0104118	0.439005	0.318628	1.87733	0.224671	down	489.327	7.725	1	0	-	Unknown	-	-	-	-	3	PS(16:0/16:0);PS(14:0/18:0);PS(18:0/14:0)	HMDB0000614;HMDB0012334;HMDB0012374	1	Homaline	C10599
neg-M497T538	3.27599e+06	1.96915e+07	6.00321e+06	9.86056e+06	1.41946e+07	8.97092e+06	4.62949e+06	4.72785e+06	5.62366e+06	5.70062e+07	9.42158e+07	1.388e+08	1.62931e+07	2.96763e+07	1.34423e+07	5.39323e+07	5.73183	0.00616103	0.0104118	0.363006	0.318628	2.45518	0.191855	up	497.376	8.97187	1	0	-	Unknown	-	-	-	-	0	-	-	1	1-O-Hexadecyl-lyso-sn-glycero-3-phosphocholine	C13903
neg-M499T465	4.69848e+06	8.9486e+06	6.42752e+06	5.01183e+06	1.09801e+07	2.05964e+06	2.78429e+06	2.10143e+06	6.77492e+06	5.24137e+07	2.01553e+07	2.09864e+07	1.87662e+07	1.70171e+07	1.24921e+07	1.62336e+07	3.83241	0.000502323	0.000621601	0.118993	0.117004	2.50986	0.0509462	up	499.357	7.7532	1	0	-	Unknown	-	-	-	-	7	PG(16:0/18:0);PG(18:0/16:0);PG(a-13:0/a-21:0);PG(a-13:0/i-21:0);PG(i-12:0/i-22:0);PG(i-13:0/a-21:0);PG(i-13:0/i-21:0)	HMDB0010572;HMDB0010600;HMDB0116640;HMDB0116651;HMDB0116670;HMDB0116676;HMDB0116687	1	Vicenistatin	C15688
neg-M500T199	7.5981e+06	1.77827e+06	5.40648e+06	1.04319e+07	6.60931e+06	7.62648e+06	3.09937e+06	3.9339e+07	4.66686e+06	2.14485e+06	1.42415e+06	602589	3.99342e+06	3.17253e+06	880859	4.90071e+06	0.266043	0.0173943	0.014763	0.439005	0.349785	2.01521	0.155612	down	500.184	3.31902	0	0	-	Unknown	-	-	-	-	0	-	-	0	-	-
neg-M500T378	4.38681e+06	1.38329e+07	1.27421e+07	1.47174e+07	6.20231e+06	1.23217e+07	7.50033e+06	6.59958e+06	6.38114e+07	4.13688e+07	2.76502e+07	5.3817e+07	1.11262e+07	9.79506e+06	7.52177e+06	7.77117e+06	2.84614	0.0485662	0.104895	0.497772	0.535701	1.59086	0.107733	up	500.326	6.30211	1	0	-	Unknown	-	-	-	-	3	Goshonoside F1;Goshonoside F2;Ceanothine D	HMDB0038539;HMDB0038540;HMDB0029341	0	-	-
neg-M501T487	1.35969e+08	1.88716e+08	9.8277e+07	8.81786e+07	1.51494e+08	9.84681e+07	6.22706e+07	5.32352e+07	1.2796e+08	5.34734e+08	2.86809e+08	3.60717e+08	2.03656e+08	2.62839e+08	1.03522e+08	1.76449e+08	2.34618	0.00564638	0.00699301	0.350314	0.293027	1.82569	0.0392141	up	501.375	8.12023	0	0	-	Unknown	-	-	-	-	0	-	-	0	-	-
neg-M502T487	4.34335e+07	6.14803e+07	3.26138e+07	2.89938e+07	4.48968e+07	2.92079e+07	1.78553e+07	1.8116e+07	4.00618e+07	1.75368e+08	9.82057e+07	1.21016e+08	6.38532e+07	8.31279e+07	2.8886e+07	5.66359e+07	2.41201	0.00775701	0.0206682	0.373929	0.369953	1.812	0.0597831	up	502.377	8.1191	0	0	-	Unknown	-	-	-	-	0	-	-	0	-	-
neg-M503T396	8.52695e+06	1.4055e+07	6.76234e+06	5.00018e+06	2.11432e+06	1.01597e+07	6.82297e+06	7.68433e+06	3.63406e+06	1.31086e+07	1.43636e+07	5.1594e+07	9.22985e+06	2.04963e+07	2.1516e+07	1.22987e+07	2.39246	0.0442579	0.0281274	0.489811	0.39803	1.5206	0.263834	up	503.358	6.60157	0	0	-	Unknown	-	-	-	-	0	-	-	0	-	-
neg-M503T493	1.44024e+08	2.25846e+08	8.70496e+07	8.97555e+07	1.23054e+08	1.42999e+08	5.75108e+07	4.39172e+07	9.16696e+07	4.97499e+08	2.41455e+08	4.21182e+08	1.58436e+08	2.92071e+08	8.57941e+07	1.89938e+08	2.16379	0.0302763	0.0379176	0.464218	0.425399	1.65005	0.076435	up	503.39	8.2101	0	0	-	Unknown	-	-	-	-	0	-	-	0	-	-
neg-M504T493	4.83658e+07	7.32051e+07	2.32954e+07	2.43932e+07	3.92862e+07	4.62751e+07	1.67999e+07	1.18022e+07	2.785e+07	1.5631e+08	7.73394e+07	1.36629e+08	4.63064e+07	9.72219e+07	2.53761e+07	6.43145e+07	2.22758	0.032221	0.0281274	0.470268	0.39803	1.70233	0.100949	up	504.392	8.20903	0	0	-	Unknown	-	-	-	-	0	-	-	0	-	-
neg-M507T173	2.05941e+06	605596	277026	2.00988e+06	109858	986485	4.10512e+06	1.37043e+07	203286	447459	216303	238625	706315	320870	136750	553763	0.118342	0.0431079	0.0498834	0.486524	0.445439	2.0918	0.329881	down	507.224	2.88977	1	0	-	Unknown	-	-	-	-	7	Difluprednate;Hydroxyfluoroprednisolone butyrate;Acetyl-T2 Toxin;Mozambioside;Cafamarine;Gibberellin A37 glucosyl ester;Tragopogonsaponin M	HMDB0015676;HMDB0061149;HMDB0033164;HMDB0037002;HMDB0037003;HMDB0038611;HMDB0037929	2	Difluprednate;20-O-Methyl-19-chloroproansamitocin	C12695;C20135
neg-M509T514	3.43779e+06	2.15928e+07	1.11462e+07	1.9541e+08	8.52331e+06	9.04294e+06	3.24537e+07	3.75435e+07	2.38151e+06	8.08703e+06	4.56856e+06	1.19844e+07	5.51391e+06	7.58303e+06	2.9301e+06	4.0709e+06	0.14764	0.0230186	0.014763	0.451317	0.349785	2.1896	0.326153	down	509.402	8.56456	0	0	-	Unknown	-	-	-	-	0	-	-	0	-	-
neg-M511T542	4.02359e+07	1.35096e+08	6.92203e+07	1.81504e+08	1.22656e+08	7.78966e+07	1.6045e+08	2.44594e+08	6.75197e+07	1.86543e+07	5.81262e+06	1.29667e+07	3.94002e+07	4.05169e+07	7.5339e+06	3.39305e+07	0.219391	0.000702782	0.000621601	0.142392	0.117004	2.78967	0.130656	down	511.416	9.02923	1	0	-	Unknown	-	-	-	-	1	Orlistat	HMDB0015215	0	-	-
neg-M512T541	8.39066e+06	4.24534e+07	1.76643e+07	6.26531e+07	4.10829e+07	2.34812e+07	2.20961e+07	7.43761e+07	1.37347e+07	1.00432e+07	546587	3.64487e+06	8.78346e+06	6.77785e+06	755519	8.72475e+06	0.181421	0.00252026	0.0018648	0.267719	0.186614	2.93115	0.105047	down	512.418	9.0216	0	0	-	Unknown	-	-	-	-	0	-	-	0	-	-
neg-M513T451	6.64659e+07	6.47962e+07	2.7592e+07	1.67437e+07	4.44609e+07	6.72783e+07	2.13964e+07	9.16498e+06	1.88465e+07	1.28845e+08	1.18892e+08	1.10356e+08	4.90365e+07	8.73442e+07	5.88409e+07	9.18934e+07	2.08889	0.0357634	0.0379176	0.476428	0.425399	1.7155	0.0832528	up	513.371	7.51632	0	0	-	Unknown	-	-	-	-	0	-	-	0	-	-
neg-M514T445	2.18964e+06	2.17453e+06	1.20998e+06	1.25236e+06	1.49265e+06	1.4108e+06	1.33917e+06	3.61569e+06	1.08108e+06	1.46428e+07	6.75953e+06	5.7039e+06	5.46703e+06	6.98358e+06	2.68915e+06	1.62547e+06	3.06116	0.0220048	0.0379176	0.451317	0.425399	1.7812	0.341166	up	514.341	7.41912	0	0	-	Unknown	-	-	-	-	0	-	-	0	-	-
neg-M517T418	6.97643e+07	9.38717e+07	5.43188e+07	5.1625e+07	7.03094e+07	1.33842e+07	4.10525e+07	5.36034e+07	5.86259e+07	3.99409e+08	2.47393e+08	6.27265e+07	1.43193e+08	1.74129e+08	8.58683e+07	9.36484e+07	2.82409	0.0100994	0.0104118	0.3909	0.318628	1.89465	0.154542	up	517.372	6.96853	1	0	-	Unknown	-	-	-	-	0	-	-	1	13-beta-D-Glucosyloxydocosanoate	C04103
neg-M518T418	2.66688e+07	2.88034e+07	1.07323e+06	1.46071e+07	2.20583e+07	1.13363e+07	9.74931e+06	1.7582e+07	1.65625e+07	1.37205e+08	8.24667e+07	7.32206e+07	4.81962e+07	5.80314e+07	2.72607e+07	3.31658e+07	3.61021	0.00874902	0.0029526	0.388281	0.225167	2.32006	0.177631	up	518.374	6.96853	0	0	-	Unknown	-	-	-	-	0	-	-	0	-	-
neg-M520T259	967437	1.36011e+06	3.03688e+06	2.44672e+06	2.87144e+06	3.54229e+06	3.51315e+06	5.88441e+06	9.20999e+06	2.50498e+06	8.0122e+06	1.15925e+07	1.24917e+07	1.18621e+07	4.53856e+06	5.96698e+06	2.80153	0.00248736	0.004662	0.267719	0.277115	2.2889	0.395788	up	520.279	4.32243	1	0	-	Unknown	-	-	-	-	2	(3S,7E,9R)-4,7-Megastigmadiene-3,9-diol 9-[apiosyl-(1->6)-glucoside];Blumenol C O-[apiosyl-(1->6)-glucoside]	HMDB0029766;HMDB0031936	0	-	-
neg-M524T437	2.59729e+07	1.64943e+07	2.08395e+07	2.28032e+07	2.24378e+07	2.20738e+07	1.34123e+08	1.34887e+08	2.32924e+07	6.83601e+06	2.45517e+07	5.75091e+06	1.27944e+07	1.26579e+07	1.95312e+07	1.48685e+07	0.300985	0.0231701	0.0281274	0.451317	0.39803	1.84622	0.111719	down	524.369	7.28045	0	0	-	Unknown	-	-	-	-	0	-	-	0	-	-
neg-M526T427	1.03307e+07	2.90922e+06	8.11954e+06	2.19781e+06	3.37253e+06	1.297e+06	4.13868e+06	9.53844e+06	2.34682e+06	1.48694e+06	1.29488e+06	1.74111e+06	2.43537e+06	1.02566e+06	2.92323e+06	5.65783e+06	0.451315	0.0493712	0.0649573	0.498302	0.476079	1.46635	0.380651	down	526.241	7.11122	1	0	-	Unknown	-	-	-	-	2	Deuteroporphyrin IX;Iopromide	HMDB0000579;HMDB0041910	1	6''-O-Carbamoylkanamycin_A	C20699
neg-M527T438	1.37148e+07	5.33888e+06	1.27161e+07	1.22908e+07	1.54881e+07	2.58925e+06	5.3209e+07	5.68525e+07	1.55483e+07	4.42955e+06	6.7752e+06	488148	3.77757e+06	3.39818e+06	8.1688e+06	3.48315e+06	0.267532	0.0324216	0.0649573	0.470302	0.476079	2.04122	0.0993036	down	527.364	7.30098	1	0	-	Unknown	-	-	-	-	0	-	-	1	Isorenieratene	C15943
neg-M528T447	1.92322e+07	4.59049e+06	2.15725e+07	6.60246e+06	1.7242e+07	6.97075e+06	1.70338e+07	1.94441e+06	1.38613e+07	739159	3.02034e+06	954525	5.94843e+06	418805	4.07188e+06	5.40808e+06	0.361625	0.0284299	0.0206682	0.459627	0.369953	2.08082	0.288207	down	528.259	7.45262	1	0	-	Unknown	-	-	-	-	3	N-[(3a,5b,7b)-7-hydroxy-24-oxo-3-(sulfooxy)cholan-24-yl]-Glycine;N-[(3a,5b,7a)-3-hydroxy-24-oxo-7-(sulfooxy)cholan-24-yl]-Glycine;Glycochenodeoxycholate-3-sulfate	HMDB0002409;HMDB0002496;HMDB0002497	2	Glycochenodeoxycholate_7-sulfate;Bisphenol_A_glycidylmethacrylate	C15559;C14511
neg-M529T373	1.88403e+07	2.39348e+07	1.46184e+07	6.50074e+06	3.30043e+06	8.69012e+06	3.46341e+07	1.64226e+07	2.69728e+07	3.29338e+06	6.13704e+06	993563	7.22116e+06	2.42184e+06	4.5705e+06	1.88683e+06	0.421432	0.0241273	0.0281274	0.451317	0.39803	1.93505	0.409412	down	529.243	6.21883	1	0	-	Unknown	-	-	-	-	0	-	-	1	Uscharidin	C08883
neg-M530T263	3.97096e+07	5.51418e+07	3.13348e+07	4.43902e+07	4.31286e+07	4.67151e+07	2.59171e+07	3.62974e+07	5.17978e+07	1.24528e+08	1.92101e+08	8.82495e+07	5.17066e+07	5.71131e+07	1.1451e+08	4.16847e+07	2.23687	0.00757531	0.004662	0.373668	0.277115	1.57834	0.44815	up	530.27	4.38641	1	0	-	Unknown	-	-	-	-	0	-	-	1	Protoasukamycin	C21145
neg-M530T373	6.36209e+06	8.36387e+06	5.19895e+06	1.68269e+06	992697	2.79244e+06	1.17673e+07	5.7299e+06	8.93269e+06	877098	2.16728e+06	1.55446e+06	1.7565e+06	954072	1.13727e+06	1.011e+06	0.42878	0.0355576	0.0649573	0.476428	0.476079	1.69057	0.396793	down	530.243	6.21888	1	0	-	Unknown	-	-	-	-	3	Petasinoside;(7alpha,10beta)-1(10->19)-Abeo-7-acetoxyisoobacun-3,10-olide;Nomilin	HMDB0030317;HMDB0035079;HMDB0035772	5	Harringtonine;Nomilin;Gomisin_B;Gomisin_E;Gomisin_F	C10597;C08773;C17814;C17817;C17818
neg-M530T492	7.15623e+06	1.43965e+07	1.36857e+07	7.80977e+06	5.00159e+06	7.55425e+06	4.0712e+06	2.92093e+06	5.02841e+06	6.91871e+07	6.98976e+07	4.4789e+07	1.54517e+07	1.90974e+07	1.06643e+07	2.73054e+07	4.17631	0.00773436	0.00699301	0.373929	0.293027	2.21949	0.212126	up	530.41	8.20142	0	0	-	Unknown	-	-	-	-	0	-	-	0	-	-
neg-M531T435	3.61242e+07	3.97232e+07	4.01324e+07	1.9802e+07	1.84027e+07	2.75886e+07	8.93937e+06	3.8953e+06	1.46097e+07	8.403e+07	9.18869e+07	2.04214e+08	2.66866e+07	5.60671e+07	4.43199e+07	2.8885e+07	2.82979	0.0357323	0.0498834	0.476428	0.445439	1.84805	0.310248	up	531.386	7.25773	0	0	-	Unknown	-	-	-	-	0	-	-	0	-	-
neg-M533T41	1.22204e+07	6.30811e+06	1.23258e+07	1.4116e+07	6.13251e+06	1.65338e+07	1.76828e+07	1.61127e+07	4.52812e+07	2.50867e+07	9.88893e+06	4.41822e+07	3.4862e+07	1.57173e+07	1.49134e+07	1.97537e+07	2.06725	0.0174831	0.0379176	0.439005	0.425399	1.78984	0.136227	up	532.945	0.689042	1	0	-	Unknown	-	-	-	-	1	Acid yellow 23	HMDB0039116	1	Tartrazine	C07574
neg-M533T445_1	7.17956e+07	7.4563e+07	5.78031e+07	8.18163e+07	7.17833e+07	8.61875e+07	2.83455e+07	1.75142e+07	4.84194e+07	1.25042e+08	2.26457e+08	1.84693e+08	8.54349e+07	1.02393e+08	6.26939e+07	1.50691e+08	2.01267	0.024541	0.0379176	0.451543	0.425399	1.59361	0.125116	up	533.367	7.4243	1	0	-	Unknown	-	-	-	-	1	Pyrohyperforin	HMDB0035899	0	-	-
neg-M533T505	2.31034e+07	9.93304e+06	1.7534e+07	6.33269e+07	2.81388e+07	2.59836e+07	9.31215e+06	4.42229e+07	1.91658e+07	7.8455e+06	5.75293e+06	5.47967e+06	1.68447e+07	1.03587e+07	3.50071e+06	2.57305e+07	0.427337	0.0234652	0.0281274	0.451317	0.39803	1.72572	0.0971497	down	533.473	8.42472	0	0	-	Unknown	-	-	-	-	0	-	-	0	-	-
neg-M534T442	2.03122e+06	5.57896e+06	2.37726e+06	8.25652e+06	2.91875e+06	8.06167e+06	2.80098e+06	2.59343e+06	1.57391e+07	1.11732e+07	4.6492e+07	2.27154e+07	2.86482e+06	4.75643e+06	2.9606e+06	1.24328e+07	3.44132	0.03406	0.0206682	0.473311	0.369953	1.77287	0.256262	up	534.356	7.37015	1	0	-	Unknown	-	-	-	-	2	LysoPE(0:0/22:1(13Z));LysoPE(22:1(13Z)/0:0)	HMDB0011491;HMDB0011521	0	-	-
neg-M538T436	2.57681e+08	1.83011e+08	4.86843e+08	4.33826e+08	3.55309e+08	8.61474e+07	1.60262e+09	1.60901e+09	3.01399e+08	8.39141e+07	3.73139e+08	2.89297e+07	1.80278e+08	1.32467e+08	3.23662e+08	9.66262e+07	0.303207	0.0451202	0.0498834	0.491104	0.445439	1.8687	0.0456189	down	538.372	7.26868	1	0	-	Unknown	-	-	-	-	1	2-Oleoylglycerophosphocholine	HMDB0061701	1	1-Oleoylglycerophosphocholine	C03916
neg-M539T429	7.42253e+06	5.12081e+06	4.03345e+06	7.47411e+06	2.36847e+06	8.30446e+06	6.76751e+06	1.39423e+07	1.42253e+06	1.8591e+06	1.78877e+06	285434	4.92166e+06	519043	2.06262e+06	7.84737e+06	0.373537	0.010917	0.0104118	0.403524	0.318628	2.24183	0.25417	down	539.296	7.14963	1	0	-	Unknown	-	-	-	-	1	Ciclesonide	HMDB0015480	1	Condurangogenin_C	C17766
neg-M548T356	657269	633023	523018	355081	651730	320803	840135	662890	1.23578e+06	3.54178e+06	3.0598e+06	5.71528e+06	2.41496e+06	1.67105e+06	1.97974e+06	3.71608e+06	5.0247	7.20818e-06	0.0001554	0.00502813	0.0534149	2.98613	0.103312	up	548.329	5.92686	1	0	-	Unknown	-	-	-	-	1	5b-Cyprinol sulfate	HMDB0006888	1	5beta-Cyprinolsulfate	C05468
neg-M548T377	1.65154e+06	3.30515e+06	1.25779e+06	1.98754e+06	1.99742e+06	740321	87299.9	1.83816e+06	941845	1.27302e+07	2.78487e+06	1.09119e+07	3.36096e+06	5.3082e+06	2.49712e+06	3.576e+06	3.27325	0.028592	0.0104118	0.459668	0.318628	2.07077	0.133411	up	548.384	6.28948	0	0	-	Unknown	-	-	-	-	0	-	-	0	-	-
neg-M549T324	5.42565e+06	1.67889e+07	7.1005e+06	7.90959e+06	5.93586e+06	1.94408e+06	3.09825e+06	8.5052e+06	8.08439e+06	1.07614e+07	7.03071e+06	1.43578e+07	3.85633e+07	1.29822e+07	9.73471e+06	1.29087e+07	2.01776	0.0271103	0.0281274	0.455451	0.39803	1.57645	0.331628	up	549.319	5.4043	0	0	-	Unknown	-	-	-	-	0	-	-	0	-	-
neg-M550T582	2.07359e+06	1.08253e+06	4.51541e+06	5.2716e+06	5.62028e+06	399918	1.1467e+07	2.35227e+07	1.75165e+06	174879	2.12183e+06	80089.6	913935	476464	3.53124e+06	1.71135e+06	0.199459	0.0333895	0.0379176	0.471903	0.425399	2.32856	0.343204	down	550.386	9.69973	1	0	-	Unknown	-	-	-	-	3	Aliskiren;LysoPC(20:0);Pyrohyperforin	HMDB0015387;HMDB0010390;HMDB0035899	0	-	-
neg-M552T41	1.94902e+06	931972	6.24849e+06	6.4113e+06	2.6862e+06	2.42236e+06	9.19769e+06	865497	1.31798e+06	2.1451e+06	1.62626e+06	423455	141533	168357	3.2067e+06	998180	0.326498	0.0292713	0.0649573	0.46251	0.476079	2.04283	0.382683	down	552.063	0.684717	1	0	-	Unknown	-	-	-	-	3	UDP-D-Xylose;UDP-D-apiose;UDP-L-arabinose	HMDB0001018;HMDB0012301;HMDB0012303	4	UDP-D-xylose;UDP-L-arabinose;UDP-apiose;UDP-L-arabinofuranose	C00190;C00935;C01623;C18094
neg-M556T195	8.79803e+06	2.92843e+06	4.21717e+06	2.9803e+06	4.54134e+06	1.50054e+06	936013	6.1982e+06	2.8132e+06	151939	237242	267550	1.44883e+06	893001	732424	1.8651e+06	0.261971	0.00482734	0.0029526	0.334261	0.225167	2.52945	0.180957	down	556.214	3.24993	0	0	-	Unknown	-	-	-	-	0	-	-	0	-	-
neg-M556T32	139027	1.15855e+06	316569	615949	114437	345373	146096	243619	133034	54006.5	211590	31851.1	63075.1	79798	45098.2	42231.1	0.214534	0.00147164	0.0018648	0.211789	0.186614	2.69302	0.245363	down	556.119	0.533325	1	0	-	Unknown	-	-	-	-	0	-	-	1	Cefpodoxime_proxetil	C08115
neg-M560T278	897547	2.52535e+06	471078	951672	875018	352785	220371	1.39902e+06	2.20864e+06	573151	2.06584e+06	9.17733e+06	9.74202e+06	2.34504e+06	3.03057e+06	1.13139e+06	3.93535	0.013922	0.0206682	0.418237	0.369953	2.12174	0.152597	up	560.189	4.63495	0	0	-	Unknown	-	-	-	-	0	-	-	0	-	-
neg-M560T41	5.24946e+06	805732	1.89027e+06	3.08817e+06	3.93311e+06	4.66012e+06	4.79621e+06	5.60868e+06	1.11068e+07	9.23585e+06	4.75123e+06	1.07384e+07	1.03472e+07	5.16571e+06	5.02613e+06	5.10505e+06	2.04704	0.0133857	0.014763	0.417724	0.349785	1.9615	0.132674	up	559.958	0.679577	0	0	-	Unknown	-	-	-	-	0	-	-	0	-	-
neg-M564T41	5.33393e+06	3.38572e+06	1.70102e+06	1.85869e+06	1.56395e+06	810209	480501	4.05647e+06	4.52874e+06	3.92297e+06	2.27904e+06	7.80135e+06	1.20444e+07	9.01205e+06	4.48922e+06	5.02885e+06	2.5589	0.00857539	0.0104118	0.388135	0.318628	2.06043	0.236909	up	563.968	0.687917	0	0	-	Unknown	-	-	-	-	0	-	-	0	-	-
neg-M569T188	2.1971e+06	2.63644e+06	2.12041e+06	251135	835187	379092	1.07169e+06	834515	1.20985e+06	1.65778e+06	8.15127e+06	2.76073e+06	1.8008e+06	7.71766e+06	1.02578e+06	2.6275e+06	2.61016	0.0361218	0.0649573	0.476428	0.476079	1.73609	0.0689986	up	569.229	3.12704	0	0	-	Unknown	-	-	-	-	0	-	-	0	-	-
neg-M572T32	760329	505734	400374	3.49034e+06	1.16843e+06	1.79458e+06	708863	5.25169e+06	1.3583e+06	62267.3	179960	363271	470772	367584	559146	175001	0.251152	0.0114806	0.0104118	0.403955	0.318628	2.21412	0.299813	down	571.667	0.526748	0	0	-	Unknown	-	-	-	-	0	-	-	0	-	-
neg-M574T379	932313	1.15858e+06	2.16349e+06	2.37088e+06	596453	184567	2.50948e+06	1.3845e+07	1.01345e+06	907121	680962	113733	659114	316084	39487.3	159299	0.163684	0.0233369	0.0206682	0.451317	0.369953	2.27966	0.205515	down	574.318	6.31003	0	0	-	Unknown	-	-	-	-	0	-	-	0	-	-
neg-M575T355	1.7411e+06	2.29125e+06	1.41419e+06	2.08562e+06	1.66598e+06	1.8553e+06	1.30955e+06	1.33364e+06	1.79247e+06	3.6017e+06	3.52076e+06	9.08463e+06	3.34715e+06	3.54754e+06	2.49486e+06	3.44724e+06	2.25138	0.00235637	0.0010878	0.263808	0.155418	1.80682	0.0681389	up	575.341	5.91713	0	0	-	Unknown	-	-	-	-	0	-	-	0	-	-
neg-M576T41	4.75769e+06	3.73992e+06	1.8638e+06	3.71632e+06	4.12301e+06	4.1008e+06	1.22224e+06	1.86434e+06	5.97794e+06	5.5863e+06	2.37231e+06	1.22322e+07	1.36482e+07	1.05106e+07	4.75183e+06	5.99787e+06	2.40574	0.00773936	0.004662	0.373929	0.277115	1.8086	0.17435	up	575.933	0.684717	0	0	-	Unknown	-	-	-	-	0	-	-	0	-	-
neg-M577T284	2.11858e+07	1.05547e+07	1.55378e+07	8.13644e+06	3.10529e+07	1.11224e+07	1.06368e+07	9.7945e+06	4.26876e+07	3.90456e+07	1.31746e+07	3.68443e+07	2.55995e+07	4.68784e+07	2.14886e+07	3.70179e+07	2.22618	0.00211315	0.0029526	0.252686	0.225167	1.93749	0.232877	up	577.32	4.7331	1	0	-	Unknown	-	-	-	-	2	alpha-Solanine;beta-Solamarine	HMDB0034202;HMDB0034357	3	Ergocornine;Solamargine;Solanine	C09162;C10819;C10820
neg-M579T32	271459	113977	43784.4	789388	640443	834993	272269	1.60572e+06	592191	21591	15800.1	62030.9	38847.9	38348.4	131585	51884.5	0.208284	0.00756815	0.0104118	0.373668	0.318628	2.61541	0.205009	down	578.675	0.536566	0	0	-	Unknown	-	-	-	-	0	-	-	0	-	-
neg-M579T562	4.7384e+07	1.23209e+08	1.52337e+08	2.68423e+07	4.81426e+07	1.92166e+07	6.97649e+07	5.24998e+07	4.53999e+07	6.58106e+07	2.78306e+07	1.26184e+07	4.41207e+07	8.08493e+06	3.50226e+06	2.42698e+07	0.429438	0.0406659	0.0379176	0.483688	0.425399	1.56978	0.262818	down	578.502	9.36248	0	0	-	Unknown	-	-	-	-	0	-	-	0	-	-
neg-M581T511	1.91993e+07	2.64663e+07	1.02397e+08	6.52896e+07	9.83135e+07	1.57297e+07	4.16205e+07	3.66568e+07	2.9604e+07	1.87465e+07	2.42744e+07	9.5414e+06	4.73622e+07	5.94778e+06	1.32194e+07	2.59077e+07	0.430405	0.0341515	0.0498834	0.473311	0.445439	1.61904	0.205329	down	580.509	8.521	0	0	-	Unknown	-	-	-	-	0	-	-	0	-	-
neg-M581T512	1.95477e+07	2.68758e+07	9.37047e+07	6.48432e+07	1.16202e+08	1.50219e+07	3.33368e+07	3.69648e+07	3.22089e+07	1.25413e+07	2.03558e+07	2.47914e+06	4.83442e+07	6.0065e+06	1.31308e+07	3.467e+07	0.417559	0.0426315	0.0649573	0.486336	0.476079	1.76332	0.197867	down	580.521	8.52763	0	0	-	Unknown	-	-	-	-	0	-	-	0	-	-
neg-M585T470	1.48601e+07	1.79999e+07	2.89577e+07	1.7433e+07	1.89398e+07	2.71228e+07	2.80097e+07	5.77384e+07	2.84862e+07	8.75687e+06	7.46958e+06	1.06381e+07	5.02517e+06	9.21065e+06	1.85686e+07	1.70424e+07	0.498421	0.010759	0.0206682	0.401491	0.369953	1.63084	0.487668	down	585.465	7.83443	1	0	-	Unknown	-	-	-	-	4	Artemoin A;Artemoin B;Artemoin C;Artemoin D	HMDB0033604;HMDB0033605;HMDB0033606;HMDB0033607	1	1-O-(1Z-Tetradecenyl)-2-(9Z-octadecenoyl)-sn-glycerol	C13864
neg-M585T471	1.4825e+07	2.05238e+07	2.67987e+07	1.98141e+07	2.76522e+07	3.04151e+07	5.11427e+07	1.02853e+08	4.61939e+07	1.25029e+07	8.41978e+06	2.17147e+07	3.18879e+06	1.50447e+07	1.7902e+07	1.85185e+07	0.488005	0.0493316	0.0379176	0.498302	0.425399	1.51188	0.308334	down	585.456	7.84525	1	0	-	Unknown	-	-	-	-	4	Artemoin A;Artemoin B;Artemoin C;Artemoin D	HMDB0033604;HMDB0033605;HMDB0033606;HMDB0033607	1	1-O-(1Z-Tetradecenyl)-2-(9Z-octadecenoyl)-sn-glycerol	C13864
neg-M586T107	9.13554e+06	1.38507e+06	456889	1.61801e+06	1.56763e+06	861757	6.98641e+06	4.0131e+06	185077	46418.8	864900	228963	2.32101e+06	545788	1.03845e+06	543446	0.22187	0.0146485	0.0281274	0.419283	0.39803	2.39651	0.327266	down	586.29	1.78567	1	0	-	Unknown	-	-	-	-	3	Pipercyclobutanamide A;Dipiperamide A;Dipiperamide E	HMDB0036360;HMDB0039456;HMDB0040522	0	-	-
neg-M586T513	8.41738e+07	8.48991e+07	1.04176e+08	1.65747e+08	1.05894e+08	5.18193e+07	2.05516e+08	2.61234e+08	1.0745e+08	6.61774e+07	3.27275e+07	2.64031e+07	5.22313e+07	8.3424e+07	5.86454e+07	7.5252e+07	0.472336	0.0130069	0.0206682	0.414669	0.369953	1.64378	0.27279	down	585.51	8.54724	0	0	-	Unknown	-	-	-	-	0	-	-	0	-	-
neg-M596T461	1.93881e+08	1.73451e+08	1.81393e+08	4.80719e+08	1.17284e+08	1.2914e+08	1.16772e+09	4.62252e+08	4.63309e+08	1.15719e+08	1.13902e+08	1.17456e+07	2.27057e+08	4.00983e+07	1.61453e+07	3.25769e+07	0.351207	0.0237002	0.0281274	0.451317	0.39803	2.21465	0.0925418	down	595.516	7.68495	0	0	-	Unknown	-	-	-	-	0	-	-	0	-	-
neg-M597T461_1	7.60832e+07	6.93754e+07	8.43583e+07	1.85343e+08	4.16398e+07	5.16533e+07	4.49995e+08	1.87504e+08	1.93471e+08	5.2853e+07	3.69882e+07	2.4844e+06	8.61755e+07	2.39158e+07	6.59946e+06	9.76477e+06	0.359746	0.0286619	0.0649573	0.459668	0.476079	2.24237	0.098159	down	596.519	7.68418	0	0	-	Unknown	-	-	-	-	0	-	-	0	-	-
neg-M597T461_2	4.35616e+07	3.63914e+07	6.02034e+07	9.61334e+07	3.40186e+07	3.71306e+07	1.85409e+08	8.74415e+07	8.10519e+07	3.27925e+07	2.3372e+07	1.07824e+07	7.24869e+07	1.69758e+07	1.02027e+07	1.37529e+07	0.450494	0.0226196	0.0206682	0.451317	0.369953	1.80892	0.152314	down	597.494	7.68313	0	0	-	Unknown	-	-	-	-	0	-	-	0	-	-
neg-M598T461	1.13696e+07	1.2808e+07	2.29603e+07	2.19007e+07	1.23908e+07	1.03258e+07	4.62009e+07	2.54418e+07	2.09984e+07	1.09618e+07	1.2264e+07	4.35353e+06	1.44714e+07	1.53658e+06	3.40011e+06	3.61132e+06	0.438177	0.0186233	0.0281274	0.442975	0.39803	1.91437	0.0877359	down	598.491	7.67953	0	0	-	Unknown	-	-	-	-	0	-	-	0	-	-
neg-M600T452	1.00974e+09	8.01905e+08	1.53533e+09	3.57617e+09	7.32814e+08	8.79244e+08	2.89997e+09	4.32885e+09	1.61839e+09	3.30824e+08	5.71919e+08	7.43877e+07	1.30641e+09	3.383e+08	9.41843e+07	2.9684e+08	0.293786	0.00815395	0.014763	0.382772	0.349785	2.38908	0.0542734	down	599.548	7.534	0	0	-	Unknown	-	-	-	-	0	-	-	0	-	-
neg-M601T452	3.95355e+08	3.13118e+08	5.96263e+08	1.42583e+09	3.00478e+08	3.50815e+08	1.12982e+09	1.72258e+09	6.59161e+08	1.27441e+08	2.25422e+08	2.9972e+07	5.24482e+08	1.31878e+08	3.71569e+07	1.17477e+08	0.297227	0.00836062	0.014763	0.384329	0.349785	2.38544	0.0469129	down	600.553	7.534	0	0	-	Unknown	-	-	-	-	0	-	-	0	-	-
neg-M602T452	8.86979e+07	7.04382e+07	1.0294e+08	3.15374e+08	5.79757e+07	7.79266e+07	2.63634e+08	3.66804e+08	1.35317e+08	2.54814e+07	4.65255e+07	5.26389e+06	1.03031e+08	2.87957e+07	8.70503e+06	2.3757e+07	0.280458	0.00759405	0.0206682	0.373668	0.369953	2.42611	0.0623255	down	601.553	7.53235	0	0	-	Unknown	-	-	-	-	0	-	-	0	-	-
neg-M603T452	9.74967e+06	7.223e+06	1.58194e+07	4.75673e+07	7.35779e+06	7.82381e+06	3.37996e+07	5.62059e+07	1.93705e+07	4.39791e+06	6.32288e+06	516688	1.62932e+07	2.4058e+06	416065	1.11134e+07	0.327877	0.0345015	0.0649573	0.473311	0.476079	2.20088	0.104949	down	602.555	7.52983	0	0	-	Unknown	-	-	-	-	0	-	-	0	-	-
neg-M605T470	4.33457e+08	3.11953e+08	4.92116e+08	7.44237e+08	2.38083e+08	3.78512e+08	1.02933e+09	5.05239e+08	2.59598e+08	1.66248e+08	3.59542e+08	1.50387e+08	3.11155e+08	1.23633e+08	2.88263e+08	2.87306e+08	0.470884	0.00507151	0.004662	0.343102	0.277115	1.71166	0.0898397	down	605.43	7.82528	0	0	-	Unknown	-	-	-	-	0	-	-	0	-	-
neg-M606T470	1.631e+08	1.13669e+08	1.93876e+08	2.74988e+08	8.43388e+07	1.39123e+08	3.98373e+08	1.82412e+08	1.0169e+08	7.6511e+07	1.28924e+08	5.99882e+07	1.12581e+08	4.34452e+07	1.11316e+08	9.98866e+07	0.473806	0.00692216	0.004662	0.367072	0.277115	1.6646	0.0799474	down	606.433	7.82528	1	0	-	Unknown	-	-	-	-	3	Saringosterol 3-glucoside;Hebevinoside IX;Melilotoside A	HMDB0029767;HMDB0034599;HMDB0041464	0	-	-
neg-M607T548	5.2102e+07	1.12413e+08	1.29119e+08	8.25116e+07	7.98765e+07	1.82993e+08	1.04664e+08	4.32687e+07	351019	1.03541e+08	1.44368e+08	2.02674e+07	1.46663e+06	7.29148e+07	3.24617e+06	1.69839e+07	0.461453	0.0384376	0.0498834	0.477936	0.445439	3.18842	0.169896	down	606.526	9.12667	1	0	-	Unknown	-	-	-	-	6	TG(24:0/24:0/24:0);TG(i-24:0/i-24:0/i-24:0);TG(a-25:0/a-25:0/i-22:0)[rac];TG(i-22:0/a-25:0/a-25:0)[rac];TG(a-25:0/a-25:0/22:0)[rac];TG(22:0/a-25:0/a-25:0)[rac]	HMDB0047149;HMDB0069555;HMDB0070069;HMDB0070290;HMDB0070696;HMDB0070851	0	-	-
neg-M608T461	9.54368e+06	6.86283e+06	6.91786e+06	7.28157e+06	7.93791e+06	7.58529e+06	1.35299e+07	2.03928e+06	6.87984e+06	3.32611e+06	3.28714e+06	246892	1.77417e+06	3.83324e+06	4.3998e+06	2.82874e+06	0.43074	0.029532	0.00699301	0.463234	0.293027	1.85382	0.150936	down	607.548	7.68724	1	0	-	Unknown	-	-	-	-	1	CE(15:1)	HMDB0060056	0	-	-
neg-M609T435	2.89518e+06	3.47435e+06	1.9144e+06	251568	2.76113e+06	4.91343e+06	1.44905e+06	612385	884408	1.212e+07	7.23534e+06	8.0414e+06	3.52855e+06	7.199e+06	3.29248e+06	6.00441e+06	2.64377	0.0333101	0.014763	0.471903	0.349785	1.91884	0.193254	up	609.412	7.25673	1	0	-	Unknown	-	-	-	-	1	Armillatin	HMDB0038743	2	Discodermolide;Peiminoside	C16746;C17882
neg-M609T539	7.33572e+06	7.41684e+06	850686	1.38e+06	1.12669e+07	3.50849e+06	3.96091e+06	712553	4.06244e+06	9.69716e+06	6.81922e+06	1.13889e+07	9.23622e+06	3.67445e+06	1.08147e+07	1.8437e+07	2.03474	0.0372412	0.0498834	0.476457	0.445439	1.79649	0.163076	up	609.391	8.98307	0	0	-	Unknown	-	-	-	-	0	-	-	0	-	-
neg-M611T548	1.55849e+07	1.53358e+07	5.34143e+06	403866	3.18666e+06	5.61708e+06	3.70531e+06	8.16879e+06	819292	979368	9.28638e+06	391698	385681	3.49296e+06	3.56315e+06	995707	0.347278	0.0492569	0.0498834	0.498302	0.445439	2.13487	0.336979	down	610.568	9.1303	0	0	-	Unknown	-	-	-	-	0	-	-	0	-	-
neg-M612T514	5.45667e+08	2.58946e+08	1.27145e+09	1.59374e+09	1.36207e+09	3.71901e+08	2.32602e+09	2.30054e+09	8.40497e+08	1.63824e+08	2.96392e+08	9.51418e+07	7.17953e+08	1.03722e+07	4.2379e+08	7.40062e+08	0.327809	0.0374286	0.0379176	0.476457	0.425399	2.23317	0.140108	down	611.528	8.56729	0	0	-	Unknown	-	-	-	-	0	-	-	0	-	-
neg-M613T514	2.20004e+08	1.0099e+08	5.26328e+08	6.76738e+08	5.89165e+08	1.54211e+08	9.67395e+08	9.60352e+08	3.61082e+08	7.84821e+07	1.16903e+08	9.07934e+07	2.99682e+08	1.05745e+08	1.75668e+08	3.22695e+08	0.369722	0.0340427	0.0498834	0.473311	0.445439	1.83617	0.277313	down	612.532	8.56023	1	0	-	Unknown	-	-	-	-	1	Erythrodiol 3-decanoate	HMDB0034510	0	-	-
neg-M614T514	5.26964e+07	2.30191e+07	1.29223e+08	1.92595e+08	9.88642e+07	1.91516e+07	1.49079e+08	1.80566e+08	7.82153e+07	1.16208e+07	2.29365e+07	9.7562e+06	6.81565e+07	1.99495e+07	2.52732e+07	7.56638e+07	0.36864	0.0391693	0.0498834	0.479901	0.445439	1.90154	0.178713	down	613.534	8.56703	0	0	-	Unknown	-	-	-	-	0	-	-	0	-	-
neg-M617T265	7.48646e+06	1.55183e+07	8.16823e+06	1.39462e+07	1.39064e+07	1.42533e+07	1.04491e+07	1.6001e+07	1.08154e+07	3.60918e+07	5.68519e+07	3.31679e+07	1.67059e+07	2.95605e+07	1.87391e+07	9.29352e+06	2.118	0.0295644	0.0281274	0.463344	0.39803	1.46766	0.133017	up	617.288	4.41865	0	0	-	Unknown	-	-	-	-	0	-	-	0	-	-
neg-M617T461	8.20114e+06	7.69436e+06	1.29822e+07	1.67419e+07	8.79395e+06	8.07575e+06	5.21358e+07	1.84368e+07	1.91924e+07	5.94217e+06	6.46858e+06	873364	1.28582e+07	1.88513e+06	803591	1.90628e+06	0.375237	0.0196543	0.0281274	0.444942	0.39803	2.17668	0.0560288	down	617.498	7.68188	0	0	-	Unknown	-	-	-	-	0	-	-	0	-	-
neg-M618T245	2.71906e+06	4.41618e+06	1.92933e+06	2.59055e+06	3.75087e+06	1.63727e+06	4.97377e+06	3.46528e+06	4.80221e+06	7.78001e+06	1.84178e+07	5.68184e+06	7.81423e+06	7.09172e+06	4.76518e+06	3.06749e+06	2.33183	0.00519027	0.004662	0.34657	0.277115	1.78341	0.293183	up	618.287	4.08315	0	0	-	Unknown	-	-	-	-	0	-	-	0	-	-
neg-M621T461	2.65436e+06	3.55684e+06	2.87747e+06	4.87588e+06	3.67618e+06	4.50958e+06	9.27083e+06	5.05382e+06	4.37453e+06	832428	1.54236e+06	1.88675e+06	844259	982132	2.08807e+06	611876	0.360861	0.00114311	0.0018648	0.177197	0.186614	2.23272	0.437916	down	621.423	7.68673	0	0	-	Unknown	-	-	-	-	0	-	-	0	-	-
neg-M622T439	1.15057e+07	4.52331e+06	1.10216e+07	6.28878e+06	1.41557e+07	2.68701e+06	4.38206e+07	3.13328e+07	2.01294e+07	1.97199e+06	6.44614e+06	757789	7.67187e+06	2.78913e+06	3.65999e+06	1.96409e+06	0.362152	0.041275	0.0649573	0.48442	0.476079	1.89653	0.178931	down	622.387	7.31816	1	0	-	Unknown	-	-	-	-	1	Hydroxyhomodestruxin B	HMDB0039897	0	-	-
neg-M622T452	4.26487e+07	4.63916e+07	9.6904e+07	9.13801e+07	6.03638e+07	6.40227e+07	1.73671e+08	6.51986e+07	7.33554e+07	3.4911e+07	4.155e+07	9.15702e+06	7.98575e+07	3.35566e+07	1.40607e+07	2.34896e+07	0.483839	0.0185255	0.0206682	0.442912	0.369953	1.7312	0.0882884	down	621.528	7.53318	0	0	-	Unknown	-	-	-	-	0	-	-	0	-	-
neg-M624T421	5.12059e+07	3.62688e+07	1.28497e+07	3.79713e+07	4.32222e+07	4.48901e+07	9.94819e+06	6.98067e+07	1.83174e+08	1.13856e+08	1.92035e+08	1.52872e+08	5.39358e+07	4.12994e+07	7.47991e+07	8.07835e+07	2.91595	0.00369135	0.0029526	0.310453	0.225167	2.18268	0.0750184	up	624.376	7.01677	0	0	-	Unknown	-	-	-	-	0	-	-	0	-	-
neg-M626T471	5.83743e+07	6.18004e+07	7.87536e+07	4.65964e+07	6.59027e+07	6.77044e+07	8.95506e+07	1.36016e+08	6.38664e+07	2.44756e+07	2.42369e+07	2.58721e+07	9.49568e+06	1.35644e+07	1.31521e+07	5.39439e+07	0.378052	0.00162885	0.0018648	0.225915	0.186614	2.2453	0.180807	down	626.466	7.8475	1	0	-	Unknown	-	-	-	-	3	Annonisin;Trilobalicin;Annoglaxin	HMDB0031394;HMDB0031926;HMDB0033603	0	-	-
neg-M627T539	7.46589e+06	1.5435e+07	1.14447e+07	3.6876e+06	8.17287e+06	1.40237e+07	4.87095e+07	2.21317e+06	5.16706e+07	4.78917e+07	1.84183e+07	9.80568e+07	9.23729e+06	9.97236e+07	8.68071e+06	1.11942e+07	3.1027	0.0429096	0.0649573	0.486524	0.476079	1.85153	0.44028	up	626.549	8.98446	0	0	-	Unknown	-	-	-	-	0	-	-	0	-	-
neg-M627T545	3.70855e+07	4.55975e+07	3.72967e+07	2.46487e+07	2.3769e+07	4.30568e+07	1.24557e+08	1.13404e+07	8.54396e+07	1.84666e+08	6.39247e+07	1.62657e+08	5.22221e+07	9.83654e+07	3.88748e+07	3.76551e+07	2.08378	0.0286552	0.0206682	0.459668	0.369953	1.621	0.268223	up	626.566	9.08038	0	0	-	Unknown	-	-	-	-	0	-	-	0	-	-
neg-M629T469	2.58739e+06	6.14106e+06	2.94301e+06	3.65508e+06	1.44252e+06	1.5495e+06	1.17706e+06	2.98047e+06	6.36208e+06	6.97319e+06	3.15514e+07	7.21179e+06	7.22009e+06	5.65786e+06	8.26387e+06	3.95232e+06	3.43443	0.00139979	0.000621601	0.206204	0.117004	2.24779	0.307417	up	628.554	7.81002	0	0	-	Unknown	-	-	-	-	0	-	-	0	-	-
neg-M633T234	1.47647e+07	1.79234e+07	1.11181e+07	1.25787e+07	2.07612e+07	9.90977e+06	1.12109e+07	1.68112e+07	1.89858e+07	3.87962e+07	5.31387e+07	1.87249e+07	2.64185e+07	3.33314e+07	2.80979e+07	1.5432e+07	2.02407	0.00262859	0.0029526	0.274635	0.225167	1.70132	0.0770435	up	633.284	3.89597	1	0	-	Unknown	-	-	-	-	1	Rescinnamine	HMDB0015311	1	Rescinnamine	C06540
neg-M633T495	2.96385e+07	4.33407e+07	1.49963e+08	8.04877e+07	2.8685e+07	3.49114e+07	1.87902e+08	4.89376e+07	4.70538e+07	1.08104e+07	5.87089e+07	1.32558e+07	4.72663e+07	7.54138e+06	1.90068e+07	5.89418e+07	0.43484	0.0479096	0.160528	0.495107	0.595814	1.65819	0.146571	down	632.555	8.2444	0	0	-	Unknown	-	-	-	-	0	-	-	0	-	-
neg-M636T79	1.07969e+07	424480	804584	1.29186e+06	1.69354e+06	699402	919188	4.29625e+06	360462	1.39192e+06	1.24087e+06	1.53617e+06	65689.7	50689.3	271399	689971	0.26795	0.0481459	0.0829837	0.495184	0.50751	2.07005	0.199263	down	636.24	1.31296	0	0	-	Unknown	-	-	-	-	0	-	-	0	-	-
neg-M638T536	6.46265e+06	7.39085e+06	7.24284e+06	1.01214e+06	3.08764e+06	1.77187e+06	1.24697e+07	2.51381e+07	9.30679e+06	6.38725e+06	1.18037e+08	1.4289e+07	1.25276e+07	4.6334e+07	5.53272e+06	1.4247e+07	3.51001	0.0493743	0.0829837	0.498302	0.50751	1.95575	0.338421	up	637.617	8.93146	0	0	-	Unknown	-	-	-	-	0	-	-	0	-	-
neg-M639T460	1.25644e+07	8.29266e+06	1.06302e+07	6.27915e+07	1.34735e+07	1.0326e+07	1.90746e+07	1.5773e+07	1.30609e+07	1.8893e+06	6.63409e+06	282734	1.2205e+07	4.64619e+06	2.83746e+06	7.21435e+06	0.318913	0.0198728	0.00699301	0.444942	0.293027	2.21918	0.134241	down	638.558	7.67327	0	0	-	Unknown	-	-	-	-	0	-	-	0	-	-
neg-M640T413	3.66705e+06	2.88786e+06	5.37861e+06	5.63073e+06	6.65032e+06	1.35044e+07	2.45463e+06	1.96355e+07	5.09467e+06	1.63924e+06	1.9718e+06	1.68806e+06	8.15941e+06	3.78119e+06	2.84278e+06	1.29351e+06	0.442586	0.0428034	0.0498834	0.486524	0.445439	1.53908	0.197968	down	640.368	6.88487	1	0	-	Unknown	-	-	-	-	1	Ganglioside GM3 (d18:0/20:0)	HMDB0011919	1	Caribenolide_I	C20007
neg-M640T460	4.85964e+06	2.8324e+06	5.10295e+06	2.39081e+07	4.13934e+06	2.4442e+06	7.25942e+06	6.50827e+06	4.05418e+06	235694	683257	2.66387e+06	3.17893e+06	3.53874e+06	167678	2.64916e+06	0.300968	0.0190803	0.0104118	0.444942	0.318628	2.27053	0.0628433	down	639.561	7.67321	0	0	-	Unknown	-	-	-	-	0	-	-	0	-	-
neg-M641T485	5.74717e+06	1.05073e+07	1.0101e+07	3.2693e+07	3.88731e+06	8.34701e+06	1.04512e+07	1.19084e+07	8.52401e+06	3.01302e+06	3.08483e+06	5.78844e+06	7.00976e+06	622869	6.29823e+06	3.65245e+06	0.405731	0.0242208	0.014763	0.451328	0.349785	1.71557	0.453041	down	640.519	8.08915	1	0	-	Unknown	-	-	-	-	6	Rollinecin A;Annomutacin;Squamoxinone;Annoglacin A;Asitrilobin D;Asitrilobin C	HMDB0030438;HMDB0031749;HMDB0031893;HMDB0033186;HMDB0035389;HMDB0035436	0	-	-
neg-M645T268	714064	1.51808e+06	271525	350826	997839	447976	213162	110753	102834	2.34205e+06	2.52198e+06	4.23438e+06	1.28818e+06	3.48905e+06	9.07934e+06	2.42037e+06	5.50971	0.0169773	0.014763	0.437365	0.349785	2.37146	0.110002	up	645.352	4.46822	1	0	-	Unknown	-	-	-	-	2	Lyciumoside VIII;Goshonoside F5	HMDB0033210;HMDB0038541	0	-	-
neg-M647T204	387214	1.94317e+06	148943	202239	342451	964930	272717	143746	367901	1.46477e+06	2.32688e+06	925466	1.26237e+06	2.17778e+06	1.62943e+06	455912	2.40852	0.0155365	0.0206682	0.426718	0.369953	2.06618	0.253209	up	647.351	3.39539	0	0	-	Unknown	-	-	-	-	0	-	-	0	-	-
neg-M647T41	849188	4.20358e+06	3.74188e+06	1.805e+06	455022	5.27018e+06	4.60905e+06	1.7113e+06	6.4889e+06	4.57334e+06	8.47477e+06	1.87591e+07	1.93823e+07	1.49276e+07	6.50873e+06	1.38793e+06	3.55495	0.0117078	0.0104118	0.404781	0.318628	2.20098	0.238302	up	646.904	0.68526	0	0	-	Unknown	-	-	-	-	0	-	-	0	-	-
neg-M648T182	4.01636e+06	569841	1.2469e+07	2.52763e+06	3.27274e+06	2.91517e+06	9.84898e+06	1.41102e+07	389131	506630	1.27504e+06	110941	853481	2.44191e+06	535902	1.50579e+07	0.425719	0.0319121	0.0281274	0.467062	0.39803	2.25019	0.177901	down	648.246	3.02523	1	0	-	Unknown	-	-	-	-	3	3'-Sialyllactosamine;6'-Sialyllactosamine;Yayoisaponin B	HMDB0006607;HMDB0041621;HMDB0033402	0	-	-
neg-M648T547	1.41343e+08	5.46056e+07	1.49156e+08	4.74597e+07	1.13747e+08	8.87403e+07	1.02084e+08	1.69136e+08	8.89847e+07	1.22054e+07	4.99061e+07	6.72433e+06	5.95877e+07	2.1488e+07	6.91785e+07	8.02418e+07	0.448262	0.0216404	0.0206682	0.451317	0.369953	1.92863	0.15118	down	647.585	9.11567	0	0	-	Unknown	-	-	-	-	0	-	-	0	-	-
neg-M649T547	5.61209e+07	7.03604e+07	6.70907e+07	1.83929e+07	2.3284e+07	3.11607e+07	3.19766e+07	6.42826e+07	3.64301e+07	2.20431e+06	1.64418e+07	3.69762e+06	1.94176e+07	8.65323e+06	1.14232e+07	2.39533e+07	0.337005	0.00628457	0.00699301	0.363006	0.293027	2.29054	0.177475	down	648.587	9.11883	0	0	-	Unknown	-	-	-	-	0	-	-	0	-	-
neg-M650T361	582103	557236	325242	243955	218088	1.1924e+06	840187	2.06954e+06	726935	259028	250597	96610.7	54339	227913	55922.5	405107	0.344425	0.0196494	0.0498834	0.444942	0.445439	2.00249	0.18725	down	650.337	6.01435	1	0	-	Unknown	-	-	-	-	0	-	-	1	Scutianine_F	C10014
neg-M650T485	8.39203e+07	3.00877e+07	7.35464e+07	6.92436e+07	5.27561e+07	7.52406e+07	5.39705e+07	3.11291e+07	4.93928e+07	2.70728e+08	6.16969e+07	1.37594e+08	9.61368e+07	1.8278e+08	6.9023e+07	1.3131e+08	2.12529	0.0192114	0.0649573	0.444942	0.476079	1.5337	0.211236	up	650.472	8.0908	1	0	-	Unknown	-	-	-	-	12	PA(10:0/21:0);PA(16:0/15:0);PA(21:0/10:0);PA(10:0/a-21:0);PA(10:0/i-21:0);PA(a-13:0/i-18:0);PA(a-21:0/10:0);PA(i-12:0/i-19:0);PA(i-13:0/i-18:0);PA(i-14:0/a-17:0);PA(i-14:0/i-17:0);PA(i-21:0/10:0)	HMDB0114776;HMDB0114835;HMDB0115224;HMDB0115609;HMDB0115620;HMDB0115709;HMDB0115715;HMDB0115788;HMDB0115805;HMDB0115813;HMDB0115819;HMDB0115860	0	-	-
neg-M650T515	1.66972e+07	1.18025e+07	1.71998e+07	4.99981e+07	3.37468e+07	7.77861e+06	1.28108e+07	5.21667e+07	1.50157e+07	630621	1.13679e+07	2.73066e+06	1.17849e+07	1.79168e+06	1.85282e+07	1.80971e+07	0.395384	0.0403291	0.0829837	0.483446	0.50751	1.96401	0.125964	down	649.563	8.58932	0	0	-	Unknown	-	-	-	-	0	-	-	0	-	-
neg-M651T258	4.17704e+06	1.7838e+06	2.98091e+06	2.78849e+06	4.05066e+06	3.16907e+06	755443	815465	2.41764e+06	291725	1.19901e+06	1.43914e+06	257199	1.80912e+06	533325	1.44787e+06	0.457828	0.0400856	0.0379176	0.482665	0.425399	1.84287	0.13085	down	651.271	4.2921	1	0	-	Unknown	-	-	-	-	3	Dicrocin;Crocin 3;Secoisotetrandrine	HMDB0002353;HMDB0039121;HMDB0041246	2	Bis(beta-D-glucosyl)_crocetin;beta-D-Gentiobiosyl_crocetin	C19868;C19869
neg-M652T362	1.94534e+06	1.49661e+06	819153	683708	556523	2.849e+06	355385	622870	748119	3.28918e+06	3.77683e+06	1.74873e+06	1.44977e+06	1.36043e+06	1.35487e+06	6.20304e+06	2.13655	0.0445505	0.0829837	0.490531	0.50751	1.51577	0.465678	up	652.373	6.03865	0	0	-	Unknown	-	-	-	-	0	-	-	0	-	-
neg-M653T348	3.92691e+06	798554	5.05403e+06	1.76049e+06	5.22086e+06	5.20336e+06	3.75845e+06	6.25388e+06	5.59409e+06	8.09418e+06	9.92547e+06	9.14887e+06	2.08836e+07	8.38766e+06	6.76879e+06	9.77587e+06	2.45738	0.0052413	0.0003108	0.34657	0.0867206	2.18761	0.282626	up	653.444	5.7981	0	0	-	Unknown	-	-	-	-	0	-	-	0	-	-
neg-M656T349	827587	742787	153760	228418	630380	142109	190663	1.00255e+06	447455	1.14087e+06	6.71566e+06	944005	693821	1.05606e+06	984565	1.52956e+06	3.44848	0.0133048	0.014763	0.417724	0.349785	2.06336	0.298229	up	656.466	5.81804	1	0	-	Unknown	-	-	-	-	1	6-Geranylgeranyl 8'-methyl 6,8'-diapocarotene-6,8'-dioate	HMDB0034770	0	-	-
neg-M656T433	1.30849e+06	5.42364e+06	1.96444e+06	1.13813e+06	733006	3.82097e+06	2.62951e+06	4.19686e+06	2.75701e+06	1.2294e+07	3.24953e+06	5.69946e+06	5.84991e+06	4.36993e+06	5.38588e+06	1.18491e+07	2.42539	0.00941874	0.0104118	0.388281	0.318628	1.92882	0.305764	up	655.562	7.21992	0	0	-	Unknown	-	-	-	-	0	-	-	0	-	-
neg-M656T471	2.86067e+06	8.17545e+06	3.31259e+06	1.69175e+07	6.0321e+06	1.6219e+06	1.80119e+07	4.90224e+07	1.849e+07	1.09106e+06	3.75435e+06	1.07786e+06	4.52414e+06	1.41832e+06	431242	1.18851e+06	0.301785	0.0360295	0.0498834	0.476428	0.445439	2.06394	0.403488	down	656.485	7.85296	0	0	-	Unknown	-	-	-	-	0	-	-	0	-	-
neg-M656T485	4.35384e+08	1.88583e+08	4.24624e+08	2.45246e+09	6.48562e+08	1.51594e+08	1.85878e+09	1.30459e+09	3.68471e+08	4.00521e+07	7.18392e+07	9.55809e+07	6.97124e+08	1.16258e+08	3.61512e+08	2.95147e+08	0.274092	0.0251914	0.0281274	0.454691	0.39803	2.14003	0.130072	down	655.501	8.08104	0	0	-	Unknown	-	-	-	-	0	-	-	0	-	-
neg-M657T250	591497	765401	116443	1.54809e+06	666813	355886	1.22687e+06	232076	254026	1.73417e+06	2.50555e+06	6.01692e+06	1.07997e+06	4.32681e+06	8.28747e+06	1.38719e+06	4.65051	0.0153189	0.014763	0.424723	0.349785	2.22508	0.145455	up	657.31	4.16272	1	0	-	Unknown	-	-	-	-	1	Carbetocin	HMDB0015402	1	Carbetocin	C18365
neg-M657T380	599255	471927	3.5048e+06	2.05082e+06	2.16396e+06	1.11616e+06	1.97836e+06	1.69427e+06	263086	2.74969e+06	381076	265992	392423	462952	96960.7	381449	0.367731	0.00728538	0.00699301	0.368724	0.293027	2.32948	0.262485	down	657.41	6.32938	1	0	-	Unknown	-	-	-	-	1	Fucoxanthin	HMDB0002741	1	Fucoxanthin	C08596
neg-M657T485	2.38203e+08	1.38864e+08	2.24931e+08	1.18787e+09	3.41611e+08	1.43004e+08	9.93425e+08	6.22322e+08	1.97339e+08	7.16259e+07	1.2288e+08	1.01869e+08	3.60131e+08	1.35575e+08	2.16824e+08	1.72349e+08	0.354373	0.0322606	0.0281274	0.470276	0.39803	1.72692	0.114777	down	656.506	8.07526	0	0	-	Unknown	-	-	-	-	0	-	-	0	-	-
neg-M657T522	2.81467e+06	2.92126e+06	2.66987e+06	1.16384e+06	161291	734986	3.64655e+07	4.94216e+06	2.54506e+06	6.01947e+07	2.25445e+07	2.64563e+07	8.79018e+06	1.25356e+07	3.80072e+06	1.62322e+07	2.9514	0.0219509	0.0379176	0.451317	0.425399	2.61198	0.432755	up	656.516	8.70825	0	0	-	Unknown	-	-	-	-	0	-	-	0	-	-
neg-M658T351	315722	499653	212961	199956	353472	124956	275918	723173	384015	2.88782e+06	2.51289e+06	589190	705567	308774	927111	1.91045e+06	3.77921	0.00714308	0.0104118	0.367072	0.318628	2.2089	0.356646	up	658.483	5.85549	1	0	-	Unknown	-	-	-	-	1	Acidissiminin	HMDB0038619	0	-	-
neg-M658T41	3.17928e+06	667676	1.85202e+06	2.3679e+06	1.54272e+06	2.99557e+06	774426	2.23589e+06	6.42977e+06	4.93803e+06	766867	7.16931e+06	8.70674e+06	4.52857e+06	2.64444e+06	3.89664e+06	2.50267	0.0260053	0.014763	0.455451	0.349785	1.7999	0.146865	up	657.937	0.682553	0	0	-	Unknown	-	-	-	-	0	-	-	0	-	-
neg-M658T461	6.13432e+06	1.5155e+07	6.6939e+06	2.62695e+06	1.71255e+06	3.91042e+06	4.96968e+06	1.85147e+06	3.33011e+06	1.37371e+07	2.24261e+07	1.07413e+07	9.24348e+06	3.90213e+07	4.16578e+06	1.20387e+07	2.66417	0.0274678	0.0498834	0.455451	0.445439	1.78858	0.264855	up	657.568	7.68408	0	0	-	Unknown	-	-	-	-	0	-	-	0	-	-
neg-M658T484	6.33782e+07	4.14261e+07	6.41427e+07	3.31508e+08	9.53844e+07	4.80808e+07	2.58518e+08	1.8122e+08	5.38329e+07	2.38634e+07	3.77633e+07	2.95933e+07	1.21538e+08	4.27037e+07	5.59706e+07	4.42455e+07	0.377896	0.0307942	0.0281274	0.464218	0.39803	1.68554	0.109408	down	657.509	8.07205	0	0	-	Unknown	-	-	-	-	0	-	-	0	-	-
neg-M659T388	601364	908819	858079	2.46277e+06	620841	502142	1.30397e+06	1.84801e+06	548039	643088	270361	346804	1.14023e+06	63727.2	232205	115664	0.369001	0.0101111	0.014763	0.3909	0.349785	2.15236	0.116648	down	659.443	6.46869	0	0	-	Unknown	-	-	-	-	0	-	-	0	-	-
neg-M659T484	1.1541e+07	5.09191e+06	1.04275e+07	4.9919e+07	1.10728e+07	9.85609e+06	4.05662e+07	2.38721e+07	7.44708e+06	3.22239e+06	7.68441e+06	804446	1.21653e+07	4.56765e+06	1.00189e+07	6.4905e+06	0.32277	0.0194241	0.0206682	0.444942	0.369953	1.93703	0.44897	down	658.507	8.0678	0	0	-	Unknown	-	-	-	-	0	-	-	0	-	-
neg-M660T41	3.66629e+06	2.73087e+06	4.03784e+06	3.58134e+06	1.03664e+06	3.35827e+06	721513	4.37929e+06	7.81104e+06	4.04645e+06	1.99712e+06	1.03207e+07	1.09859e+07	3.55662e+06	3.07723e+06	5.55555e+06	2.01389	0.0475502	0.104895	0.494101	0.535701	1.47987	0.20713	up	659.954	0.690248	0	0	-	Unknown	-	-	-	-	0	-	-	0	-	-
neg-M661T500	4.6219e+07	1.09749e+07	6.15927e+07	2.63667e+08	5.55782e+07	2.50287e+07	1.08668e+08	1.17507e+08	3.10182e+07	3.74699e+06	1.69828e+07	2.09624e+06	5.76296e+07	4.06663e+06	5.75192e+07	2.85238e+07	0.292474	0.0282948	0.0498834	0.45838	0.445439	2.2575	0.223086	down	660.538	8.33141	0	0	-	Unknown	-	-	-	-	0	-	-	0	-	-
neg-M664T525	4.13215e+08	1.82001e+08	8.71576e+08	9.96009e+08	9.37045e+08	3.64769e+08	2.92214e+09	1.04238e+09	5.85847e+08	1.1968e+08	1.84684e+08	7.70663e+07	8.58773e+08	2.40023e+08	4.43159e+08	5.32464e+08	0.393537	0.0498999	0.0649573	0.499447	0.476079	1.82062	0.0668758	down	663.563	8.75155	0	0	-	Unknown	-	-	-	-	0	-	-	0	-	-
neg-M665T525	1.99087e+08	9.25574e+07	4.25602e+08	4.93513e+08	4.4939e+08	1.71195e+08	1.40899e+09	5.13178e+08	2.92382e+08	5.95706e+07	9.15567e+07	2.93327e+07	4.22194e+08	1.0818e+08	2.11413e+08	2.50821e+08	0.390421	0.0477435	0.0498834	0.494101	0.445439	1.85835	0.0619359	down	664.566	8.75112	1	0	-	Unknown	-	-	-	-	4	CE(5M7);CE(7M5);CE(8F5);CE(9M3)	HMDB0112216;HMDB0112224;HMDB0112227;HMDB0112232	0	-	-
neg-M666T375	3.05905e+06	975272	1.54587e+06	6.87032e+06	1.53767e+06	3.01583e+06	3.80442e+06	1.05198e+07	3.05222e+06	1.36743e+06	1.35294e+06	1.59945e+06	2.28038e+06	1.3826e+06	506115	509128	0.384645	0.0374139	0.0498834	0.476457	0.445439	1.6279	0.18862	down	666.334	6.24557	0	0	-	Unknown	-	-	-	-	0	-	-	0	-	-
neg-M666T525	5.29225e+07	2.29278e+07	1.00306e+08	1.20534e+08	1.16913e+08	4.71514e+07	3.67609e+08	1.2936e+08	6.80778e+07	1.28031e+07	2.51175e+07	6.67035e+06	1.09927e+08	2.58303e+07	5.2108e+07	6.42261e+07	0.380861	0.0429057	0.0649573	0.486524	0.476079	1.89818	0.169886	down	665.57	8.74808	1	0	-	Unknown	-	-	-	-	303	Glycerol 1,2-didodecanoate 3-tetradecanoate;TG(i-20:0/8:0/10:0);TG(i-20:0/10:0/8:0);TG(20:0/8:0/10:0);TG(20:0/10:0/8:0);TG(22:0/8:0/8:0);TG(i-22:0/8:0/8:0);TG(10:0/i-15:0/a-13:0)[rac];TG(8:0/8:0/22:0);TG(8:0/16:0/14:0);TG(8:0/8:0/i-22:0);TG(10:0/15:0/a-13:0)[rac];TG(8:0/a-17:0/a-13:0)[rac];TG(10:0/i-14:0/14:0);TG(10:0/i-16:0/i-12:0);TG(10:0/20:0/8:0);TG(10:0/13:0/a-15:0)[rac];TG(8:0/i-17:0/a-13:0…	HMDB0031124;HMDB0063025;HMDB0063317;HMDB0063619;HMDB0064353;HMDB0068259;HMDB0068463;HMDB0071124;HMDB0071128;HMDB0071157;HMDB0071174;HMDB0071184;HMDB0071199;HMDB0071226;HMDB0071292;HMDB0071293;HMDB0071351;HMDB0071352;HMDB0071359;HMDB0071366;HMDB0071376;HMDB0071382;HMDB0071398;HMDB0071412;HMDB0071451;HMDB0071484;HMDB0071488;HMDB0071501;HMDB0071534;HMDB0071553;HMDB0071557;HMDB0071561;HMDB0071588;HMD…	0	-	-
neg-M667T525	9.0403e+06	3.40225e+06	2.05914e+07	2.40828e+07	1.67012e+07	7.60027e+06	6.07145e+07	2.32807e+07	7.39266e+06	1.12018e+06	2.66633e+06	129671	1.90817e+07	3.19337e+06	6.97318e+06	1.10865e+07	0.312209	0.0358612	0.014763	0.476428	0.349785	2.32229	0.0665195	down	666.568	8.74808	0	0	-	Unknown	-	-	-	-	0	-	-	0	-	-
neg-M668T174	3.30363e+06	1.66036e+06	1.10906e+06	1.69653e+06	654818	232278	122712	4.40974e+06	376110	187051	43834.3	234040	845912	1.22327e+06	491104	67214.2	0.262984	0.0480323	0.0649573	0.495184	0.476079	2.07214	0.469543	down	668.274	2.89287	1	0	-	Unknown	-	-	-	-	1	Dehydroisocoproporphyrinogen	HMDB0002242	0	-	-
neg-M668T32	366616	125424	60091.1	334848	344893	691864	251765	1.83181e+06	428428	15471.1	30927.5	130600	54860.6	264464	255711	23776.1	0.30051	0.0362734	0.0649573	0.476457	0.476079	2.06283	0.172685	down	668.201	0.533415	0	0	-	Unknown	-	-	-	-	0	-	-	0	-	-
neg-M670T487	3.83682e+07	9.65456e+07	5.10407e+07	2.36132e+07	4.01568e+07	3.27022e+07	7.10145e+06	1.15161e+07	4.72446e+07	2.49279e+08	1.02139e+08	1.34568e+08	7.58149e+07	1.66569e+08	2.51585e+07	9.23451e+07	2.96674	0.0106927	0.014763	0.401265	0.349785	2.13055	0.112473	up	669.572	8.10965	0	0	-	Unknown	-	-	-	-	0	-	-	0	-	-
neg-M671T379	2.60878e+06	1.88e+06	1.7374e+06	7.04095e+06	2.58424e+06	2.85773e+06	9.79201e+06	3.29882e+07	4.13192e+06	1.44363e+06	1.91257e+06	789414	1.58456e+06	1.60284e+06	445552	538694	0.202461	0.0133999	0.00699301	0.417724	0.293027	2.11882	0.406135	down	671.258	6.30868	1	0	-	Unknown	-	-	-	-	2	4-[N-(p-Coumaroyl)serotonin-4''-yl]-N-feruloylserotonin;Assamsaponin B	HMDB0041432;HMDB0035429	0	-	-
neg-M671T487	1.53213e+07	4.0308e+07	2.2089e+07	6.60312e+06	1.55871e+07	1.56477e+07	1.1151e+06	4.15279e+06	1.88393e+07	1.15152e+08	5.37152e+07	6.08136e+07	3.1714e+07	7.71794e+07	7.40757e+06	3.71266e+07	3.32672	0.0190507	0.014763	0.444942	0.349785	2.25742	0.0856253	up	670.572	8.1106	1	0	-	Unknown	-	-	-	-	1	5-Hydroxy-7-methoxy-2-tritriacontyl-4H-1-benzopyran-4-one	HMDB0039739	0	-	-
neg-M672T389	229417	567098	55972.5	685088	101796	847688	1.32678e+06	59977.6	288893	1.44395e+06	5.13507e+06	1.62177e+06	1.29199e+06	175493	1.11606e+06	2.48659e+06	3.50037	0.0343458	0.0281274	0.473311	0.39803	2.11317	0.20582	up	672.417	6.48344	0	0	-	Unknown	-	-	-	-	0	-	-	0	-	-
neg-M672T443	467909	8.89879e+06	2.00583e+06	4.11895e+06	2.33676e+06	3.34323e+06	2.47231e+06	1.46599e+06	2.69232e+06	8.34336e+06	3.22929e+07	5.03662e+06	2.49381e+06	3.86768e+06	7.6504e+06	5.64124e+06	2.70884	0.044481	0.0379176	0.490363	0.425399	1.66433	0.25476	up	671.543	7.38086	0	0	-	Unknown	-	-	-	-	0	-	-	0	-	-
neg-M672T486	2.7142e+06	1.37191e+07	4.09648e+06	932415	1.78652e+06	3.42672e+06	8.85183e+06	542711	897057	2.92693e+07	1.26374e+07	1.43663e+07	7.06111e+06	1.87527e+07	1.03632e+07	6.69747e+06	2.77362	0.0474943	0.0498834	0.494101	0.445439	1.91615	0.225309	up	671.578	8.10795	1	0	-	Unknown	-	-	-	-	2	CE(20:4(8Z,11Z,14Z,17Z));CE(20:4(5Z,8Z,11Z,14Z))	HMDB0010371;HMDB0006726	0	-	-
neg-M673T451	7.24072e+06	1.47691e+07	6.05373e+06	4.42428e+06	6.75988e+06	4.04293e+06	2.81957e+06	5.7165e+06	8.34557e+06	3.04246e+07	2.60413e+07	1.86047e+07	7.22376e+06	6.45529e+06	6.46555e+06	7.09861e+06	2.13518	0.0390605	0.0281274	0.479901	0.39803	1.46195	0.263404	up	672.512	7.51632	0	0	-	Unknown	-	-	-	-	0	-	-	0	-	-
neg-M674T240	1.45226e+06	1.59567e+06	1.90983e+06	2.65028e+06	1.31276e+06	3.08153e+06	600329	747654	257396	725716	768219	1.08895e+06	1.43008e+06	351669	360057	1.4667e+06	0.483044	0.0253944	0.0379176	0.455451	0.425399	1.93147	0.235724	down	674.302	3.99202	0	0	-	Unknown	-	-	-	-	0	-	-	0	-	-
neg-M677T263	2.41794e+06	4.40098e+06	5.10115e+06	110428	197296	2.35804e+06	727926	718316	4.88229e+06	6.22132e+06	3.16446e+06	3.7352e+06	1.24257e+07	8.39442e+06	1.17413e+07	6.89768e+06	3.58422	0.00794882	0.0029526	0.3778	0.225167	2.79609	0.0283019	up	677.403	4.38434	1	0	-	Unknown	-	-	-	-	1	Mucronine D	HMDB0029335	0	-	-
neg-M678T546	1.09233e+07	1.35531e+07	4.36782e+07	1.4465e+07	1.35117e+07	2.17847e+07	3.94072e+07	1.81003e+07	1.22478e+07	8.32716e+07	3.5572e+07	4.45987e+07	2.53626e+07	4.53286e+07	2.62654e+07	1.16208e+08	2.21666	0.0396106	0.0498834	0.481817	0.445439	1.53058	0.311625	up	677.54	9.09763	0	0	-	Unknown	-	-	-	-	0	-	-	0	-	-
neg-M683T443	1.76043e+06	1.18218e+06	2.17518e+06	2.70696e+06	1.18499e+06	3.61697e+06	5.16993e+06	9.52998e+06	2.16722e+06	2.78748e+06	781007	1.19326e+06	230623	940262	2.01006e+06	528535	0.389307	0.0287189	0.0498834	0.459668	0.445439	1.74328	0.336451	down	682.553	7.37862	0	0	-	Unknown	-	-	-	-	0	-	-	0	-	-
neg-M685T493	773071	2.62925e+06	4.00385e+06	4.73321e+06	3.73996e+06	406040	3.27274e+06	3.41907e+06	2.03974e+06	8.28368e+06	4.16779e+06	2.54751e+06	9.56574e+06	9.98109e+06	8.10369e+06	4.83231e+06	2.15525	0.0421453	0.0498834	0.48593	0.445439	1.80413	0.196586	up	684.551	8.20913	1	0	-	Unknown	-	-	-	-	36	DG(18:0/22:6(4Z,7Z,10Z,13Z,16Z,19Z)/0:0);DG(18:1(11Z)/22:5(4Z,7Z,10Z,13Z,16Z)/0:0);DG(18:1(11Z)/22:5(7Z,10Z,13Z,16Z,19Z)/0:0);DG(18:1(9Z)/22:5(4Z,7Z,10Z,13Z,16Z)/0:0);DG(18:1(9Z)/22:5(7Z,10Z,13Z,16Z,19Z)/0:0);DG(18:2(9Z,12Z)/22:4(7Z,10Z,13Z,16Z)/0:0);DG(18:4(6Z,9Z,12Z,15Z)/22:2(13Z,16Z)/0:0);DG(20:1(11Z)/20:5(5Z,8Z,11Z,14Z,17Z)/0:0);DG(20:2(11Z,14Z)/20:4(5Z,8Z,11Z,14Z)/0:0);DG(20:2(11Z,14Z)/20:4(…	HMDB0007179;HMDB0007206;HMDB0007207;HMDB0007235;HMDB0007236;HMDB0007263;HMDB0007349;HMDB0007404;HMDB0007431;HMDB0007432;HMDB0007458;HMDB0007459;HMDB0007487;HMDB0007488;HMDB0007515;HMDB0007544;HMDB0007572;HMDB0007657;HMDB0007683;HMDB0007710;HMDB0007711;HMDB0007739;HMDB0007740;HMDB0007767;HMDB0056234;HMDB0056321;HMDB0056061;HMDB0056190;HMDB0056195;HMDB0056209;HMDB0056214;HMDB0056231;HMDB0056240;HMD…	0	-	-
neg-M686T375	1.21515e+07	6.65879e+06	5.68075e+06	2.46392e+07	2.89662e+06	1.92212e+07	1.06867e+07	4.12476e+07	1.32179e+07	2.97174e+06	1.85887e+06	3.87123e+06	5.93201e+06	1.77294e+06	5.93518e+06	866669	0.295712	0.0127462	0.0281274	0.413638	0.39803	2.12094	0.0814083	down	686.379	6.24318	0	0	-	Unknown	-	-	-	-	0	-	-	0	-	-
neg-M687T375	3.93823e+06	1.6746e+06	644612	9.06356e+06	904638	6.86942e+06	3.7653e+06	1.52446e+07	5.42616e+06	534937	332085	1.1114e+06	1.47683e+06	252202	1.40228e+06	300433	0.257365	0.0206466	0.0281274	0.449243	0.39803	2.19307	0.142527	down	687.372	6.24322	0	0	-	Unknown	-	-	-	-	0	-	-	0	-	-
neg-M689T295	929698	2.11962e+06	1.73138e+06	2.27408e+06	1.38157e+06	4.6939e+06	1.49015e+06	1.43938e+06	1.84667e+06	891703	354779	369963	757771	1.59554e+06	546676	960676	0.456033	0.00936219	0.0206682	0.388281	0.369953	1.84859	0.138294	down	689.324	4.91784	1	0	-	Unknown	-	-	-	-	1	Dalfopristin	HMDB0015566	2	Dalfopristin;N1,N5,N10-Triferuloyl_spermidine	C08033;C18071
neg-M695T470	5.99334e+08	1.91353e+08	1.25855e+08	6.52831e+07	1.82303e+08	3.54688e+08	3.14523e+08	9.37268e+07	3.64637e+08	1.26289e+09	5.58168e+08	1.17415e+09	1.84063e+08	2.67986e+08	3.01967e+08	2.37339e+08	2.25794	0.0461908	0.0829837	0.493249	0.50751	1.57079	0.0547528	up	694.529	7.83958	0	0	-	Unknown	-	-	-	-	0	-	-	0	-	-
neg-M696T476	9.51578e+07	4.9994e+07	1.71882e+07	8.9557e+06	1.59967e+07	2.72362e+07	3.99893e+07	5.41212e+06	4.05444e+07	4.14747e+08	1.0947e+08	1.23018e+08	2.44861e+07	4.18499e+07	4.04212e+07	2.85481e+07	3.16656	0.0465415	0.0498834	0.493715	0.445439	1.78796	0.0898916	up	695.53	7.93783	0	0	-	Unknown	-	-	-	-	0	-	-	0	-	-
neg-M697T318	1.23989e+06	1.60314e+06	1.0515e+07	2.47994e+06	527742	3.58614e+06	1.25577e+06	2.04469e+06	251229	798829	351657	1.43067e+06	1.65117e+06	445815	203598	1.19852e+06	0.272296	0.0138452	0.014763	0.418237	0.349785	2.21204	0.112955	down	697.331	5.30063	0	0	-	Unknown	-	-	-	-	0	-	-	0	-	-
neg-M697T486_2	1.37542e+07	1.33164e+07	1.93684e+07	1.09645e+08	2.33469e+07	5.94924e+06	4.49963e+07	3.57472e+07	1.13603e+07	6.36732e+06	7.38623e+06	4.6277e+06	2.35764e+07	5.69396e+06	7.0878e+06	3.13438e+07	0.366159	0.044421	0.0649573	0.490363	0.476079	1.67924	0.322308	down	696.581	8.1078	0	0	-	Unknown	-	-	-	-	0	-	-	0	-	-
neg-M698T468	3.84524e+06	1.92492e+06	3.21273e+06	7.36413e+06	2.04699e+06	3.6901e+06	7.52111e+06	4.76402e+06	1.37393e+06	2.57265e+06	1.66682e+06	914250	2.79546e+06	828276	277102	2.68748e+06	0.381619	0.0074872	0.004662	0.372272	0.277115	2.02661	0.389156	down	697.585	7.80148	0	0	-	Unknown	-	-	-	-	0	-	-	0	-	-
neg-M698T486	5.22611e+06	7.11278e+06	8.92915e+06	5.34209e+07	8.47851e+06	2.10598e+06	1.18905e+07	1.68061e+07	3.31278e+06	303467	497810	5.36416e+06	8.36463e+06	349231	1.86796e+06	1.20466e+07	0.281711	0.0232255	0.0379176	0.451317	0.425399	2.35357	0.396789	down	697.585	8.10405	0	0	-	Unknown	-	-	-	-	0	-	-	0	-	-
neg-M700T389	5.43891e+06	2.75398e+06	1.58091e+06	1.20946e+07	890246	7.45172e+06	5.3532e+06	2.3366e+07	5.99124e+06	575064	1.76543e+06	2.34677e+06	2.53245e+06	609403	1.51381e+06	395368	0.266921	0.0275886	0.0379176	0.455451	0.425399	2.01236	0.072565	down	700.395	6.48596	1	0	-	Unknown	-	-	-	-	0	-	-	1	Leucomycin_V	C13103
neg-M700T539	6.42713e+07	8.02721e+07	6.61926e+07	3.99568e+07	6.05471e+07	5.00625e+07	7.12732e+07	1.6947e+07	2.78625e+07	1.86712e+08	4.4548e+08	2.39648e+08	5.10873e+07	8.24167e+07	1.20559e+08	1.31121e+08	2.85833	0.0409638	0.0379176	0.484108	0.425399	1.60286	0.260061	up	699.622	8.98459	0	0	-	Unknown	-	-	-	-	0	-	-	0	-	-
neg-M703T269	708641	748619	1.65586e+06	99936.7	430299	783880	70483.9	652810	2.20573e+06	995491	1.2446e+06	2.06413e+06	178080	1.53582e+06	5.22562e+06	1.20254e+06	2.84476	0.0491153	0.0206682	0.498302	0.369953	1.83731	0.19756	up	703.397	4.48543	1	0	-	Unknown	-	-	-	-	2	Ganglioside GA1 (d18:1/24:1(15Z));Tetrahexosylceramide (d18:1/24:1(15Z))	HMDB0004906;HMDB0004964	0	-	-
neg-M703T345	1.75043e+06	1.78455e+06	1.08336e+06	1.50537e+06	914337	532302	673318	2.39306e+06	1.07637e+06	2.74414e+06	2.9221e+06	5.60998e+06	2.64985e+06	2.10481e+06	1.42588e+06	5.92273e+06	2.29919	0.0133147	0.0206682	0.417724	0.369953	1.7133	0.314063	up	703.438	5.74743	1	0	-	Unknown	-	-	-	-	0	-	-	2	Lolitrem_E;Oleandomycin	C20550;C01946
neg-M703T558	508764	3.41134e+06	568710	2.39289e+06	1.36838e+06	624819	1.61106e+06	398526	7.61684e+06	1.15324e+07	2.52694e+07	2.19159e+07	869663	812625	1.26567e+06	2.60954e+06	6.605	0.0312077	0.0498834	0.464218	0.445439	2.18938	0.290473	up	702.638	9.29438	0	0	-	Unknown	-	-	-	-	0	-	-	0	-	-
neg-M707T492	2.09057e+08	1.40538e+08	1.34296e+08	4.17541e+07	7.76911e+07	1.88293e+08	5.35676e+08	9.4949e+07	1.52543e+08	4.85429e+08	6.33747e+08	6.04627e+08	1.34899e+08	4.18048e+08	1.92397e+08	2.36359e+08	2.00952	0.0379888	0.0379176	0.476457	0.425399	1.61009	0.078396	up	706.559	8.1942	0	0	-	Unknown	-	-	-	-	0	-	-	0	-	-
neg-M707T545	4.9113e+07	4.47495e+07	2.81868e+07	4.28314e+07	6.56664e+07	1.13389e+08	1.91072e+08	4.75898e+07	1.84931e+08	6.58469e+08	1.01793e+08	2.63244e+08	9.75438e+07	2.32741e+08	8.49963e+07	3.6261e+07	2.84927	0.0353642	0.0649573	0.476428	0.476079	1.7076	0.250291	up	706.536	9.08811	1	0	-	Unknown	-	-	-	-	44	PA(15:0/20:0);PA(20:0/15:0);PA(21:0/14:0);PA(22:0/13:0);PA(10:0/a-25:0);PA(20:0/a-15:0);PA(20:0/i-15:0);PA(21:0/i-14:0);PA(22:0/a-13:0);PA(22:0/i-13:0);PA(a-13:0/i-22:0);PA(a-21:0/14:0);PA(a-21:0/i-14:0);PA(a-25:0/10:0);PA(i-13:0/i-22:0);PA(i-20:0/15:0);PA(i-20:0/a-15:0);PA(i-20:0/i-15:0);PA(i-21:0/14:0);PA(i-21:0/i-14:0);PA(i-22:0/13:0);PA(i-22:0/a-13:0);PA(i-22:0/i-13:0);DG(20:3(8Z,11Z,14Z)/22:…	HMDB0114819;HMDB0115063;HMDB0115227;HMDB0115239;HMDB0115610;HMDB0115630;HMDB0115637;HMDB0115653;HMDB0115663;HMDB0115669;HMDB0115713;HMDB0115718;HMDB0115735;HMDB0115745;HMDB0115809;HMDB0115834;HMDB0115844;HMDB0115851;HMDB0115863;HMDB0115880;HMDB0115892;HMDB0115903;HMDB0115909;HMDB0007498;HMDB0007525;HMDB0007526;HMDB0007554;HMDB0007555;HMDB0007582;HMDB0007694;HMDB0007721;HMDB0007722;HMDB0007750;HMD…	0	-	-
neg-M710T481	1.64728e+07	3.11662e+06	4.37677e+06	8.62284e+06	1.60497e+07	1.08809e+07	5.94428e+06	4.53983e+06	9.55296e+06	9.96796e+07	4.11652e+07	7.0394e+07	1.29966e+07	2.80149e+07	1.70775e+07	2.11059e+07	4.2853	0.002963	0.0029526	0.28336	0.225167	2.35782	0.37106	up	709.514	8.01002	0	0	-	Unknown	-	-	-	-	0	-	-	0	-	-
neg-M710T492_2	3.5594e+06	1.99201e+07	7.57544e+06	8.13275e+06	1.25441e+07	1.53083e+06	6.15844e+06	5.99979e+06	1.53884e+07	3.98885e+07	2.35937e+07	7.30696e+07	2.76497e+07	3.05942e+07	3.37217e+06	1.82612e+07	3.54348	0.011509	0.014763	0.403955	0.349785	2.14784	0.246097	up	709.574	8.19733	0	0	-	Unknown	-	-	-	-	0	-	-	0	-	-
neg-M712T386	7.49198e+06	3.05307e+06	2.39916e+06	2.7186e+07	5.9689e+06	1.68072e+07	8.73425e+06	4.32946e+07	1.76525e+07	288400	2.041e+06	3.15439e+06	2.59357e+06	973369	1.08123e+07	1.15421e+06	0.336449	0.0371928	0.0649573	0.476457	0.476079	2.08261	0.0820444	down	712.395	6.42582	0	0	-	Unknown	-	-	-	-	0	-	-	0	-	-
neg-M713T361	122310	262160	346280	291787	181142	314900	1.46851e+06	596956	139622	138463	53039	405907	97285.6	73134.9	57163.4	108796	0.299497	0.00628973	0.0104118	0.363006	0.318628	2.10833	0.350083	down	713.468	6.01805	0	0	-	Unknown	-	-	-	-	0	-	-	0	-	-
neg-M714T404	4.51878e+06	3.06562e+06	3.48386e+06	2.36257e+07	4.46463e+06	8.69029e+06	9.3631e+06	3.39873e+07	7.46673e+06	1.00161e+06	340436	2.67321e+06	3.21954e+06	1.53753e+06	3.03265e+06	4.25288e+06	0.257947	0.0141337	0.00699301	0.418247	0.293027	2.18946	0.221457	down	714.41	6.73355	0	0	-	Unknown	-	-	-	-	0	-	-	0	-	-
neg-M716T201	1.28962e+06	1.20997e+06	479381	93716.4	2.977e+06	622013	783707	937908	2.36197e+06	2.62349e+06	2.72272e+06	579138	2.20183e+06	3.53065e+06	2.00735e+06	1.66245e+06	2.10758	0.0331085	0.0379176	0.47157	0.425399	1.8382	0.494545	up	716.257	3.35302	0	0	-	Unknown	-	-	-	-	0	-	-	0	-	-
neg-M721T322	445622	2.47199e+06	1.37367e+06	1.38581e+06	81550.4	5.64965e+06	3.46836e+06	3.18433e+06	3.66954e+07	8.1038e+06	2.27564e+07	1.80743e+07	1.24125e+06	2.73687e+06	8.75174e+06	1.61183e+07	6.33842	0.00836166	0.014763	0.384329	0.349785	2.93925	0.0996551	up	721.452	5.37433	1	0	-	Unknown	-	-	-	-	1	norerythromycin	HMDB0061026	0	-	-
neg-M722T322	80493	1.0786e+06	102758	186881	3.01561e+06	3.69257e+06	1.15692e+06	58222.3	8.72904e+06	2.12103e+06	6.72312e+06	5.5996e+06	2.55905e+06	758574	2.39886e+06	5.8145e+06	3.7029	0.0105543	0.0206682	0.399228	0.369953	2.88331	0.110287	up	722.459	5.37335	1	0	-	Unknown	-	-	-	-	1	3-O-Sulfogalactosylceramide (d18:1/12:0)	HMDB0012311	0	-	-
neg-M723T502	7.04353e+06	2.94957e+07	9.70216e+06	2.29842e+07	2.19178e+07	2.46762e+07	2.07465e+07	3.25805e+06	1.06072e+07	6.44671e+07	2.52229e+07	5.69373e+07	5.41701e+07	3.21995e+07	2.73213e+07	2.33814e+07	2.10483	0.0358678	0.014763	0.476428	0.349785	1.62273	0.136521	up	722.593	8.36853	0	0	-	Unknown	-	-	-	-	0	-	-	0	-	-
neg-M725T380	569454	280363	1.922e+06	591166	1.53262e+06	465906	4.20471e+06	2.68581e+06	589884	1.24298e+06	608967	56278.5	441828	447642	35712.6	249484	0.299769	0.0345277	0.0498834	0.473311	0.445439	2.05128	0.298587	down	724.52	6.3262	1	0	-	Unknown	-	-	-	-	5	PG(a-13:0/i-18:0);PG(i-12:0/i-19:0);PG(i-13:0/i-18:0);PG(i-14:0/a-17:0);PG(i-14:0/i-17:0)	HMDB0116648;HMDB0116667;HMDB0116684;HMDB0116692;HMDB0116698	0	-	-
neg-M725T454	5.93482e+07	2.76512e+07	1.548e+07	5.80655e+07	4.19242e+07	1.14505e+08	1.78326e+08	7.75405e+07	3.47504e+07	9.12852e+06	1.83849e+07	7.7569e+07	5.27697e+07	2.63492e+06	3.22806e+07	3.16452e+06	0.4027	0.0412117	0.0649573	0.48442	0.476079	1.94449	0.232265	down	725.455	7.57479	1	0	-	Unknown	-	-	-	-	1	Fasciculic acid C	HMDB0036440	0	-	-
neg-M725T484	1.65137e+07	5.67608e+06	5.46745e+06	7.92227e+06	1.65136e+07	6.01641e+06	1.6471e+06	1.27518e+07	2.51386e+07	3.49981e+07	8.84957e+06	5.84336e+07	8.48955e+06	2.02237e+07	1.2026e+07	1.58132e+07	2.53726	0.0213191	0.0281274	0.450664	0.39803	1.79049	0.279596	up	724.511	8.07161	1	0	-	Unknown	-	-	-	-	5	PG(a-13:0/i-18:0);PG(i-12:0/i-19:0);PG(i-13:0/i-18:0);PG(i-14:0/a-17:0);PG(i-14:0/i-17:0)	HMDB0116648;HMDB0116667;HMDB0116684;HMDB0116692;HMDB0116698	0	-	-
neg-M726T354	362334	386116	65502.4	1.6029e+06	697556	105235	361871	260670	706259	3.86777e+06	3.07276e+06	1.43282e+06	2.42734e+06	2.75413e+06	333795	435825	3.91202	0.00991316	0.014763	0.390303	0.349785	2.35736	0.115838	up	726.377	5.89498	1	0	-	Unknown	-	-	-	-	0	-	-	2	k-Strophanthin-beta;Boivinide_A	C16820;C17526
neg-M728T487	8.55337e+06	1.59847e+07	3.50106e+06	8.92075e+06	1.66536e+07	2.74875e+07	1.01367e+06	1.10576e+07	2.91654e+06	1.86708e+06	1.08829e+06	3.31645e+06	1.52973e+06	3.14416e+06	1.90383e+06	6.80631e+06	0.242265	0.0142167	0.014763	0.418247	0.349785	2.47105	0.194359	down	727.518	8.1182	0	0	-	Unknown	-	-	-	-	0	-	-	0	-	-
neg-M729T41	1.54515e+06	982702	2.25784e+06	2.27061e+06	1.23066e+06	3.19785e+06	8.59781e+06	1.7294e+06	8.03446e+06	3.35938e+06	3.35564e+06	1.12337e+07	8.81704e+06	3.41432e+06	2.74695e+06	3.27653e+06	2.02815	0.0218346	0.00699301	0.451317	0.293027	1.92094	0.238225	up	728.909	0.683152	0	0	-	Unknown	-	-	-	-	0	-	-	0	-	-
neg-M732T512	1.66871e+08	1.15816e+08	2.4247e+08	1.23785e+08	2.45751e+08	5.6888e+08	5.93662e+08	3.37803e+08	1.44479e+08	1.28205e+08	9.09684e+07	9.52677e+07	1.26226e+08	1.40978e+08	9.89129e+07	2.95166e+08	0.467718	0.0264974	0.0498834	0.455451	0.445439	1.50346	0.1073	down	731.557	8.54165	1	0	-	Unknown	-	-	-	-	30	PA(14:0/24:0);PA(16:0/22:0);PA(18:0/20:0);PA(19:0/19:0);PA(20:0/18:0);PA(21:0/17:0);PA(22:0/16:0);PA(24:0/14:0);PA(20:0/i-18:0);PA(21:0/a-17:0);PA(21:0/i-17:0);PA(22:0/i-16:0);PA(a-13:0/a-25:0);PA(a-21:0/17:0);PA(a-21:0/a-17:0);PA(a-21:0/i-17:0);PA(a-25:0/13:0);PA(a-25:0/a-13:0);PA(a-25:0/i-13:0);PA(i-13:0/a-25:0);PA(i-19:0/i-19:0);PA(i-20:0/18:0);PA(i-20:0/i-18:0);PA(i-21:0/17:0);PA(i-21:0/a-17:…	HMDB0114793;HMDB0114843;HMDB0114881;HMDB0115054;HMDB0115067;HMDB0115230;HMDB0115243;HMDB0115428;HMDB0115640;HMDB0115648;HMDB0115656;HMDB0115672;HMDB0115702;HMDB0115721;HMDB0115730;HMDB0115738;HMDB0115747;HMDB0115758;HMDB0115764;HMDB0115798;HMDB0115825;HMDB0115837;HMDB0115854;HMDB0115866;HMDB0115875;HMDB0115883;HMDB0115895;HMDB0115912;HMDB0115923;HMDB0115940	0	-	-
neg-M738T491	5.17694e+07	2.58849e+07	2.71691e+07	2.34104e+07	2.56216e+07	3.15356e+07	1.3117e+07	8.52473e+06	3.6646e+07	1.51501e+08	2.46133e+07	7.73379e+07	2.94544e+07	1.08803e+08	3.15438e+07	3.46952e+07	2.38897	0.0263407	0.0206682	0.455451	0.369953	1.60475	0.277696	up	737.533	8.1848	0	0	-	Unknown	-	-	-	-	0	-	-	0	-	-
neg-M73T56	9.98089e+08	7.4851e+08	1.23411e+09	7.26098e+08	5.00321e+08	4.92557e+08	2.49142e+09	9.47394e+08	8.60451e+08	3.33601e+08	3.62844e+08	3.06842e+08	7.24396e+08	2.75451e+08	2.85201e+08	5.24312e+08	0.451323	0.0081248	0.0104118	0.382772	0.318628	1.73547	0.045495	down	73.0289	0.937797	1	1	Ethyl formate	Organic acids and derivatives	Carboxylic acids and derivatives	HMDB0031229	null	-	7	Propionic acid;Lactaldehyde;3-Hydroxypropanal;D-Lactaldehyde;Hydroxyacetone;Ethyl formate;Methyl acetate	HMDB0000237;HMDB0003052;HMDB0003453;HMDB0006458;HMDB0006961;HMDB0031229;HMDB0031523	8	Propanoate;(S)-Lactaldehyde;(R)-Lactaldehyde;3-Hydroxypropanal;Hydroxyacetone;Lactaldehyde;Glycidol;Methyl_acetate	C00163;C00424;C00937;C00969;C05235;C05999;C10920;C17530
neg-M740T507	640539	5.65128e+06	1.09831e+06	6.59543e+06	834754	5.46461e+06	2.85063e+06	991853	666267	2.11126e+07	1.74555e+07	3.07526e+07	3.51353e+06	8.55548e+06	4.44061e+06	8.44211e+06	3.93489	0.0386172	0.0498834	0.478263	0.445439	2.05306	0.158174	up	739.614	8.44705	0	0	-	Unknown	-	-	-	-	0	-	-	0	-	-
neg-M742T373	1.15431e+06	2.25804e+06	5.35319e+06	1.37766e+06	974093	1.46397e+06	8.5402e+06	4.30188e+06	3.1953e+06	1.56778e+06	105362	115409	739311	36626.3	306002	86448.4	0.241992	0.0062366	0.014763	0.363006	0.349785	2.91319	0.295756	down	741.5	6.21353	1	0	-	Unknown	-	-	-	-	1	Spirolide E	HMDB0030494	1	Mycolactone	C12151
neg-M743T380	798370	1.51596e+06	8.15186e+06	1.87082e+06	1.40719e+06	484933	6.61608e+06	8.79118e+06	1.10398e+06	259840	230612	118492	374852	140491	73813.9	146149	0.0826089	0.000321328	0.000621601	0.0907255	0.117004	3.35019	0.494604	down	742.502	6.32997	1	0	-	Unknown	-	-	-	-	0	-	-	1	Pseudoargiopinin_I	C20096
neg-M743T417	8.72345e+06	1.18436e+07	4.10721e+06	3.86332e+06	6.72648e+06	2.7558e+06	7.08393e+06	2.95269e+06	5.44101e+06	3.60033e+07	1.86947e+07	1.87156e+07	1.07742e+07	1.59988e+07	1.16036e+07	9.70722e+06	2.64144	0.00355616	0.00699301	0.304482	0.293027	1.97371	0.26179	up	742.635	6.9423	1	0	-	Unknown	-	-	-	-	18	DG(20:4(5Z,8Z,11Z,14Z)/24:1(15Z)/0:0);DG(20:4(8Z,11Z,14Z,17Z)/24:1(15Z)/0:0);DG(20:5(5Z,8Z,11Z,14Z,17Z)/24:0/0:0);DG(22:0/22:5(4Z,7Z,10Z,13Z,16Z)/0:0);DG(22:0/22:5(7Z,10Z,13Z,16Z,19Z)/0:0);DG(22:1(13Z)/22:4(7Z,10Z,13Z,16Z)/0:0);DG(22:4(7Z,10Z,13Z,16Z)/22:1(13Z)/0:0);DG(22:5(4Z,7Z,10Z,13Z,16Z)/22:0/0:0);DG(22:5(7Z,10Z,13Z,16Z,19Z)/22:0/0:0);DG(24:0/20:5(5Z,8Z,11Z,14Z,17Z)/0:0);DG(24:1(15Z)/20:4(5Z…	HMDB0007529;HMDB0007558;HMDB0007586;HMDB0007612;HMDB0007613;HMDB0007640;HMDB0007696;HMDB0007724;HMDB0007753;HMDB0007810;HMDB0007837;HMDB0007838;HMDB0056104;HMDB0056109;HMDB0056131;HMDB0056259;HMDB0056272;HMDB0056278	0	-	-
neg-M744T383	396172	1.21652e+06	5.19702e+06	1.68912e+06	648032	1.22057e+06	8.00683e+06	3.35087e+06	590839	3.95706e+06	663672	318339	803044	594390	336324	181896	0.342716	0.0412781	0.0379176	0.48442	0.425399	1.84186	0.194705	down	744.484	6.37891	1	0	-	Unknown	-	-	-	-	192	PS(15:0/18:2(9Z,12Z));PS(18:2(9Z,12Z)/15:0);CL(i-13:0/i-21:0/i-17:0/18:2(9Z,11Z));CL(a-13:0/a-21:0/a-17:0/18:2(9Z,11Z))[rac];CL(i-13:0/a-21:0/i-17:0/18:2(9Z,11Z))[rac];CL(a-13:0/i-21:0/i-17:0/18:2(9Z,11Z))[rac];CL(a-13:0/i-21:0/a-17:0/18:2(9Z,11Z))[rac];CL(i-13:0/i-21:0/a-17:0/18:2(9Z,11Z))[rac];CL(i-13:0/a-21:0/a-17:0/18:2(9Z,11Z))[rac];CL(a-13:0/a-21:0/i-17:0/18:2(9Z,11Z))[rac];CL(i-13:0/a-21:0…	HMDB0112323;HMDB0112425;HMDB0072933;HMDB0072934;HMDB0072935;HMDB0072940;HMDB0072941;HMDB0072943;HMDB0072945;HMDB0072946;HMDB0073061;HMDB0073062;HMDB0073065;HMDB0073069;HMDB0073070;HMDB0073071;HMDB0073072;HMDB0073074;HMDB0073882;HMDB0073884;HMDB0073995;HMDB0073998;HMDB0074420;HMDB0074422;HMDB0074628;HMDB0074631;HMDB0075012;HMDB0075013;HMDB0075016;HMDB0075017;HMDB0075266;HMDB0075268;HMDB0075271;HMD…	0	-	-
neg-M747T483	9.27054e+06	381291	7.40713e+06	7.94629e+06	827823	1.13815e+07	1.78515e+07	8.17101e+06	4.06967e+06	8.58603e+07	2.61195e+07	1.87463e+07	3.55902e+07	1.69568e+07	1.11095e+07	2.61162e+07	3.55121	0.0276962	0.014763	0.455513	0.349785	2.42654	0.20102	up	746.562	8.04992	0	0	-	Unknown	-	-	-	-	0	-	-	0	-	-
neg-M74T57	2.16022e+07	3.28171e+07	5.27148e+07	3.36979e+07	1.76841e+07	2.59582e+07	1.00844e+08	4.66232e+07	3.68994e+07	1.2539e+07	1.04989e+07	4.06026e+06	2.27102e+07	2.07697e+07	2.02969e+07	1.60058e+07	0.433148	0.0148352	0.014763	0.419283	0.349785	1.75982	0.363981	down	74.0295	0.944643	0	0	-	Unknown	-	-	-	-	0	-	-	0	-	-
neg-M751T349	822275	3.75527e+06	702322	2.85816e+06	1.68291e+06	1.24522e+06	2.18547e+06	1.2561e+06	550489	630621	95771.7	1.52413e+06	1.0523e+06	1.15514e+06	238050	146864	0.371758	0.0138096	0.0104118	0.418237	0.318628	2.31017	0.318546	down	751.472	5.82337	0	0	-	Unknown	-	-	-	-	0	-	-	0	-	-
neg-M752T263	6.92411e+06	7.24265e+06	6.96996e+06	4.61856e+06	3.85504e+06	1.13744e+07	3.0395e+06	2.78043e+06	8.08155e+06	7.09831e+06	1.5508e+07	5.64169e+06	3.30319e+07	2.47244e+07	1.04001e+07	1.88291e+07	2.63468	0.0070126	0.0104118	0.367072	0.318628	1.89309	0.0580259	up	752.487	4.39137	0	0	-	Unknown	-	-	-	-	0	-	-	0	-	-
neg-M757T498	1.83496e+07	2.06414e+06	7.43519e+06	3.30472e+06	3.7401e+07	8.28273e+07	1.94992e+07	3.56103e+07	1.18747e+07	1.68654e+06	1.28432e+06	3.73363e+06	2.54995e+06	4.25843e+06	1.9111e+06	2.47064e+07	0.251851	0.0380181	0.0498834	0.476573	0.445439	2.03971	0.356405	down	756.554	8.30565	1	0	-	Unknown	-	-	-	-	28	PC(14:0/20:2(11Z,14Z));PC(14:1(9Z)/20:1(11Z));PC(16:0/18:2(9Z,12Z));PC(16:1(9Z)/18:1(11Z));PC(16:1(9Z)/18:1(9Z));PC(18:1(11Z)/16:1(9Z));PC(18:1(9Z)/16:1(9Z));PC(18:2(9Z,12Z)/16:0);PC(20:1(11Z)/14:1(9Z));PC(20:2(11Z,14Z)/14:0);PE(15:0/22:2(13Z,16Z));PE(22:2(13Z,16Z)/15:0);PE-NMe(18:1(9Z)/18:1(9Z));PE-NMe(16:1(9Z)/20:1(11Z));PE-NMe(18:1(9Z)/18:1(11Z));PE-NMe(18:1(11Z)/18:1(9Z));PE-NMe(18:1(11Z)/18:…	HMDB0007880;HMDB0007912;HMDB0007973;HMDB0008004;HMDB0008005;HMDB0008068;HMDB0008101;HMDB0008133;HMDB0008296;HMDB0008328;HMDB0008909;HMDB0009549;HMDB0010565;HMDB0112966;HMDB0112967;HMDB0112968;HMDB0112969;HMDB0112992;HMDB0113010;HMDB0113047;HMDB0113089;HMDB0113169;HMDB0113312;HMDB0113340;HMDB0113536;HMDB0113563;HMDB0113925;HMDB0114241	0	-	-
neg-M764T395	4.49164e+06	3.08854e+06	8.52022e+06	3.8066e+06	6.44115e+06	5.00782e+06	1.55815e+07	6.61024e+06	5.69772e+06	3.0583e+06	1.23717e+06	5.25672e+06	4.24895e+06	1.78118e+06	3.60981e+06	1.59844e+06	0.494667	0.0201128	0.0281274	0.444978	0.39803	1.59046	0.0554848	down	764.485	6.57765	0	0	-	Unknown	-	-	-	-	0	-	-	0	-	-
neg-M768T517	3.314e+06	1.14705e+06	2.22773e+06	5.54278e+06	1.35052e+06	854825	6.7839e+07	2.71468e+06	704498	933641	2.15745e+06	983971	3.10964e+06	169310	361161	1.1527e+06	0.112629	0.0469184	0.0379176	0.49405	0.425399	2.02677	0.307436	down	767.657	8.61688	0	0	-	Unknown	-	-	-	-	0	-	-	0	-	-
neg-M777T439	4.69896e+06	3.71391e+06	1.56917e+06	1.41151e+07	1.4432e+06	2.45595e+06	7.8823e+06	1.44808e+07	5.72216e+06	520774	272512	209610	4.43879e+06	1.48853e+06	1.50698e+06	157730	0.284299	0.0147858	0.0281274	0.419283	0.39803	2.4276	0.447178	down	776.609	7.31963	1	0	-	Unknown	-	-	-	-	0	-	-	1	1-Hexadecanoyl-2-(9Z-octadecenoyl)-sn-glycero-3-phosphocholine	C13875
neg-M782T442	682412	3.88888e+06	1.94528e+06	1.57723e+06	2.8662e+06	5.18843e+06	531261	1.43961e+06	2.36831e+06	5.9548e+06	1.5505e+07	5.82758e+06	4.30905e+06	2.61771e+06	3.68759e+06	4.47018e+06	2.4692	0.0149448	0.0206682	0.419995	0.369953	1.89323	0.290137	up	781.658	7.36957	0	0	-	Unknown	-	-	-	-	0	-	-	0	-	-
neg-M782T452	1.36365e+07	5.63447e+06	8.67473e+06	9.73184e+06	1.80358e+07	3.98138e+06	8.74743e+07	7.90334e+07	1.27975e+07	421488	9.75172e+06	426624	1.16342e+07	2.81529e+06	6.12935e+06	6.80508e+06	0.224495	0.0413632	0.104895	0.48442	0.535701	2.21167	0.177508	down	781.644	7.53245	0	0	-	Unknown	-	-	-	-	0	-	-	0	-	-
neg-M793T440	3.72731e+06	1.42726e+06	2.80811e+06	9.00761e+06	1.14814e+07	5.10146e+06	1.86085e+07	6.74657e+06	2.40704e+06	329678	4.42808e+06	278270	803452	1.73787e+06	1.07383e+07	3.59196e+06	0.412755	0.0415339	0.0498834	0.48442	0.445439	1.98675	0.383679	down	792.667	7.32755	0	0	-	Unknown	-	-	-	-	0	-	-	0	-	-
neg-M794T330	191511	421210	977914	522775	295865	365723	267950	269358	344197	723290	1.5252e+06	6.21166e+06	1.01416e+06	562757	367082	1.65173e+06	3.74364	0.0264672	0.014763	0.455451	0.349785	1.81642	0.253254	up	794.371	5.50372	1	0	-	Unknown	-	-	-	-	0	-	-	1	Bis(glutathionyl)spermine_disulfide	C16564
neg-M795T331	34000.1	668071	508051	82582.1	201715	108914	1.51913e+06	87712.4	719648	631230	764687	2.94583e+06	389851	620654	195127	782493	2.19599	0.0440255	0.0649573	0.489287	0.476079	2.01023	0.128196	up	795.371	5.51005	0	0	-	Unknown	-	-	-	-	0	-	-	0	-	-
neg-M806T461	4.28279e+06	917311	2.21087e+06	6.38076e+06	5.44016e+06	2.76752e+06	3.24076e+07	5.18594e+07	7.6051e+06	233297	2.64066e+06	957079	3.24743e+06	443768	1.86237e+06	456450	0.164174	0.0283245	0.0498834	0.458547	0.445439	2.31471	0.184997	down	805.645	7.68018	1	0	-	Unknown	-	-	-	-	15	PC(14:0/22:0);PC(16:0/20:0);PC(18:0/18:0);PC(20:0/16:0);PC(22:0/14:0);PE(15:0/24:0);PE(24:0/15:0);PE-NMe(14:0/24:0);PE-NMe(16:0/22:0);PE-NMe(18:0/20:0);PE-NMe(20:0/18:0);PE-NMe(22:0/16:0);PE-NMe(24:0/14:0);PE-NMe2(15:0/22:0);PE-NMe2(22:0/15:0)	HMDB0007886;HMDB0007977;HMDB0008036;HMDB0008265;HMDB0008525;HMDB0008914;HMDB0009714;HMDB0112997;HMDB0113052;HMDB0113093;HMDB0113284;HMDB0113511;HMDB0113701;HMDB0113931;HMDB0114412	0	-	-
neg-M807T452	1.70352e+08	5.69821e+07	7.52866e+07	3.27428e+08	2.40068e+08	6.94457e+07	6.07949e+08	9.51412e+08	2.03693e+08	5.89886e+06	1.30853e+08	2.86284e+06	9.42288e+07	6.82646e+07	8.0145e+07	5.09953e+07	0.254887	0.0370988	0.0649573	0.476457	0.476079	2.25694	0.0687632	down	806.665	7.53233	0	0	-	Unknown	-	-	-	-	0	-	-	0	-	-
neg-M807T481	5.5769e+07	4.28029e+07	4.69324e+07	2.26399e+07	3.58234e+07	5.36769e+07	8.32607e+07	5.09526e+07	2.65575e+07	1.29717e+08	2.0395e+08	2.5949e+08	8.92555e+07	1.34999e+08	5.16226e+07	6.01773e+07	2.43907	0.0353817	0.0281274	0.476428	0.39803	1.55004	0.076174	up	806.552	8.00923	1	0	-	Unknown	-	-	-	-	1	3-O-Sulfogalactosylceramide (d18:1/18:0)	HMDB0012314	0	-	-
neg-M808T142	1.89798e+06	462719	638149	2.0828e+06	318697	319251	2.51108e+06	535959	31461	135395	193210	150788	233041	794855	1.84791e+06	65548.1	0.39379	0.0281889	0.0206682	0.457301	0.369953	2.21889	0.379791	down	808.347	2.37485	1	0	-	Unknown	-	-	-	-	1	Bn-NCC-2	HMDB0038230	0	-	-
neg-M808T452	8.41311e+07	2.8011e+07	2.99488e+07	1.64434e+08	1.1478e+08	3.33116e+07	3.04079e+08	4.58702e+08	1.01441e+08	8.45561e+06	6.51007e+07	1.43441e+06	4.22932e+07	3.46888e+07	3.55216e+07	2.20746e+07	0.255471	0.0397313	0.104895	0.482492	0.535701	2.1372	0.0726058	down	807.667	7.53202	0	0	-	Unknown	-	-	-	-	0	-	-	0	-	-
neg-M812T319	110171	132623	207601	579357	111489	131634	51679.6	125592	327792	705971	1.0152e+06	4.76906e+06	774897	177267	81602.6	1.03617e+06	6.129	0.0171776	0.0206682	0.43749	0.369953	2.25254	0.198119	up	812.372	5.31298	0	0	-	Unknown	-	-	-	-	0	-	-	0	-	-
neg-M814T519	8.50954e+06	1.20012e+06	871656	4.41199e+06	3.36474e+06	3.56858e+06	1.09078e+07	2.41265e+07	1.57439e+06	590750	1.64605e+06	393887	2.82324e+06	1.15026e+06	2.01075e+06	4.82547e+06	0.263598	0.0414827	0.0649573	0.48442	0.476079	1.89573	0.370098	down	813.666	8.65415	1	0	-	Unknown	-	-	-	-	1	Sitoindoside I	HMDB0030836	0	-	-
neg-M825T548	2.835e+07	1.55053e+06	2.69546e+06	1.65569e+07	6.94157e+06	6.00483e+06	6.59117e+06	1.56246e+07	4.13676e+06	3.84786e+06	319297	846284	5.95948e+06	4.70178e+06	2.77551e+06	3.03392e+06	0.303871	0.0379468	0.0379176	0.476457	0.425399	1.8791	0.344689	down	824.7	9.1261	1	0	-	Unknown	-	-	-	-	1	Glucosylceramide (d18:1/25:0)	HMDB0004979	0	-	-
neg-M828T253	180866	315588	1.44455e+06	328326	384462	1.29511e+06	634971	485063	902991	2.43369e+06	3.42439e+06	1.24793e+07	1.05459e+06	1.08442e+06	2.50613e+06	1.62978e+06	5.03366	0.00269304	0.004662	0.277072	0.277115	2.50554	0.378038	up	828.378	4.22137	0	0	-	Unknown	-	-	-	-	0	-	-	0	-	-
neg-M831T546	9.91615e+06	3.99103e+06	2.55214e+06	7.6641e+06	8.1041e+06	1.24475e+06	5.15326e+07	3.0841e+07	1.94494e+06	2.02616e+06	1.18437e+06	464995	1.77497e+06	1.49297e+06	1.23259e+07	7.71668e+06	0.249737	0.0453664	0.0649573	0.491292	0.476079	1.99558	0.485814	down	830.662	9.1038	1	0	-	Unknown	-	-	-	-	16	PC(15:0/24:0);PE(18:0/24:0);PE(20:0/22:0);PE(22:0/20:0);PE(24:0/18:0);PE-NMe2(16:0/24:0);PE-NMe2(18:0/22:0);PE-NMe2(20:0/20:0);PE-NMe2(22:0/18:0);PE-NMe2(24:0/16:0);PA(20:0/24:1(15Z));PA(20:1(11Z)/24:0);PA(22:0/22:1(13Z));PA(22:1(13Z)/22:0);PA(24:0/20:1(11Z));PA(24:1(15Z)/20:0)	HMDB0007959;HMDB0009013;HMDB0009237;HMDB0009493;HMDB0009717;HMDB0113960;HMDB0114002;HMDB0114193;HMDB0114415;HMDB0114607;HMDB0115089;HMDB0115116;HMDB0115261;HMDB0115287;HMDB0115441;HMDB0115467	0	-	-
neg-M832T515	6.51641e+06	1.04982e+07	1.83696e+06	2.26467e+06	1.38182e+06	2.78416e+06	6.33552e+06	2.82233e+06	6.35302e+06	1.60841e+07	1.26522e+07	8.86504e+06	2.23668e+07	1.47867e+07	2.52521e+06	5.54588e+06	2.58939	0.0143459	0.0281274	0.418247	0.39803	1.77146	0.252928	up	831.69	8.58713	1	0	-	Unknown	-	-	-	-	2	PE(24:0/P-18:0);PE(P-18:0/24:0)	HMDB0009742;HMDB0011395	0	-	-
neg-M835T499	4.23717e+07	2.29447e+07	1.31909e+07	1.37385e+07	2.33473e+07	2.23578e+07	3.24253e+07	1.61941e+07	3.1721e+07	7.68636e+07	6.86e+07	6.221e+07	2.16253e+07	8.16266e+07	2.07086e+07	1.80233e+07	2.04415	0.0409666	0.130381	0.484108	0.563969	1.40576	0.119399	up	834.602	8.31547	1	0	-	Unknown	-	-	-	-	42	PC(18:0/22:5(4Z,7Z,10Z,13Z,16Z));PC(18:0/22:5(7Z,10Z,13Z,16Z,19Z));PC(18:1(11Z)/22:4(7Z,10Z,13Z,16Z));PC(18:1(9Z)/22:4(7Z,10Z,13Z,16Z));PC(18:3(6Z,9Z,12Z)/22:2(13Z,16Z));PC(18:3(9Z,12Z,15Z)/22:2(13Z,16Z));PC(18:4(6Z,9Z,12Z,15Z)/22:1(13Z));PC(20:0/20:5(5Z,8Z,11Z,14Z,17Z));PC(20:1(11Z)/20:4(5Z,8Z,11Z,14Z));PC(20:1(11Z)/20:4(8Z,11Z,14Z,17Z));PC(20:2(11Z,14Z)/20:3(5Z,8Z,11Z));PC(20:2(11Z,14Z)/20:3(8Z…	HMDB0008055;HMDB0008056;HMDB0008087;HMDB0008120;HMDB0008185;HMDB0008218;HMDB0008250;HMDB0008281;HMDB0008312;HMDB0008313;HMDB0008343;HMDB0008344;HMDB0008375;HMDB0008407;HMDB0008439;HMDB0008472;HMDB0008504;HMDB0008568;HMDB0008599;HMDB0008600;HMDB0008629;HMDB0008630;HMDB0008661;HMDB0008694;HMDB0113278;HMDB0113303;HMDB0113304;HMDB0113331;HMDB0113388;HMDB0113416;HMDB0113442;HMDB0113471;HMDB0113499;HMD…	1	alpha,alpha'-Trehalose_6-mycolate	C04218
neg-M840T539	1.3622e+06	6.07817e+06	2.66485e+06	3.83159e+06	3.16587e+06	2.88246e+06	2.81176e+06	1.26665e+06	3.85693e+06	1.46248e+07	1.63849e+07	1.08167e+07	3.38426e+06	5.38863e+06	3.94565e+06	5.81696e+06	2.66871	0.00679105	0.004662	0.367072	0.277115	1.89193	0.203314	up	839.709	8.97632	1	0	-	Unknown	-	-	-	-	33	SM(d18:0/26:1(17Z));TG(15:0/16:0/20:4(5Z,8Z,11Z,14Z));TG(15:0/18:1(9Z)/18:3(9Z,12Z,15Z));TG(15:0/18:2(9Z,12Z)/18:2(9Z,12Z));TG(14:0/15:0/22:4(7Z,10Z,13Z,16Z));TG(14:0/22:4(7Z,10Z,13Z,16Z)/15:0);TG(15:0/14:0/22:4(7Z,10Z,13Z,16Z));TG(15:0/16:0/20:4(8Z,11Z,14Z,17Z));TG(15:0/18:0/18:4(6Z,9Z,12Z,15Z));TG(15:0/16:1(9Z)/20:3(5Z,8Z,11Z));TG(15:0/16:1(9Z)/20:3n6);TG(15:0/18:1(11Z)/18:3(6Z,9Z,12Z));TG(15:0…	HMDB0013461;HMDB0011702;HMDB0011709;HMDB0011711;HMDB0042112;HMDB0042692;HMDB0042980;HMDB0043042;HMDB0043070;HMDB0043203;HMDB0043209;HMDB0043236;HMDB0043243;HMDB0043265;HMDB0043315;HMDB0043432;HMDB0043433;HMDB0043489;HMDB0043512;HMDB0043635;HMDB0043636;HMDB0043658;HMDB0043686;HMDB0043874;HMDB0043880;HMDB0044716;HMDB0048439;HMDB0048445;HMDB0049100;HMDB0049107;HMDB0049727;HMDB0049734;HMDB0052411	0	-	-
neg-M842T491	1.06972e+08	3.45814e+07	5.90718e+07	6.91456e+07	1.0655e+08	1.15095e+08	3.60385e+07	7.4206e+07	1.39532e+08	3.6657e+08	5.80421e+07	2.68049e+08	8.55396e+07	2.12739e+08	8.98753e+07	1.01999e+08	2.19783	0.0271336	0.0829837	0.455451	0.50751	1.5395	0.123136	up	841.574	8.18206	0	0	-	Unknown	-	-	-	-	0	-	-	0	-	-
neg-M853T478	5.0166e+06	6.61114e+06	1.1884e+06	404283	1.80402e+06	1.40087e+07	8.30855e+06	549141	4.10332e+06	2.12591e+07	2.40488e+07	2.43026e+07	6.24762e+06	1.87897e+07	8.01036e+06	1.29806e+07	3.16019	0.0118357	0.0206682	0.404781	0.369953	2.4599	0.242254	up	852.594	7.97267	0	0	-	Unknown	-	-	-	-	0	-	-	0	-	-
neg-M853T487	1.92131e+07	8.99971e+06	9.83773e+06	1.40445e+07	2.13828e+07	2.3071e+07	7.4843e+06	1.66735e+07	4.93063e+07	9.23694e+07	1.85716e+07	8.49103e+07	1.04127e+07	2.91359e+07	2.06635e+07	4.39571e+07	2.89402	0.0141131	0.0206682	0.418247	0.369953	1.84346	0.310743	up	852.567	8.11907	1	0	-	Unknown	-	-	-	-	6	PI(16:0/18:1(11Z));PI(16:0/18:1(9Z));PI(16:1(9Z)/18:0);PI(18:0/16:1(9Z));PI(18:1(11Z)/16:0);PI(18:1(9Z)/16:0)	HMDB0009782;HMDB0009783;HMDB0009799;HMDB0009806;HMDB0009822;HMDB0009834	1	1-Hexadecanoyl-2-(9Z-octadecenoyl)-sn-glycero-3-phospho-1'-myo-inositol	C13888
neg-M868T506	1.53496e+08	6.11132e+07	9.13464e+07	1.87529e+08	1.57386e+08	2.39128e+08	6.32291e+07	1.20411e+08	2.45691e+08	7.11135e+08	2.01222e+08	3.83178e+08	9.20507e+07	4.32042e+08	1.34143e+08	1.8059e+08	2.21681	0.0324711	0.0379176	0.470302	0.425399	1.52008	0.141624	up	867.598	8.429	0	0	-	Unknown	-	-	-	-	0	-	-	0	-	-
neg-M875T474	5.27008e+06	8.89972e+06	851695	496833	8.63069e+06	3.38368e+06	9.53987e+06	6.38333e+06	1.10099e+07	4.9541e+07	3.15204e+07	2.53114e+07	7.01902e+06	3.40229e+07	8.97352e+06	1.92857e+07	4.29594	0.0046965	0.0018648	0.330254	0.186614	2.63785	0.335517	up	874.629	7.90628	1	0	-	Unknown	-	-	-	-	16	PE(22:5(4Z,7Z,10Z,13Z,16Z)/24:1(15Z));PE(22:5(7Z,10Z,13Z,16Z,19Z)/24:1(15Z));PE(22:6(4Z,7Z,10Z,13Z,16Z,19Z)/24:0);PE(24:0/22:6(4Z,7Z,10Z,13Z,16Z,19Z));PE(24:1(15Z)/22:5(4Z,7Z,10Z,13Z,16Z));PE(24:1(15Z)/22:5(7Z,10Z,13Z,16Z,19Z));PE-NMe2(20:5(5Z,8Z,11Z,14Z,17Z)/24:1(15Z));PE-NMe2(22:1(13Z)/22:5(4Z,7Z,10Z,13Z,16Z));PE-NMe2(22:1(13Z)/22:5(7Z,10Z,13Z,16Z,19Z));PE-NMe2(22:2(13Z,16Z)/22:4(7Z,10Z,13Z,16Z…	HMDB0009641;HMDB0009674;HMDB0009706;HMDB0009738;HMDB0009769;HMDB0009770;HMDB0114409;HMDB0114461;HMDB0114462;HMDB0114489;HMDB0114517;HMDB0114541;HMDB0114569;HMDB0114595;HMDB0114650;HMDB0116715	0	-	-
neg-M879T548	2.51548e+07	2.90348e+07	5.31254e+07	4.03934e+07	4.54005e+07	1.43579e+08	6.75981e+07	1.19422e+07	408482	2.56574e+07	3.31296e+07	8.8867e+06	7.88179e+06	1.77819e+07	9.70798e+06	8.61632e+06	0.269252	0.0166414	0.004662	0.433706	0.277115	2.80408	0.490689	down	878.842	9.13913	0	0	-	Unknown	-	-	-	-	0	-	-	0	-	-
neg-M881T403	3.15949e+06	2.12624e+06	3.72833e+06	2.87358e+06	3.15221e+06	1.51498e+06	3.13947e+06	9.67302e+06	3.09148e+06	967400	2.44175e+06	483204	3.34558e+06	1.36258e+06	2.18078e+06	809909	0.499967	0.0332376	0.0498834	0.471903	0.445439	1.56483	0.280773	down	880.664	6.7122	0	0	-	Unknown	-	-	-	-	0	-	-	0	-	-
neg-M882T472	1.35202e+07	1.30697e+07	2.03502e+06	1.45854e+06	2.89735e+06	2.28489e+06	2.02665e+06	974943	1.38683e+07	1.34089e+07	1.86343e+07	5.12766e+06	9.49722e+06	1.09006e+07	2.03676e+07	1.56845e+07	2.8089	0.00383456	0.00699301	0.314686	0.293027	2.49319	0.23246	up	881.621	7.86197	0	0	-	Unknown	-	-	-	-	0	-	-	0	-	-
neg-M884T519_1	6.58008e+06	9.73232e+06	4.49023e+06	3.74779e+06	4.89785e+06	2.19552e+07	2.46291e+07	9.53772e+06	1.40038e+07	5.55102e+07	7.81366e+06	4.87719e+07	3.74498e+07	1.77796e+07	6.78926e+06	1.42567e+07	2.36502	0.0486945	0.0649573	0.498133	0.476079	1.53771	0.422695	up	883.699	8.64467	1	0	-	Unknown	-	-	-	-	22	PC(18:2(9Z,12Z)/24:1(15Z));PC(18:3(6Z,9Z,12Z)/24:0);PC(18:3(9Z,12Z,15Z)/24:0);PC(20:1(11Z)/22:2(13Z,16Z));PC(20:2(11Z,14Z)/22:1(13Z));PC(20:3(5Z,8Z,11Z)/22:0);PC(20:3(8Z,11Z,14Z)/22:0);PC(22:0/20:3(5Z,8Z,11Z));PC(22:0/20:3(8Z,11Z,14Z));PC(22:1(13Z)/20:2(11Z,14Z));PC(22:2(13Z,16Z)/20:1(11Z));PC(24:0/18:3(6Z,9Z,12Z));PC(24:0/18:3(9Z,12Z,15Z));PC(24:1(15Z)/18:2(9Z,12Z));PE-NMe(20:2(11Z,14Z)/24:1(15Z…	HMDB0008158;HMDB0008190;HMDB0008223;HMDB0008317;HMDB0008349;HMDB0008381;HMDB0008413;HMDB0008540;HMDB0008541;HMDB0008571;HMDB0008603;HMDB0008764;HMDB0008765;HMDB0008796;HMDB0113365;HMDB0113392;HMDB0113420;HMDB0113557;HMDB0113584;HMDB0113716;HMDB0113717;HMDB0113742	0	-	-
neg-M884T519_2	7.16516e+06	6.84832e+06	3.14286e+06	3.94547e+06	7.85979e+06	1.65522e+07	1.41006e+07	6.35881e+06	1.03938e+07	3.21361e+07	7.74238e+06	3.15529e+07	3.02119e+07	1.7693e+07	7.24951e+06	1.01046e+07	2.22945	0.0244948	0.0206682	0.451328	0.369953	1.59366	0.162925	up	883.715	8.64884	0	0	-	Unknown	-	-	-	-	0	-	-	0	-	-
neg-M891T463	3.54517e+06	5.70135e+06	1.15278e+06	338768	3.91384e+06	1.82382e+06	3.78085e+06	1.4413e+06	4.69831e+06	2.39939e+07	1.62486e+07	1.34655e+07	3.29584e+06	1.37747e+07	3.50802e+06	7.76468e+06	3.99807	0.00423018	0.014763	0.324399	0.349785	2.42174	0.331391	up	890.623	7.72006	0	0	-	Unknown	-	-	-	-	0	-	-	0	-	-
neg-M89T47	3.35086e+09	2.91269e+09	3.20114e+09	5.11941e+09	2.8141e+09	1.58809e+09	2.33537e+09	6.79238e+09	1.14914e+09	1.16542e+09	1.71701e+09	7.02766e+08	1.77207e+09	1.22852e+09	1.01543e+09	1.99486e+09	0.382201	0.000470398	0.0010878	0.116213	0.155418	2.11088	0.0568992	down	89.0246	0.776679	1	1	Glyceraldehyde	Organic oxygen compounds	Organooxygen compounds	HMDB0001051	C02154	-	9	L-Lactic acid;Hydroxypropionic acid;Glyceraldehyde;D-Lactic acid;Dihydroxyacetone;Dimethyl carbonate;Monoethyl carbonate;Methoxyacetic acid;2-hydroxypropanoic acid	HMDB0000190;HMDB0000700;HMDB0001051;HMDB0001311;HMDB0001882;HMDB0029580;HMDB0031232;HMDB0041929;HMDB0144295	8	Glycerone;(S)-Lactate;(R)-Lactate;D-Glyceraldehyde;3-Hydroxypropanoate;Lactate;Glyceraldehyde;L-Glyceraldehyde	C00184;C00186;C00256;C00577;C01013;C01432;C02154;C02426
neg-M909T467	3.47124e+06	700258	3.07982e+06	1.03701e+07	2.43783e+06	1.31171e+07	1.21959e+07	2.08316e+07	1.15786e+07	538776	958100	768698	667368	2.4656e+06	4.37389e+06	333443	0.327541	0.0343922	0.0498834	0.473311	0.445439	2.11514	0.155549	down	908.586	7.78315	0	0	-	Unknown	-	-	-	-	0	-	-	0	-	-
neg-M90T47	9.84055e+07	8.8888e+07	1.06131e+08	1.61145e+08	7.3011e+07	2.04523e+07	3.34277e+07	2.17676e+08	2.61533e+07	2.58673e+07	4.13191e+07	1.72663e+07	3.09001e+07	2.82447e+07	2.64128e+07	4.69357e+07	0.304203	0.00780913	0.014763	0.37416	0.349785	2.04647	0.0854019	down	90.028	0.79014	0	0	-	Unknown	-	-	-	-	0	-	-	0	-	-
neg-M91T45	2.44287e+07	2.17101e+07	1.28496e+07	2.63713e+07	1.28996e+07	2.20297e+07	2.09256e+07	3.31525e+07	7.98263e+06	7.66974e+06	1.21176e+07	3.91937e+06	8.67813e+06	1.27314e+07	7.67389e+06	2.62569e+07	0.499117	0.00474055	0.004662	0.330254	0.277115	1.82868	0.184013	down	91.0088	0.741807	0	0	-	Unknown	-	-	-	-	0	-	-	0	-	-
neg-M91T49	8.16573e+06	4.54585e+06	1.13575e+07	1.00213e+07	1.11565e+07	4.01951e+06	1.31105e+07	2.73761e+07	2.82334e+06	3.86625e+06	4.08e+06	2.4283e+06	3.95157e+06	3.42012e+06	3.62563e+06	4.53907e+06	0.320148	0.00199851	0.000621601	0.249601	0.117004	2.12702	0.268961	down	91.0288	0.811751	1	0	-	Unknown	-	-	-	-	1	8-Hydroxypurine	HMDB0012182	0	-	-
neg-M923T471	2.30939e+07	9.32877e+06	1.75115e+07	4.40728e+07	1.31696e+07	5.88399e+07	1.68213e+07	6.93243e+07	4.61153e+07	6.56068e+06	8.37053e+06	4.59112e+06	6.14413e+06	3.44768e+06	1.63544e+07	4.15943e+06	0.37969	0.0130101	0.0104118	0.414669	0.318628	2.04109	0.101985	down	922.605	7.85504	0	0	-	Unknown	-	-	-	-	0	-	-	0	-	-
neg-M924T471	1.11277e+07	4.06976e+06	8.53535e+06	2.31393e+07	6.08173e+06	2.72999e+07	3.71671e+06	3.41341e+07	1.94649e+07	913881	3.568e+06	1.3024e+06	3.52797e+06	249378	7.50011e+06	582218	0.314203	0.0160451	0.0104118	0.428918	0.318628	2.44691	0.128356	down	923.608	7.85254	0	0	-	Unknown	-	-	-	-	0	-	-	0	-	-
neg-M925T471	3.71523e+06	2.24995e+06	1.78581e+06	6.81835e+06	1.3519e+06	8.02727e+06	4.10859e+06	8.74093e+06	3.90183e+06	3.10096e+06	349293	1.57637e+06	566944	1.77008e+06	437493	379503	0.328346	0.00919554	0.014763	0.388281	0.349785	2.22525	0.476041	down	924.607	7.84877	0	0	-	Unknown	-	-	-	-	0	-	-	0	-	-
neg-M925T479	1.01053e+07	6.8113e+06	1.10412e+07	1.76687e+07	3.34853e+06	1.83944e+07	1.31243e+07	2.01884e+07	1.35249e+07	7.32911e+06	3.41321e+06	391048	4.70473e+06	1.62229e+06	4.62099e+06	480497	0.358423	0.0158523	0.0206682	0.42861	0.369953	2.31364	0.1932	down	924.618	7.98253	0	0	-	Unknown	-	-	-	-	0	-	-	0	-	-
neg-M937T475	3.92666e+07	1.31172e+07	3.83628e+07	7.72216e+07	2.5142e+07	1.00647e+08	4.26105e+07	1.65541e+08	8.67858e+07	7.61907e+06	1.28305e+07	1.03443e+07	9.9691e+06	3.37459e+06	3.32959e+07	4.38019e+06	0.335916	0.0114237	0.0104118	0.403955	0.318628	2.27128	0.064008	down	936.624	7.92268	0	0	-	Unknown	-	-	-	-	0	-	-	0	-	-
neg-M938T475	2.10468e+07	6.53529e+06	1.81394e+07	3.72015e+07	9.24435e+06	4.56555e+07	2.62768e+07	7.38424e+07	4.52886e+07	3.72618e+06	7.22742e+06	4.57726e+06	5.10701e+06	1.79428e+06	1.99358e+07	2.12459e+06	0.377324	0.0177209	0.0206682	0.439005	0.369953	2.16212	0.0890443	down	937.626	7.92268	0	0	-	Unknown	-	-	-	-	0	-	-	0	-	-
neg-M939T476	6.52812e+06	1.82077e+06	2.61418e+06	1.09215e+07	3.34212e+06	1.26406e+07	3.34744e+06	2.4737e+07	1.34076e+07	680399	473255	870328	840965	405945	835651	5.37095e+06	0.346997	0.0146984	0.0281274	0.419283	0.39803	2.35901	0.144491	down	938.627	7.92527	0	0	-	Unknown	-	-	-	-	0	-	-	0	-	-
neg-M93T75	1.05476e+07	1.9892e+06	7.24712e+06	5.2861e+06	5.70442e+06	2.45885e+06	2.94098e+06	1.35772e+07	4.02863e+06	748414	2.26467e+06	1.17872e+06	4.41308e+06	6.1101e+06	955317	1.76929e+06	0.43151	0.0295048	0.0379176	0.463114	0.425399	1.68913	0.42749	down	93.0433	1.24878	0	0	-	Unknown	-	-	-	-	0	-	-	0	-	-
neg-M943T474	5.68438e+06	1.00556e+06	1.48627e+06	615915	1.31461e+06	277209	2.60804e+06	1.91851e+06	949927	1.06247e+07	6.61772e+06	5.1495e+06	3.65436e+06	2.89476e+06	3.14356e+06	2.50324e+06	2.3834	0.0298531	0.0379176	0.464218	0.425399	1.81646	0.341777	up	942.637	7.90275	0	0	-	Unknown	-	-	-	-	0	-	-	0	-	-
neg-M946T521	1.50743e+06	3.2135e+06	1.09938e+06	358204	180320	1.32264e+06	1.72918e+06	1.28586e+06	2.30536e+06	4.14593e+06	4.38861e+06	5.05879e+06	1.42671e+06	3.11981e+06	1.47714e+06	8.79606e+06	2.87181	0.0112374	0.0104118	0.403955	0.318628	2.13271	0.394913	up	945.743	8.67578	0	0	-	Unknown	-	-	-	-	0	-	-	0	-	-
neg-M947T487	1.76602e+06	3.32141e+06	3.41594e+06	1.24489e+06	3.23913e+06	1.23231e+06	705049	732505	1.16676e+07	3.18814e+07	4.62012e+06	1.36529e+07	1.98991e+06	1.11739e+07	2.11156e+06	1.96482e+06	5.04956	0.0111298	0.014763	0.403955	0.349785	2.22596	0.38313	up	946.633	8.1233	0	0	-	Unknown	-	-	-	-	0	-	-	0	-	-
neg-M949T474	2.74184e+07	4.3433e+06	1.93626e+07	5.57643e+07	1.69999e+07	5.33597e+07	1.65082e+07	9.44009e+07	6.53358e+07	2.94236e+06	3.11084e+06	3.66345e+06	5.09915e+06	1.21511e+06	2.16736e+07	4.59306e+06	0.373523	0.0206443	0.0498834	0.449243	0.445439	2.27961	0.134695	down	948.622	7.89172	0	0	-	Unknown	-	-	-	-	0	-	-	0	-	-
neg-M951T480	1.70998e+08	4.2334e+07	9.85332e+07	3.43327e+08	9.99416e+07	3.13027e+08	2.21961e+08	4.40572e+08	2.37104e+08	2.19709e+07	2.48409e+07	3.4989e+07	4.82761e+07	1.69529e+07	1.36442e+08	1.64949e+07	0.310321	0.00689175	0.014763	0.367072	0.349785	2.36815	0.0366613	down	950.642	7.99836	0	0	-	Unknown	-	-	-	-	0	-	-	0	-	-
neg-M952T480	9.30892e+07	1.69748e+07	5.49013e+07	1.79466e+08	5.2008e+07	1.67625e+08	1.12726e+08	2.83289e+08	1.21049e+08	1.02749e+07	1.44558e+07	1.62168e+07	2.23655e+07	9.20342e+06	6.72026e+07	8.71714e+06	0.28069	0.00721114	0.014763	0.367072	0.349785	2.395	0.0465184	down	951.645	7.99962	0	0	-	Unknown	-	-	-	-	0	-	-	0	-	-
neg-M953T480	2.52341e+07	5.32084e+06	1.35967e+07	5.2839e+07	1.35977e+07	4.91175e+07	3.04715e+07	8.73072e+07	3.50816e+07	2.36602e+06	2.01778e+06	7.04744e+06	5.2359e+06	1.80315e+06	1.76666e+07	1.67274e+06	0.262686	0.00689394	0.014763	0.367072	0.349785	2.53944	0.150459	down	952.645	8.00548	0	0	-	Unknown	-	-	-	-	0	-	-	0	-	-
neg-M960T433	5.2846e+06	4.38397e+06	3.25669e+06	2.46752e+06	856515	3.89028e+06	2.00047e+07	2.50006e+07	229876	194821	1.94366e+06	2.29333e+06	4.09845e+06	169150	2.28757e+06	108722	0.173852	0.00888644	0.00699301	0.388281	0.293027	2.8231	0.325907	down	959.68	7.21342	0	0	-	Unknown	-	-	-	-	0	-	-	0	-	-
neg-M964T466	3.7115e+06	973818	3.16718e+06	9.17411e+06	9.74312e+06	1.48942e+06	4.24079e+07	4.09266e+07	503368	923878	764979	535811	5.17775e+06	1.60704e+06	1.44757e+07	1.2373e+06	0.22605	0.04478	0.0498834	0.490914	0.445439	2.14036	0.384802	down	963.671	7.761	0	0	-	Unknown	-	-	-	-	0	-	-	0	-	-
neg-M965T486	3.0911e+07	8.89523e+06	1.86344e+07	6.30806e+07	2.06241e+07	8.31334e+07	8.79035e+07	1.68734e+08	9.37425e+07	2.56363e+06	3.17305e+06	9.63123e+06	3.4596e+06	2.28729e+06	2.57001e+07	3.7578e+06	0.299461	0.00952366	0.0281274	0.389436	0.39803	2.59803	0.0768525	down	964.654	8.09268	0	0	-	Unknown	-	-	-	-	0	-	-	0	-	-
neg-M977T482	5.82519e+07	1.47691e+07	2.22432e+07	1.27315e+08	4.40017e+07	1.05592e+08	3.05996e+07	2.29595e+08	1.34886e+08	1.45931e+06	8.57853e+06	3.75912e+06	1.43497e+07	4.76726e+06	5.90177e+07	5.01625e+06	0.366613	0.0208674	0.0379176	0.449699	0.425399	2.42142	0.080986	down	976.655	8.03085	0	0	-	Unknown	-	-	-	-	0	-	-	0	-	-
neg-M979T491	2.47595e+07	7.5107e+06	1.01913e+07	6.53987e+07	7.19679e+06	6.89382e+07	9.10985e+07	1.64987e+08	5.96968e+07	4.09013e+06	3.38997e+06	6.5227e+06	4.95101e+06	3.2587e+06	1.8976e+07	2.79175e+06	0.235587	0.0191945	0.00699301	0.444942	0.293027	2.32927	0.115347	down	978.671	8.17994	0	0	-	Unknown	-	-	-	-	0	-	-	0	-	-
neg-M980T491	1.26606e+07	1.95032e+06	2.90179e+06	3.69989e+07	6.86309e+06	2.77361e+07	4.65605e+07	8.08162e+07	2.95323e+07	685060	1.18839e+06	2.12439e+06	2.06084e+06	1.23569e+06	7.69935e+06	377624	0.207419	0.0137685	0.0206682	0.418114	0.369953	2.6415	0.0999102	down	979.674	8.17975	0	0	-	Unknown	-	-	-	-	0	-	-	0	-	-
pos-M100T48	1.46783e+08	8.31064e+07	1.90185e+08	5.4483e+07	3.85155e+07	7.78624e+07	1.82846e+08	6.2109e+07	8.85155e+07	3.88473e+07	3.32542e+07	1.50012e+07	5.50618e+07	3.55562e+07	6.63481e+07	7.25277e+07	0.484647	0.0301858	0.0649573	0.464218	0.476079	1.53012	0.166063	down	100.075	0.798616	1	1	2-Piperidinone	Organoheterocyclic compounds	Piperidines	HMDB0011749	null	-	4	2-Piperidinone;1-Pyrrolidinecarboxaldehyde;2,5-Dihydro-2,4-dimethyloxazole;(2R)-2-Hydroxy-2-methylbutanenitrile	HMDB0011749;HMDB0034587;HMDB0040518;HMDB0060309	2	N-Methyl-2-pyrrolidinone;(2R)-2-Hydroxy-2-methylbutanenitrile	C11118;C18796
pos-M101T48	2.88986e+08	1.85219e+08	4.12741e+08	1.59404e+08	1.20999e+08	1.81988e+08	4.21855e+08	2.06676e+08	1.24226e+08	6.98007e+07	8.78689e+07	4.9875e+07	1.29786e+08	5.26693e+07	1.10848e+08	1.96029e+08	0.415146	0.00185008	0.004662	0.243939	0.277115	1.96806	0.0855268	down	101.06	0.807732	1	1	3-Methyl-.gamma.-butyrolactone	Unknown	-	NA	NA	-	0	-	-	0	-	-
pos-M1046T435	4.31286e+06	7.14262e+06	6.18023e+06	1.38381e+07	2.95313e+06	3.32982e+06	6.379e+06	1.89317e+07	2.37665e+06	3.35932e+06	5.84391e+06	3.39481e+06	179179	847161	1.06184e+07	211255	0.42543	0.0406285	0.0498834	0.483569	0.445439	2.19217	0.150247	down	1045.75	7.254	1	0	-	Unknown	-	-	-	-	49	TG(22:2(13Z,16Z)/20:5(5Z,8Z,11Z,14Z,17Z)/22:5(4Z,7Z,10Z,13Z,16Z));TG(22:4(7Z,10Z,13Z,16Z)/20:4(5Z,8Z,11Z,14Z)/22:4(7Z,10Z,13Z,16Z));TG(22:4(7Z,10Z,13Z,16Z)/20:4(8Z,11Z,14Z,17Z)/22:4(7Z,10Z,13Z,16Z));TG(22:6(4Z,7Z,10Z,13Z,16Z,19Z)/20:0/22:6(4Z,7Z,10Z,13Z,16Z,19Z));TG(20:0/22:6(4Z,7Z,10Z,13Z,16Z,19Z)/22:6(4Z,7Z,10Z,13Z,16Z,19Z));TG(20:1(11Z)/22:5(4Z,7Z,10Z,13Z,16Z)/22:6(4Z,7Z,10Z,13Z,16Z,19Z));TG(2…	HMDB0054603;HMDB0054811;HMDB0054865;HMDB0055901;HMDB0046229;HMDB0050735;HMDB0050830;HMDB0050843;HMDB0050848;HMDB0051257;HMDB0051262;HMDB0051274;HMDB0051364;HMDB0051865;HMDB0051897;HMDB0053548;HMDB0053555;HMDB0053560;HMDB0053620;HMDB0053625;HMDB0053632;HMDB0053909;HMDB0053914;HMDB0053920;HMDB0053980;HMDB0054241;HMDB0054245;HMDB0054321;HMDB0054539;HMDB0054567;HMDB0054599;HMDB0054608;HMDB0054617;HMD…	0	-	-
pos-M104T220	1.6474e+07	1.05781e+07	1.92046e+07	4.17288e+07	1.79662e+07	1.90409e+07	2.23755e+07	4.95448e+07	1.13336e+07	1.1781e+07	6.80183e+06	1.2114e+07	1.37872e+07	1.23452e+07	4.14161e+06	1.36098e+07	0.436306	0.00494807	0.004662	0.340155	0.277115	1.70677	0.3826	down	104.071	3.67068	1	1	.beta.-Alanine methyl ester	Unknown	-	NA	NA	-	20	Dimethylglycine;Gamma-Aminobutyric acid;L-Alpha-aminobutyric acid;D-Alpha-aminobutyric acid;2-Aminoisobutyric acid;(S)-b-aminoisobutyric acid;(R)-b-aminoisobutyric acid;3-Aminoisobutanoic acid;Butyl nitrite;3-Aminobutanoic acid;O-Acetylethanolamine;N-Ethylglycine;N-Methylalanine;Gamma-Butyrolactone;Oxolan-3-one;Diacetyl;But-2-enoic acid;Ethenyl acetate;Methyl acrylate;Isocrotonic acid	HMDB0000092;HMDB0000112;HMDB0000452;HMDB0000650;HMDB0001906;HMDB0002166;HMDB0002299;HMDB0003911;HMDB0031329;HMDB0031654;HMDB0038394;HMDB0041945;HMDB0094692;HMDB0000549;HMDB0002523;HMDB0003407;HMDB0010720;HMDB0031209;HMDB0033977;HMDB0034439	21	4-Aminobutanoate;N,N-Dimethylglycine;(R)-3-Amino-2-methylpropanoate;D-2-Aminobutyrate;(S)-2-Aminobutanoate;N-Methyl-L-alanine;L-3-Aminoisobutanoate;2-Amino-2-methylpropanoate;3-Aminoisobutyric_acid;HBA;N-Ethylglycine;n-Propyl_carbamate;Diacetyl;gamma-Butyrolactone;2-Butenoate;2-Butyne-1,4-diol;Cyclopropanecarboxylate;Succinic_aldehyde;beta-Butyrolactone;Vinyl_acetate;Methyl_acrylate	C00334;C01026;C01205;C02261;C02356;C02721;C03284;C03665;C05145;C11109;C11735;C19514;C00741;C01770;C01771;C02497;C16267;C16835;C19201;C19309;C19443
pos-M104T62	6.20021e+08	1.3117e+08	3.72029e+08	5.5936e+08	2.93964e+08	2.14466e+08	1.50781e+08	2.09498e+08	6.21742e+08	7.38293e+07	1.58344e+08	8.00606e+07	1.8336e+07	9.24045e+07	1.36883e+08	3.08375e+07	0.475225	0.0239496	0.0281274	0.451317	0.39803	1.96604	0.185478	down	104.094	1.02989	0	0	-	Unknown	-	-	-	-	0	-	-	0	-	-
pos-M104T73	1.53436e+08	5.71616e+07	1.08658e+08	1.13882e+08	1.13431e+08	6.32036e+07	6.57503e+07	1.67657e+08	7.17596e+07	1.76724e+07	3.96816e+07	8.61335e+06	3.91055e+07	4.04523e+07	3.37846e+07	6.61217e+07	0.376184	0.00289735	0.004662	0.282784	0.277115	2.15441	0.212126	down	104.078	1.21885	0	0	-	Unknown	-	-	-	-	0	-	-	0	-	-
pos-M104T79	1.19105e+08	1.4926e+08	8.35023e+07	7.33465e+07	8.28757e+07	6.6235e+07	8.39113e+07	2.10225e+08	3.5155e+07	4.06154e+07	6.22197e+07	6.50252e+06	6.19506e+07	4.11238e+07	4.13732e+07	7.6033e+07	0.420253	0.00942993	0.000621601	0.388281	0.117004	1.96831	0.137477	down	104.063	1.31484	0	0	-	Unknown	-	-	-	-	0	-	-	0	-	-
pos-M104T83	2.40657e+08	6.52191e+07	6.10458e+07	8.16982e+07	1.27481e+08	5.51738e+07	1.21908e+08	3.07967e+08	6.63894e+07	9.68494e+06	1.0893e+07	4.82535e+07	1.07665e+08	4.48814e+07	5.25542e+07	9.7281e+06	0.329878	0.00933544	0.00699301	0.388281	0.293027	2.21492	0.180029	down	104.091	1.38952	0	0	-	Unknown	-	-	-	-	0	-	-	0	-	-
pos-M105T209	3.21271e+07	1.29385e+07	8.42732e+06	2.43988e+07	2.90833e+07	9.72785e+08	1.857e+07	1.67819e+07	1.90023e+07	2.15733e+06	2.22658e+06	927265	1.22569e+07	6.73407e+06	1.41177e+07	5.43024e+06	0.0563642	0.0163651	0.00699301	0.431538	0.293027	2.39511	0.039977	down	105.07	3.48617	1	1	Styrene	Benzenoids	Benzene and substituted derivatives	HMDB0034240	C07083	(map00642)Ethylbenzene degradation;(map00643)Styrene degradation;(map01100)Metabolic pathways;(map01120)Microbial metabolism in diverse environments;(map01220)Degradation of aromatic compounds	1	Styrene	HMDB0034240	1	Styrene	C07083
pos-M105T80	1.17696e+07	2.35754e+06	1.55405e+06	3.53393e+06	6.53459e+06	1.91802e+06	3.67164e+06	1.52441e+07	1.48372e+06	840110	1.31541e+06	492389	3.67099e+06	1.3769e+06	1.16764e+06	5.9171e+06	0.349143	0.0238715	0.014763	0.451317	0.349785	1.86241	0.306003	down	105.056	1.33318	0	0	-	Unknown	-	-	-	-	0	-	-	0	-	-
pos-M107T112	1.20556e+07	2.31541e+06	1.05547e+07	4.50377e+06	3.33129e+06	4.95341e+06	5.56675e+06	1.28012e+07	6.06535e+06	1.54462e+06	9.17293e+06	2.89074e+06	2.8309e+06	980036	2.48959e+06	1.07014e+06	0.482226	0.0335598	0.0498834	0.472526	0.445439	1.63061	0.284312	down	107.049	1.87277	1	0	-	Unknown	-	-	-	-	1	Benzaldehyde	HMDB0006115	2	Aromatic_aldehyde;Benzaldehyde	C00193;C00261
pos-M110T44	1.45529e+07	1.42826e+07	5.62066e+06	4.52531e+06	3.32479e+06	7.13096e+06	2.84255e+06	1.05187e+07	799871	2.2589e+06	3.64418e+06	1.69426e+06	1.62492e+06	3.39906e+06	4.09099e+06	2.58432e+06	0.320016	0.00253817	0.004662	0.267719	0.277115	2.3746	0.361938	down	110.071	0.73561	1	0	-	Unknown	-	-	-	-	0	-	-	1	Brunfelsamidine	C10133
pos-M122T209	3.33708e+07	1.96714e+07	1.81356e+07	2.8574e+07	3.39158e+07	1.03298e+09	3.48532e+07	1.46322e+07	2.59765e+07	7.97598e+06	3.65411e+06	3.88864e+06	2.25641e+07	7.24192e+06	1.72167e+07	6.32913e+06	0.0779907	0.0226902	0.00699301	0.451317	0.293027	2.18074	0.0370979	down	122.094	3.49102	1	1	Phenylethylamine	Benzenoids	Benzene and substituted derivatives	HMDB0012275	C05332	(map00360)Phenylalanine metabolism	1	Styrene	HMDB0034240	1	Styrene	C07083
pos-M123T209	4.54629e+06	1.76819e+06	3.33748e+06	4.22282e+06	3.82389e+06	9.02401e+07	5.27879e+06	3.39754e+06	2.45798e+06	1.86466e+06	300279	2.94994e+06	2.11357e+06	1.47463e+06	3.50719e+06	1.28031e+06	0.136762	0.0361271	0.00699301	0.476428	0.293027	1.9905	0.139148	down	123.096	3.4897	1	0	-	Unknown	-	-	-	-	1	Cyclohexylammonium	HMDB0062716	0	-	-
pos-M126T42	9.57033e+07	2.92196e+07	8.18248e+07	2.71897e+07	1.26625e+08	3.37218e+07	1.30019e+08	1.28217e+08	3.50836e+07	1.53487e+07	1.87303e+07	6.6926e+06	1.66065e+07	2.8556e+07	1.11944e+07	1.49904e+07	0.225591	0.000496608	0.0018648	0.11897	0.186614	2.58208	0.242724	down	126.026	0.703364	1	1	Taurine	Organic acids and derivatives	Organic sulfonic acids and derivatives	HMDB0000251	C00245	(map00120)Primary bile acid biosynthesis;(map00430)Taurine and hypotaurine metabolism;(map00920)Sulfur metabolism;(map01100)Metabolic pathways;(map02010)ABC transporters;(map04080)Neuroactive ligand-receptor interaction	0	-	-	0	-	-
pos-M131T267	2.45744e+06	2.29338e+06	1.51962e+06	2.35946e+06	5.09041e+06	5.13951e+06	7.35764e+06	2.14677e+06	1.99338e+06	2.01972e+06	1.87234e+06	1.73508e+06	1.74014e+06	845990	1.28159e+06	1.54353e+06	0.459444	0.0111379	0.004662	0.403955	0.277115	1.55813	0.339858	down	131.094	4.44223	0	0	-	Unknown	-	-	-	-	0	-	-	0	-	-
pos-M133T54	4.77184e+08	3.43585e+08	3.69764e+08	1.50135e+08	3.02615e+08	2.24375e+08	1.81456e+08	5.32457e+08	1.06616e+08	7.67733e+07	2.46854e+08	9.64603e+07	1.43415e+08	7.40579e+07	8.46136e+07	1.58636e+08	0.38249	0.000596931	0.0018648	0.128704	0.186614	2.13808	0.395177	down	133.039	0.898095	1	1	2,4,6-Octatriynoic acid	Lipids and lipid-like molecules	Fatty Acyls	HMDB0030967	null	-	0	-	-	0	-	-
pos-M137T175	1.08019e+09	1.10875e+09	8.35905e+08	7.14168e+08	8.89566e+08	8.60549e+08	3.52586e+08	1.11532e+09	4.78651e+08	5.88301e+07	7.02137e+08	4.19838e+08	1.30219e+08	3.87906e+08	6.32734e+08	6.38416e+08	0.495719	0.0264796	0.004662	0.455451	0.277115	1.84523	0.216959	down	137.047	2.92498	1	1	Hypoxanthine	Organoheterocyclic compounds	Imidazopyrimidines	HMDB0000157	C00262	(map00230)Purine metabolism;(map01100)Metabolic pathways	3	Hypoxanthine;Allopurinol;xi-4,5-Dihydro-2,4(5)-dimethyl-1H-imidazole	HMDB0000157;HMDB0014581;HMDB0037787	1	Hypoxanthine	C00262
pos-M137T67	4.71038e+08	3.33883e+08	1.67194e+08	4.28762e+08	8.27276e+08	6.67163e+08	1.567e+08	1.11108e+09	1.25144e+08	3.29679e+07	8.89413e+07	2.48407e+08	1.66504e+08	1.80331e+08	7.87067e+07	1.78367e+08	0.264075	0.00202596	0.00699301	0.249601	0.293027	2.48475	0.160214	down	137.048	1.11726	1	1	Hypoxanthine	Organoheterocyclic compounds	Imidazopyrimidines	HMDB0000157	C00262	(map00230)Purine metabolism;(map01100)Metabolic pathways	1	xi-4,5-Dihydro-2,4(5)-dimethyl-1H-imidazole	HMDB0037787	0	-	-
pos-M145T170	1.52238e+07	1.97376e+07	1.69869e+07	3.97973e+07	5.34074e+06	1.52502e+07	1.55086e+07	2.22615e+07	5.79572e+06	5.12924e+06	5.7953e+06	8.87877e+06	5.3338e+06	4.50743e+06	5.9231e+06	2.22131e+07	0.423543	0.005374	0.0206682	0.348238	0.369953	1.89266	0.344151	down	145.123	2.83817	0	0	-	Unknown	-	-	-	-	0	-	-	0	-	-
pos-M146T198	7.94749e+07	3.36832e+07	6.61106e+07	3.18613e+07	5.57572e+07	2.67877e+07	7.50913e+07	8.38451e+07	2.70777e+07	1.79818e+07	2.51115e+07	1.52513e+07	2.5744e+07	1.89313e+07	2.13217e+07	4.48866e+07	0.433718	0.00155071	0.0018648	0.221397	0.186614	1.87733	0.0961189	down	146.078	3.2982	0	0	-	Unknown	-	-	-	-	0	-	-	0	-	-
pos-M147T197	6.69779e+06	2.23287e+06	5.03947e+06	1.62821e+06	3.02375e+06	2.72369e+06	3.05729e+06	6.39354e+06	1.3517e+06	388009	1.31469e+06	179722	1.42559e+06	396705	707444	2.01942e+06	0.252731	0.0009684	0.0003108	0.162626	0.0867206	2.65066	0.104005	down	147.064	3.28968	1	0	-	Unknown	-	-	-	-	9	2-Methylglutaric acid;Adipic acid;Methylglutaric acid;Monomethyl glutaric acid;2,2-Dimethylsuccinic acid;Solerol;(S)-2-Aceto-2-hydroxybutanoic acid;Dimethyl succinate;4-Ethoxy-4-oxobutanoic acid	HMDB0000422;HMDB0000448;HMDB0000752;HMDB0000858;HMDB0002074;HMDB0002173;HMDB0006900;HMDB0033837;HMDB0061930	10	2-Aceto-2-hydroxybutanoate;Mevaldate;2-Dehydropantoate;(R)-4-Dehydropantoate;3-Hydroxy-3-methyl-2-oxopentanoic_acid;(S)-2-Aceto-2-hydroxybutanoate;Adipate;4-Hydroxy-2-oxohexanoic_acid;(R)-3-Hydroxy-3-methyl-2-oxopentanoate;3-Hydroxy-5-oxohexanoate	C00659;C00772;C00966;C01053;C04237;C06006;C06104;C06762;C14463;C16272
pos-M150T54	2.49452e+09	1.93055e+09	2.06635e+09	8.45962e+08	1.87319e+09	1.38117e+09	1.15601e+09	2.78244e+09	1.10821e+09	3.80451e+08	1.45987e+09	8.11071e+08	8.5535e+08	4.84862e+08	6.14924e+08	1.04206e+09	0.465018	0.00252189	0.004662	0.267719	0.277115	1.828	0.317953	down	150.06	0.901649	1	1	Racemethionine	Organic acids and derivatives	Carboxylic acids and derivatives	HMDB0033951	C01733	-	0	-	-	0	-	-
pos-M154T104	3.44507e+08	1.51908e+08	3.37114e+08	1.4559e+08	2.49363e+08	1.91592e+08	5.02334e+08	4.56317e+08	1.57127e+08	3.3473e+08	1.80259e+08	1.54325e+08	9.58071e+07	1.0721e+08	9.88926e+07	3.7213e+07	0.489995	0.0158471	0.0206682	0.42861	0.369953	1.70076	0.140861	down	154.086	1.73078	1	1	N-Acetylhistamine	Organic acids and derivatives	Carboxylic acids and derivatives	HMDB0013253	NA	-	23	Dopamine;p-Octopamine;Vanillylamine;M-toluic Acid;4-ethenylbenzene-1,2-diol;5-ethenylbenzene-1,3-diol;4-ethenylbenzene-1,3-diol;Phenylacetic acid;2-Methylbenzoic acid;4-Hydroxyphenylacetaldehyde;4-Methylbenzoic acid;4-Methoxybenzaldehyde;3-Methoxybenzaldehyde;3-(5-Methyl-2-furyl)prop-2-enal;2'-Hydroxyacetophenone;2-Hydroxy-4-methylbenzaldehyde;4-(2-Furanyl)-3-buten-2-one;2-Methoxybenzaldehyde;Met…	HMDB0000073;HMDB0004825;HMDB0012309;HMDB0062810;HMDB0124942;HMDB0125535;HMDB0126385;HMDB0000209;HMDB0002340;HMDB0003767;HMDB0029635;HMDB0029686;HMDB0031459;HMDB0032400;HMDB0032568;HMDB0032603;HMDB0033128;HMDB0033766;HMDB0033968;HMDB0038176;HMDB0040638;HMDB0040733;HMDB0041485	19	Dopamine;Octopamine;Vanillylamine;Phenyl_acetate;Toluate;4-Hydroxyphenylacetaldehyde;Benzylformate;3,4-Dihydroxystyrene;3-Vinylcatechol;Phenylacetic_acid;2-Hydroxyacetophenone;m-Methylbenzoate;o-Toluate;4'-Hydroxyacetophenone;p-Anisaldehyde;3-Methylsalicylaldehyde;Phenyl_acetate;Methyl_benzoate;4-Hydroxy-3-methylbenzaldehyde	C03758;C04227;C16666;C00548;C01454;C03765;C05613;C06224;C07085;C07086;C07189;C07211;C07215;C10700;C10761;C14087;C15583;C20645;C21166
pos-M159T108	6.1914e+08	1.67042e+08	3.33618e+08	8.91712e+07	2.90258e+08	2.01674e+08	2.91634e+08	4.09635e+08	1.90366e+08	3.65483e+06	1.9684e+08	1.5904e+08	2.36097e+07	2.44589e+07	1.15352e+07	2.65668e+08	0.364326	0.0228758	0.0104118	0.451317	0.318628	2.43794	0.121861	down	159.044	1.80606	1	0	-	Unknown	-	-	-	-	1	Nornitrogen mustard	HMDB0060688	3	1,4-Naphthoquinone;1,2-Naphthoquinone;Nornitrogen_mustard	C02617;C14783;C16552
pos-M159T115	7.06348e+08	1.74184e+08	3.94217e+08	2.08159e+08	4.06384e+08	2.04051e+08	3.47009e+08	5.65128e+08	2.01496e+08	6.17551e+07	1.07216e+08	2.0683e+08	7.73994e+07	1.17282e+08	1.51169e+08	4.60314e+08	0.460313	0.0104039	0.014763	0.396067	0.349785	1.78053	0.244805	down	159.031	1.91705	1	1	Phenylphosphonic acid	Benzenoids	Benzene and substituted derivatives	NA	NA	-	0	-	-	0	-	-
pos-M162T45	1.35168e+08	7.12868e+08	3.06033e+08	7.69075e+08	4.29135e+08	6.76417e+08	5.22419e+08	3.49666e+08	4.08861e+08	1.15076e+09	1.76524e+09	1.88969e+09	8.689e+08	1.1149e+09	6.94722e+08	3.11612e+08	2.10334	0.0382161	0.0498834	0.477792	0.445439	1.50628	0.168907	up	162.113	0.743536	1	1	L-Carnitine	Organic nitrogen compounds	Organonitrogen compounds	HMDB0000062	C00318	(map04976)Bile secretion	7	L-Carnitine;Malonyl-Carnitin;4-Hydroxycyclohexylcarboxylic acid;Tetrahydrofurfuryl acetate;Botryodiplodin;Methyl (R)-3-methyl-2-oxopentanoate;Ethyl levulinate	HMDB0000062;HMDB0062496;HMDB0001988;HMDB0031176;HMDB0036594;HMDB0037114;HMDB0040433	4	L-Carnitine;(S)-Carnitine;trans-4-Hydroxycyclohexanecarboxylate;7-Oxoheptanoic_acid	C00318;C15025;C04404;C16590
pos-M164T42	2.70422e+07	9.40609e+06	1.89772e+07	2.43585e+07	3.04063e+07	1.66167e+07	6.54377e+07	5.49864e+07	2.37408e+07	1.149e+07	3.04878e+07	5.57263e+06	7.35264e+06	1.19959e+07	6.24113e+06	1.53778e+07	0.454064	0.0240697	0.0379176	0.451317	0.425399	1.65811	0.0799068	down	164.008	0.701425	1	0	-	Unknown	-	-	-	-	3	5-Hydroxymethyl-2-furanoate;O-Phosphoethanolamine;(2E,4E)-5-carboxypenta-2,4-dienoate	HMDB0029188;HMDB0000224;HMDB0062704	2	Ethanolamine_phosphate;(2-Amino-1-hydroxyethyl)phosphonate	C00346;C05678
pos-M171T40	8.90673e+07	2.61274e+07	1.6884e+07	2.10141e+07	4.00256e+07	1.49651e+07	3.21347e+07	8.89803e+07	1.17886e+07	1.85627e+07	1.04852e+07	3.05323e+06	2.49015e+07	1.80211e+07	1.0087e+07	2.15156e+07	0.359706	0.0139325	0.0206682	0.418237	0.369953	1.87035	0.167655	down	171.054	0.674522	1	0	-	Unknown	-	-	-	-	2	Ornithine;D-Ornithine	HMDB0000214;HMDB0003374	5	L-Ornithine;D-Ornithine;Ornithine;(2R,4S)-2,4-Diaminopentanoate;Fosamine	C00077;C00515;C01602;C03943;C18789
pos-M174T41	1.00968e+07	1.17657e+07	1.2631e+07	3.58948e+06	1.16771e+07	3.60042e+06	6.64904e+06	2.94312e+06	1.29683e+06	642615	7.71376e+06	2.77973e+06	388907	4.74563e+06	9.49822e+06	1.9498e+06	0.46091	0.0345757	0.0281274	0.473396	0.39803	2.07709	0.343021	down	174.027	0.688092	0	0	-	Unknown	-	-	-	-	0	-	-	0	-	-
pos-M175T113	2.09102e+08	6.91784e+07	1.38698e+08	5.19601e+07	2.57054e+08	9.58246e+07	1.3544e+08	9.62227e+07	7.57502e+07	1.31291e+07	9.20388e+07	8.4357e+07	8.34362e+06	5.89481e+07	2.48121e+07	1.25883e+08	0.458729	0.031415	0.0281274	0.464218	0.39803	1.86087	0.328283	down	175.019	1.88893	1	0	-	Unknown	-	-	-	-	1	S-Methyl benzenecarbothioate	HMDB0029694	0	-	-
pos-M175T61	2.60495e+08	9.13027e+07	1.2843e+08	1.18601e+08	1.38231e+08	9.25537e+07	4.71622e+07	1.95775e+08	6.32219e+07	4.88313e+07	6.8447e+07	4.86856e+07	7.89488e+07	6.54998e+07	4.7326e+07	8.07562e+07	0.467779	0.00782586	0.0104118	0.374205	0.318628	1.68483	0.208516	down	175.049	1.01939	1	0	-	Unknown	-	-	-	-	2	N1-Methyl-2-pyridone-5-carboxamide;N1-Methyl-4-pyridone-3-carboxamide	HMDB0004193;HMDB0004194	6	Quinoxaline-2-carboxylic_acid;Toluene_diisocyanates;N1-Methyl-2-pyridone-5-carboxamide;N1-Methyl-4-pyridone-5-carboxamide;2-Amino-4-nitrotoluene;4-Amino-2-nitrotoluene	C18624;C19560;C05842;C05843;C16398;C18320
pos-M176T198	1.31019e+06	3.02245e+06	2.04668e+06	2.848e+06	3.05508e+06	682762	1.59499e+06	2.9239e+06	1.04098e+06	1.65411e+06	413290	388066	1.5418e+06	2.94168e+06	274269	280516	0.488143	0.0250755	0.0379176	0.454691	0.425399	1.91065	0.228696	down	176.109	3.30247	1	0	-	Unknown	-	-	-	-	0	-	-	1	7-Methylthioheptanaldoxime	C17249
pos-M177T462	2.76107e+06	4.16388e+06	2.06495e+06	2.99342e+06	3.09052e+06	2.15272e+06	652343	688787	1.50367e+06	6.76174e+06	8.77023e+06	1.15448e+07	3.28054e+06	7.16833e+06	2.22178e+06	5.75387e+06	2.53155	0.021361	0.0281274	0.450664	0.39803	1.86851	0.125465	up	177.163	7.69537	0	0	-	Unknown	-	-	-	-	0	-	-	0	-	-
pos-M178T180	1.78805e+07	5.89069e+06	3.87539e+06	1.60935e+06	3.08086e+06	1.49088e+07	4.63715e+06	1.9813e+06	625747	2.09917e+06	2.1725e+06	1.71668e+06	1.4704e+06	1.6729e+06	5.90421e+06	2.68431e+06	0.340596	0.0322612	0.0649573	0.470276	0.476079	2.01411	0.170754	down	178.08	2.99357	0	0	-	Unknown	-	-	-	-	0	-	-	0	-	-
pos-M181T528	3.81115e+07	9.97049e+06	3.53053e+07	5.85597e+06	2.23647e+07	2.22883e+07	4.18337e+07	2.40976e+07	1.31961e+07	1.7015e+07	4.68061e+06	1.62364e+07	3.96894e+06	9.4716e+06	1.95637e+07	4.23864e+06	0.442236	0.0291854	0.014763	0.462376	0.349785	1.50733	0.0727518	down	181.157	8.80458	1	1	2-trans-6-cis-Dodecadienal	Organic oxygen compounds	Organooxygen compounds	HMDB0032531	null	-	9	Homodihydrojasmone;2-trans-6-cis-Dodecadienal;cis-Quinceoxepane;Tricycloekasantalol;(2E,4E)-2,4-Dodecadienal;Decyl alcohol ;(卤)-3-Decanol;3,7-Dimethyl-3-octanol;(R)-Dihydrocitronellol	HMDB0031181;HMDB0032531;HMDB0038108;HMDB0039339;HMDB0039590;HMDB0011624;HMDB0031408;HMDB0035246;HMDB0035411	2	(3Z,6Z,9Z)-3,6,9-Dodecatrien-1-ol;1-Decanol	C08375;C01633
pos-M182T528	2.51568e+06	408429	2.44791e+06	540547	1.35354e+06	705828	2.59561e+06	1.91918e+06	610123	655579	621363	1.04678e+06	125328	553198	1.80784e+06	187061	0.449058	0.0496872	0.0829837	0.49849	0.50751	1.4129	0.201764	down	182.164	8.80612	1	0	-	Unknown	-	-	-	-	6	Aminopropylcadaverine;4,4'-Diaminodibutylamine;2,5-Diethyl-3,6-dimethylpyrazine;2,3-Diethyl-5,6-dimethylpyrazine;2,6-Diethyl-3,5-dimethylpyrazine;Trimethylpropylpyrazine	HMDB0012189;HMDB0031506;HMDB0039979;HMDB0039980;HMDB0039981;HMDB0040001	2	sym-Homospermidine;Aminopropylcadaverine	C06366;C16565
pos-M185T48	2.80298e+07	4.25719e+07	3.62543e+07	4.76486e+07	3.05635e+07	5.34206e+07	1.97255e+07	1.69103e+07	3.57944e+07	4.70477e+07	9.2205e+07	8.74103e+07	7.26077e+07	1.00308e+08	8.55782e+07	3.71169e+07	2.02842	0.00454568	0.014763	0.32769	0.349785	1.66754	0.288082	up	185.104	0.805972	0	0	-	Unknown	-	-	-	-	0	-	-	0	-	-
pos-M188T164	1.09722e+09	7.00821e+08	1.08543e+09	4.16519e+08	3.55142e+08	1.37298e+09	4.98014e+08	7.70065e+08	4.25888e+08	3.01855e+08	2.04702e+08	1.97387e+08	1.96169e+08	1.77259e+08	2.93575e+08	5.83326e+08	0.378032	0.00102469	0.0029526	0.166455	0.225167	2.09134	0.386582	down	188.174	2.73873	1	1	N8-Acetylspermidine	Organic acids and derivatives	Carboximidic acids and derivatives	HMDB0002189	C01029	-	3	N1-Acetylspermidine;N8-Acetylspermidine;N(8)-Acetylspermidinium	HMDB0001276;HMDB0002189;HMDB0060288	2	N1-Acetylspermidine;N8-Acetylspermidine	C00612;C01029
pos-M188T198	3.34252e+09	1.64555e+09	1.98091e+09	1.3163e+09	2.22919e+09	1.60406e+09	8.38877e+08	3.57687e+09	1.08297e+09	3.22343e+08	9.95415e+08	4.4827e+08	1.03391e+09	6.16033e+08	6.87638e+08	1.72174e+09	0.417818	0.00342858	0.00699301	0.301815	0.293027	1.95873	0.0139059	down	188.074	3.29355	1	1	3-Indoleacrylic acid	Organoheterocyclic compounds	Indoles and derivatives	HMDB0000734	NA	-	2	2,5-Dimethyl-3-furanthiol acetate;S-(2-Furanylmethyl) propanethioate	HMDB0032234;HMDB0037732	0	-	-
pos-M189T171	2.24607e+08	9.94792e+07	8.73022e+07	9.77167e+07	7.5266e+07	1.56808e+08	1.81756e+08	5.37627e+08	7.05467e+06	6.38554e+07	1.14534e+08	7.68386e+07	4.22411e+07	5.42247e+07	4.79135e+07	5.10358e+07	0.313371	0.00829215	0.0029526	0.383362	0.225167	2.26445	0.281233	down	189.122	2.84472	1	1	Glycyl-L-norleucine	Organic acids and derivatives	Carboxylic acids and derivatives	NA	NA	-	0	-	-	0	-	-
pos-M189T172	6.4364e+07	5.19415e+07	6.83766e+07	3.24126e+07	8.20911e+07	9.12909e+07	1.06012e+08	1.49899e+08	3.93458e+07	4.28677e+07	5.1039e+07	6.87509e+07	1.96641e+07	1.35628e+07	1.32912e+07	4.11896e+07	0.4482	0.00779521	0.0104118	0.37416	0.318628	1.84105	0.375965	down	189.107	2.87293	0	0	-	Unknown	-	-	-	-	0	-	-	0	-	-
pos-M189T198	3.97736e+08	1.90468e+08	2.35573e+08	1.56866e+08	2.61523e+08	1.95594e+08	1.06778e+08	4.19371e+08	1.30766e+08	3.85003e+07	1.1631e+08	5.361e+07	1.27275e+08	7.77953e+07	8.3993e+07	2.07454e+08	0.42553	0.00340005	0.00699301	0.301815	0.293027	1.94425	0.0205214	down	189.077	3.29355	1	0	-	Unknown	-	-	-	-	2	Tetrahydro-2,5-furan-diacetic acid;N-(2,5-Dihydroxyphenyl)pyridinium(1+)	HMDB0059767;HMDB0040768	1	2-Oxosuberate	C16589
pos-M195T39	8.74953e+06	7.14378e+06	1.739e+07	3.1456e+06	6.8174e+06	3.58675e+06	1.08581e+07	4.18293e+06	1.02227e+06	2.0962e+06	4.21396e+06	704255	3.01786e+06	2.42073e+06	1.04093e+07	5.57252e+06	0.476081	0.031356	0.0379176	0.464218	0.425399	1.73388	0.375414	down	195.02	0.64903	1	0	-	Unknown	-	-	-	-	3	Sulfanilamide;1-Naphthaldehyde;2-Naphthaldehyde	HMDB0014404;HMDB0060325;HMDB0060349	3	Sulfanilamide;1-Naphthaldehyde;2-Naphthaldehyde	C07458;C14090;C14099
pos-M196T49	3.41442e+07	5.75432e+07	2.95309e+07	4.50723e+07	4.70758e+07	5.81082e+07	1.9251e+07	3.89475e+07	2.60224e+08	1.37928e+08	1.02255e+08	6.45227e+07	9.40134e+07	9.39666e+07	3.45973e+08	5.24598e+07	3.49238	0.00147111	0.000621601	0.211789	0.117004	2.27463	0.254057	up	196.099	0.813735	1	1	O-Benzyl-L-serine	Unknown	-	NA	NA	-	0	-	-	0	-	-
pos-M197T84	2.08802e+07	3.02613e+07	3.38724e+07	3.50571e+07	9.79998e+06	2.72361e+07	2.67515e+07	1.7066e+07	3.35079e+07	4.98657e+07	3.86332e+07	4.56125e+07	7.8067e+07	5.45652e+07	1.56481e+08	3.04409e+07	2.42466	0.00486971	0.0018648	0.335741	0.186614	1.84603	0.373006	up	197.102	1.39748	1	0	-	Unknown	-	-	-	-	3	L-Arginine;D-Arginine;Acetylisoniazid	HMDB0000517;HMDB0003416;HMDB0041821	4	L-Arginine;D-Arginine;Amino_acid(Arg-);N-Acetylisoniazid	C00062;C00792;C02385;C07585
pos-M202T166	9.52464e+08	1.05782e+09	9.00972e+07	4.37726e+08	3.7077e+08	8.44895e+08	5.23685e+08	4.72455e+08	3.28405e+08	1.55902e+08	1.26687e+08	1.56452e+08	1.64744e+08	8.85425e+07	2.80111e+08	4.72615e+08	0.373367	0.0180442	0.0206682	0.439005	0.369953	1.83791	0.376235	down	202.187	2.77362	0	0	-	Unknown	-	-	-	-	0	-	-	0	-	-
pos-M202T41_1	1.59077e+08	6.13764e+07	1.18642e+08	1.20963e+08	1.60611e+08	8.3171e+07	8.16411e+07	1.63868e+08	8.98172e+07	3.60684e+07	3.56624e+07	4.08104e+07	5.16565e+07	7.4967e+07	7.23464e+07	4.62858e+07	0.471496	0.000999389	0.0029526	0.165752	0.225167	1.8505	0.100552	down	201.946	0.684066	0	0	-	Unknown	-	-	-	-	0	-	-	0	-	-
pos-M203T462	2.88251e+06	2.82408e+06	1.1304e+06	1.13748e+06	2.02194e+06	1.54408e+06	203968	238017	1.15274e+06	4.27437e+06	4.86922e+06	4.12235e+06	2.1588e+06	3.6155e+06	1.94279e+06	3.70472e+06	2.15652	0.0305057	0.014763	0.464218	0.349785	1.94998	0.137802	up	203.182	7.69982	0	0	-	Unknown	-	-	-	-	0	-	-	0	-	-
pos-M203T570	766458	2.22527e+06	3.34201e+06	1.74394e+06	975298	1.83798e+06	725064	1.06334e+06	2.27844e+06	8.00647e+06	1.41914e+07	7.45933e+06	1.29315e+06	1.87152e+06	4.30457e+06	4.49201e+06	3.46208	0.00793644	0.00699301	0.3778	0.293027	2.05564	0.279518	up	203.182	9.50467	0	0	-	Unknown	-	-	-	-	0	-	-	0	-	-
pos-M204T107	4.55845e+08	1.81676e+08	4.77284e+08	1.84403e+08	2.2959e+08	1.21998e+08	6.40243e+08	6.6756e+08	1.87164e+08	1.34953e+08	2.72571e+08	6.94294e+07	1.94982e+08	1.48245e+08	1.15175e+08	2.90289e+08	0.477526	0.038363	0.104895	0.477936	0.535701	1.47644	0.286535	down	204.081	1.78955	1	0	-	Unknown	-	-	-	-	1	Carbimazole	HMDB0014533	2	Mafenide;Carbimazole	C07106;C07615
pos-M205T107	5.16941e+07	1.98736e+07	6.04715e+07	1.75207e+07	2.20964e+07	2.95577e+07	9.4829e+07	4.59143e+07	1.01873e+07	2.34336e+07	2.40351e+07	2.01182e+07	1.75012e+07	2.12316e+07	1.97758e+07	3.25462e+07	0.493714	0.0339681	0.0829837	0.473311	0.50751	1.25985	0.496879	down	205.076	1.78023	1	0	-	Unknown	-	-	-	-	1	Eupolauridine	HMDB0030182	2	Eflornithine;Soman	C07997;C07494
pos-M205T198	2.1822e+09	1.07981e+09	1.28416e+09	8.83746e+08	1.49122e+09	1.09951e+09	5.26669e+08	2.32017e+09	7.08656e+08	2.1172e+08	6.37192e+08	3.05268e+08	6.60045e+08	4.01453e+08	4.49052e+08	1.13592e+09	0.414936	0.00320405	0.00699301	0.292271	0.293027	1.97076	0.0238775	down	205.1	3.29423	1	1	D-Tryptophan	Organoheterocyclic compounds	Indoles and derivatives	HMDB0013609	C00525	-	9	(-)-Nopol;Limonene aldehyde;2,4-Undecadienal;Dihydrojasmone;2-Hexylidenecyclopentanone;2,6,6-Trimethyl-1-cyclohexen-1-acetaldehyde;2,5-Undecadienal;2-Heptylfuran;Norecasantalol	HMDB0030002;HMDB0030252;HMDB0031359;HMDB0031565;HMDB0031728;HMDB0032540;HMDB0033546;HMDB0036190;HMDB0036815	2	Dihydroaceanthrylene;1,2-Dihydrostilbene	C19401;C14685
pos-M206T197	3.00293e+08	1.06822e+08	1.15058e+08	6.97027e+07	1.22357e+08	8.44668e+07	7.19882e+07	2.48162e+08	7.95576e+07	2.22021e+07	7.22154e+07	2.32807e+07	6.69791e+07	4.16153e+07	5.27686e+07	1.33128e+08	0.43951	0.0120914	0.0206682	0.405044	0.369953	1.7711	0.0708126	down	206.103	3.28658	1	0	-	Unknown	-	-	-	-	6	N-Methylcalystegine C1;Dihydro-2,4-dimethyl-6-(2-methylpropyl)-4H-1,3,5-dithiazine;Dihydro-4,6-dimethyl-2-(2-methylpropyl)-4H-1,3,5-dithiazine;Dihydro-2,4-dimethyl-6-(1-methylpropyl)-4H-1,3,5-dithiazine;Dihydro-4,6-dimethyl-2-(1-methylpropyl)-4H-1,3,5-dithiazine;Tetrahydro-2,5-furan-diacetic acid	HMDB0036394;HMDB0040334;HMDB0040335;HMDB0040336;HMDB0040337;HMDB0059767	5	N-Acetyl-D-fucosamine;N-Acetyl-D-quinovosamine;N-Acetyl-L-fucosamine;N-Acetyl-L-rhamnosamine;2-Oxosuberate	C15480;C15481;C21046;C21056;C16589
pos-M207T199	3.96161e+07	1.14746e+07	1.40368e+07	1.51566e+07	6.40432e+06	1.38296e+07	5.17036e+06	1.95123e+07	4.28815e+06	4.55705e+06	5.44394e+06	1.14438e+07	5.59985e+06	6.19117e+06	1.41854e+07	9.6789e+06	0.490318	0.040493	0.0379176	0.483522	0.425399	1.52481	0.0470433	down	207.102	3.31533	1	0	-	Unknown	-	-	-	-	17	5-[(3-methoxyphenyl)methyl]oxolan-2-one;(1Z)-2-hydroxy-1-(4-methoxyphenyl)pent-1-en-3-one;(1E)-1-(2-hydroxy-4-methoxyphenyl)pent-1-en-3-one;(1E)-4-hydroxy-1-(4-methoxyphenyl)pent-1-en-3-one;1-[3-(4-methoxyphenyl)oxiran-2-yl]propan-1-one;(1E)-5-hydroxy-1-(4-methoxyphenyl)pent-1-en-3-one;1-(4-methoxyphenyl)pentane-2,3-dione;4-hydroxy-3-(3-methylbut-2-en-1-yl)benzoic acid;Ethyl trans-p-methoxycinnam…	HMDB0127763;HMDB0132972;HMDB0132974;HMDB0132975;HMDB0132976;HMDB0132977;HMDB0132987;HMDB0135898;HMDB0030762;HMDB0031729;HMDB0031973;HMDB0032348;HMDB0033594;HMDB0034122;HMDB0034135;HMDB0035071;HMDB0041410	4	Benzyl_2-methyl-3-oxobutanoate;p-Methoxycinnamic_acid_ethyl_ester;3-Dimethylallyl-4-hydroxybenzoate;Acetyleugenol	C04000;C10476;C12458;C14567
pos-M210T528	1.11742e+07	3.43041e+06	1.76219e+07	4.10189e+06	1.0571e+07	1.09434e+07	9.42663e+06	7.89481e+06	3.75592e+06	7.81704e+06	2.06287e+06	7.47147e+06	1.68267e+06	1.57552e+06	5.73832e+06	3.84941e+06	0.45172	0.0133633	0.0104118	0.417724	0.318628	1.52809	0.178593	down	210.162	8.79754	0	0	-	Unknown	-	-	-	-	0	-	-	0	-	-
pos-M213T50	2.86145e+07	3.48498e+07	3.08927e+07	3.82032e+07	3.68404e+07	4.77461e+07	2.14428e+07	3.63866e+07	2.3701e+07	8.78736e+07	4.20595e+07	3.94396e+07	8.8972e+07	1.16516e+08	8.3415e+07	7.96438e+07	2.04243	0.0147267	0.014763	0.419283	0.349785	1.49586	0.3571	up	213.119	0.833297	1	1	L-prolyl-L-proline	Organic acids and derivatives	Carboxylic acids and derivatives	HMDB0011180	null	-	0	-	-	1	Burimamide	C07448
pos-M216T251	1.01658e+07	2.07979e+06	1.26641e+07	4.87805e+06	3.62999e+06	3.7602e+06	2.73222e+06	5.63229e+06	2.87429e+06	2.04401e+06	1.7561e+06	1.77341e+06	1.8928e+06	1.09216e+06	3.39083e+06	6.39259e+06	0.465855	0.0250829	0.0206682	0.454691	0.369953	1.51045	0.453086	down	216.21	4.18682	0	0	-	Unknown	-	-	-	-	0	-	-	0	-	-
pos-M216T342	4.71301e+06	7.42163e+06	5.48599e+06	7.32801e+06	3.08384e+06	1.11799e+07	1.27419e+06	3.03322e+06	2.44541e+06	2.40022e+06	1.33062e+06	461020	1.34538e+06	1.26048e+06	2.91265e+06	3.17919e+06	0.352368	0.00827225	0.0104118	0.383362	0.318628	2.1087	0.198178	down	216.157	5.70535	1	0	-	Unknown	-	-	-	-	0	-	-	2	Ethyl_3-(N-butylacetamido)propionate;Hercynine	C18830;C05575
pos-M216T582	3.99248e+06	2.18576e+06	6.45549e+06	3.25061e+06	6.63999e+06	3.33093e+06	1.45457e+07	2.4618e+07	5.34886e+06	1.14671e+06	2.21085e+06	963474	1.70936e+06	2.30727e+06	5.3767e+06	3.70453e+06	0.350171	0.0288933	0.0498834	0.460453	0.445439	1.8357	0.0898835	down	216.067	9.70748	0	0	-	Unknown	-	-	-	-	0	-	-	0	-	-
pos-M217T172	4.61891e+08	5.53621e+08	4.03163e+08	1.28104e+08	2.74051e+08	3.92834e+08	4.60508e+07	3.60254e+08	8.53058e+07	6.35961e+07	1.62294e+08	1.11679e+08	1.24472e+08	7.26705e+07	1.41091e+08	1.75435e+08	0.357464	0.0229398	0.0281274	0.451317	0.39803	2.00239	0.326693	down	217.194	2.86892	1	0	-	Unknown	-	-	-	-	1	Cyperotundone	HMDB0036578	0	-	-
pos-M217T177	3.14618e+08	3.18372e+08	7.44836e+08	1.48285e+08	2.14053e+08	1.68694e+08	1.39589e+08	1.25715e+08	8.55e+07	1.03902e+08	7.50881e+07	4.09347e+07	1.21553e+08	8.15017e+07	1.8566e+08	2.8148e+08	0.448733	0.0202419	0.014763	0.446999	0.349785	1.69506	0.0723121	down	217.167	2.95627	1	1	Valyl-Valine	Organic acids and derivatives	Carboxylic acids and derivatives	HMDB0029140	null	-	1	3-Nonyl-1H-pyrazole	HMDB0034210	0	-	-
pos-M218T52	9.10846e+07	1.04888e+08	8.06279e+07	1.06597e+08	7.79466e+07	1.25959e+08	4.96093e+07	7.06097e+07	1.79279e+08	2.38874e+08	1.43661e+08	1.0143e+08	1.50046e+08	2.96446e+08	1.47983e+08	1.74069e+08	2.02424	0.000559594	0.0010878	0.126399	0.155418	1.74163	0.377224	up	218.137	0.869143	1	0	-	Unknown	-	-	-	-	2	O-propanoyl-carnitine;Propionylcarnitine	HMDB0062514;HMDB0000824	1	O-Propanoylcarnitine	C03017
pos-M223T242	3.73251e+06	9.428e+06	6.76295e+06	1.04383e+07	9.12665e+06	7.20245e+06	1.19582e+07	9.24248e+06	1.65731e+07	1.8453e+07	2.32079e+07	1.2925e+07	1.57149e+07	2.60007e+07	5.82205e+06	1.77189e+07	2.00931	0.00620134	0.00699301	0.363006	0.293027	1.70143	0.107875	up	223.157	4.03908	0	0	-	Unknown	-	-	-	-	0	-	-	0	-	-
pos-M226T169	2.95344e+08	3.41407e+08	1.74894e+08	2.7046e+08	2.5585e+08	1.84704e+08	8.26548e+07	2.29975e+08	4.75375e+07	2.0717e+08	1.08113e+08	7.75158e+07	6.00904e+07	8.44636e+07	5.82238e+07	7.28381e+07	0.390103	0.000706484	0.0029526	0.142392	0.225167	2.38932	0.388686	down	226.114	2.82052	1	0	-	Unknown	-	-	-	-	2	Glycyl-Lysine;Lysyl-Glycine	HMDB0028846;HMDB0028951	0	-	-
pos-M229T115	7.17363e+07	1.11096e+08	3.30905e+07	9.08781e+07	7.59846e+07	6.22415e+07	3.99681e+07	7.3387e+07	9.35113e+07	1.35033e+08	1.12818e+08	9.38333e+07	2.27158e+08	2.04694e+08	1.05858e+08	2.47037e+08	2.18478	0.00185137	0.0010878	0.243939	0.155418	1.78384	0.465264	up	229.137	1.91147	0	0	-	Unknown	-	-	-	-	0	-	-	0	-	-
pos-M230T170	1.22895e+09	7.91336e+08	1.4813e+09	1.55866e+09	1.13879e+09	2.00094e+09	7.6284e+08	1.81052e+09	1.02516e+09	5.35695e+08	6.27192e+08	3.0492e+08	4.54054e+08	3.49759e+08	3.18802e+08	1.04754e+09	0.432838	0.00115708	0.0018648	0.178198	0.186614	2.03612	0.0682212	down	230.187	2.83957	1	0	-	Unknown	-	-	-	-	1	1,4'-Bipiperidine-1'-carboxylic acid	HMDB0060336	1	1,4'-Bipiperidine-1'-carboxylic_acid	C16836
pos-M230T205	2.65494e+08	3.53169e+08	6.59241e+08	1.84605e+08	7.32031e+07	1.39925e+08	6.47008e+07	1.72229e+08	1.43129e+08	6.27476e+07	5.85236e+07	7.77989e+07	1.07463e+08	6.09675e+07	1.42009e+08	8.06055e+07	0.383382	0.0317973	0.0379176	0.466379	0.425399	1.65106	0.14333	down	230.212	3.41605	1	0	-	Unknown	-	-	-	-	12	10-Undecenyl acetate;Methyl (E)-2-dodecenoate;Coniferan;(卤)-(E)-3-Methyl-4-decen-1-yl acetate;Ethyl 10-undecenoate;Rhodinyl propionate;Citronellyl propionate;1-Ethylhexyl tiglate;2,6,10,10-Tetramethyl-1-oxaspiro[4.5]decan-6-ol;1,1-Diethoxy-2,6-nonadiene;4-(3-Hydroxybutyl)-3,3,5-trimethylcyclohexanone;Oxacyclotetradecan-2-one	HMDB0031017;HMDB0031028;HMDB0031741;HMDB0032792;HMDB0034286;HMDB0037187;HMDB0037226;HMDB0037626;HMDB0037907;HMDB0038078;HMDB0039805;HMDB0040451	2	2S-Amino-tridecanoic_acid;cis-11-Methyl-2-dodecenoic_acid	C13795;C18206
pos-M231T170	3.42035e+08	2.06066e+08	2.39915e+08	1.86955e+08	6.16813e+07	2.9776e+08	1.18337e+08	3.25498e+08	1.22938e+08	5.37665e+07	1.59379e+08	6.81809e+07	4.20409e+07	4.20392e+07	3.36931e+07	1.20004e+08	0.361052	0.00300036	0.00699301	0.284816	0.293027	2.13393	0.351381	down	231.189	2.83787	0	0	-	Unknown	-	-	-	-	0	-	-	0	-	-
pos-M231T204	1.24126e+07	2.20655e+07	4.66136e+07	1.42009e+07	1.11064e+07	3.39821e+07	2.96979e+07	2.35451e+07	1.35739e+07	7.11842e+06	4.94335e+06	7.35601e+06	8.8215e+06	3.20875e+06	1.04537e+07	8.47087e+06	0.330261	0.000545388	0.000621601	0.124412	0.117004	2.25574	0.141257	down	231.191	3.39498	0	0	-	Unknown	-	-	-	-	0	-	-	0	-	-
pos-M232T131	2.37301e+07	5.61506e+07	1.01352e+07	4.53255e+07	3.07768e+07	8.84077e+07	6.49248e+06	1.62565e+07	1.06738e+08	7.62093e+07	6.22284e+07	3.64526e+07	8.19947e+07	9.88582e+07	7.69807e+07	7.52767e+07	2.21707	0.0111885	0.0104118	0.403955	0.318628	2.01519	0.487418	up	232.128	2.17603	1	0	-	Unknown	-	-	-	-	2	Asparaginyl-Valine;Valyl-Asparagine	HMDB0028744;HMDB0029122	0	-	-
pos-M232T189	4.42382e+07	1.85927e+08	2.13216e+07	4.93002e+07	6.08128e+07	5.56092e+07	5.26259e+07	6.78324e+06	9.86292e+07	4.393e+07	2.18696e+08	1.68635e+08	1.28263e+08	1.29934e+08	2.65512e+08	5.24724e+07	2.32067	0.0260653	0.0649573	0.455451	0.476079	1.7775	0.473359	up	232.131	3.14328	1	1	Isovalerylglutamic acid	Organic acids and derivatives	Carboxylic acids and derivatives	HMDB0000726	null	-	8	Asparaginyl-Valine;Valyl-Asparagine;Dexfenfluramine;1-(m-Methoxycinnamoyl)pyrrolidine;1,2-diphenylethane-1,2-diol;(+)-(1R,2R)-1,2-Diphenylethane-1,2-diol;(E)-2-(2,4-Hexadiynylidene)-1,6-dioxaspiro[4.5]dec-3-ene;Ethyl 1-naphthylacetic acid	HMDB0028744;HMDB0029122;HMDB0015322;HMDB0038839;HMDB0135186;HMDB0012111;HMDB0029553;HMDB0032709	11	Fenfluramine;Leiokinine_A;Indeloxazine;Ichthyotherol;Dihydropinosylvin;Lunularin;4-Benzyloxybenzyl_alcohol;Cunaniol;4,4'-Dihydroxybibenzyl;1,1-Bis(4-hydroxyphenyl)ethane;(+)-(1R,2R)-1,2-Diphenylethane-1,2-diol	C06996;C10703;C10918;C08452;C10254;C10269;C11834;C13687;C14341;C14349;C16015
pos-M233T171	1.18692e+08	7.32869e+07	3.24694e+07	1.45161e+08	5.19713e+07	2.32318e+08	2.83446e+07	5.20896e+08	9.75677e+07	2.63466e+07	5.91248e+07	5.33058e+07	3.99617e+07	1.98318e+07	1.39133e+07	1.7521e+07	0.272265	0.0287948	0.0379176	0.459883	0.425399	1.93884	0.240506	down	233.15	2.84558	1	1	Thr-Leu	Organic acids and derivatives	Carboxylic acids and derivatives	HMDB0029065	NA	-	67	Spermic acid 2;Isoleucyl-Threonine;Leucyl-Threonine;Threoninyl-Isoleucine;Threoninyl-Leucine;Altretamine;Linalyl propionate;Methyl (2E,6Z)-dodecadienoate;alpha-Terpineol propanoate;Cepanone;Citral propylene glycol acetal;Propyl 2,4-decadienoate;Tsibulin 1;Isobornyl propionate;Neryl propionate;2-Propenyl cyclohexanebutanoate;Octahydro-2,5,5,8a-tetramethyl-7H-1-benzopyran-7-one;Artemisyl propionate…	HMDB0013075;HMDB0028917;HMDB0028939;HMDB0029064;HMDB0029065;HMDB0014631;HMDB0030425;HMDB0031014;HMDB0032052;HMDB0032098;HMDB0037286;HMDB0037307;HMDB0037390;HMDB0038249;HMDB0038258;HMDB0038291;HMDB0040232;HMDB0041554;HMDB0094732;HMDB0094733;HMDB0094734;HMDB0094735;HMDB0094736;HMDB0094737;HMDB0094738;HMDB0094739;HMDB0094740;HMDB0094741;HMDB0094742;HMDB0094743;HMDB0094744;HMDB0094745;HMDB0094746;HMD…	3	Piperazine_adipate;2-Amino-9,10-epoxy-8-oxodecanoic_acid;Tris(2-methyl-1-aziridinyl)phosphine_oxide	C13811;C12027;C19556
pos-M235T122	3.09647e+06	3.33676e+06	2.47583e+06	3.03814e+06	3.491e+06	2.37186e+06	3.47497e+06	2.45522e+06	5.63478e+06	6.3051e+06	4.30272e+06	2.41422e+06	8.02524e+06	1.08115e+07	9.15338e+06	6.83543e+06	2.25281	0.0026541	0.00699301	0.276073	0.293027	1.85106	0.49462	up	235.061	2.03902	1	0	-	Unknown	-	-	-	-	8	3-(4-methoxy-1-benzofuran-5-yl)-3-oxopropanoic acid;6-hydroxy-4-methyl-2-oxo-2H-chromen-7-yl acetate;4-(hydroxymethyl)-2-oxo-2H-chromen-7-yl acetate;8-hydroxy-4-methyl-2-oxo-2H-chromen-7-yl acetate;5-hydroxy-4-methyl-2-oxo-2H-chromen-7-yl acetate;4-methyl-2-oxo-2H-chromen-7-yl 2-hydroxyacetate;7-Acetoxy-6-methoxycoumarin;7-Hydroxy-2-methyl-4-oxo-4H-1-benzopyran-5-acetic acid	HMDB0129372;HMDB0136750;HMDB0136751;HMDB0136752;HMDB0136753;HMDB0136754;HMDB0034345;HMDB0040408	4	2-Hydroxy-6-oxo-6-(2-hydroxyphenyl)-hexa-2,4-dienoate;2-O,3-Dimethylflaviolin;Chlorotoluron;Bethanechol_chloride	C07731;C21001;C18817;C08202
pos-M235T50	9.95521e+06	2.05641e+07	1.06975e+07	7.8406e+06	6.65975e+06	1.39681e+07	2.44431e+06	5.78822e+06	1.30794e+07	3.0817e+07	3.31975e+07	1.69764e+07	2.40854e+07	3.58713e+07	2.13051e+07	2.27398e+07	2.54206	0.00198048	0.0010878	0.249601	0.155418	2.10848	0.419733	up	235.135	0.835778	1	0	-	Unknown	-	-	-	-	11	(2Z)-3-hydroxy-2-(phenylmethylidene)heptanoic acid;(2Z)-2-[(3-hydroxyphenyl)methylidene]heptanoic acid;(2Z)-2-[(4-hydroxyphenyl)methylidene]heptanoic acid;(2Z)-6-hydroxy-2-(phenylmethylidene)heptanoic acid;2-pentyl-3-phenyloxirane-2-carboxylic acid;(2Z)-7-hydroxy-2-(phenylmethylidene)heptanoic acid;(2Z)-2-[(2-hydroxyphenyl)methylidene]heptanoic acid;(10S,11S)-Pterosin C;Dehydrooreadone;(S)-Pteros…	HMDB0133171;HMDB0133172;HMDB0133173;HMDB0133174;HMDB0133175;HMDB0133176;HMDB0133177;HMDB0030763;HMDB0036046;HMDB0036607;HMDB0038218	1	Strigolactone_ABC-rings	C18036
pos-M236T49	3.26178e+07	7.63893e+07	9.33295e+07	4.88149e+07	3.94067e+07	5.3766e+07	5.23045e+07	3.5872e+07	5.10072e+07	1.16912e+08	1.09058e+08	9.01689e+07	2.57958e+08	1.37712e+08	8.28007e+07	7.94469e+07	2.13887	0.00483416	0.00699301	0.334261	0.293027	1.71673	0.124183	up	236.131	0.820633	1	0	-	Unknown	-	-	-	-	1	S-[1-[2-(Acetyloxy)ethyl]butyl] ethanethioate	HMDB0037764	1	2-Oxo-9-methylthiononanoic_acid	C17228
pos-M243T49	2.17624e+07	5.23203e+07	3.41988e+07	3.86596e+07	5.02856e+07	4.89118e+07	1.68987e+07	4.65073e+07	5.78144e+07	9.02103e+07	7.54023e+07	1.10995e+08	8.2846e+07	9.48237e+07	7.468e+07	6.21724e+07	2.09645	0.000742058	0.0001554	0.145449	0.0534149	1.94182	0.0680179	up	243.127	0.81088	1	0	-	Unknown	-	-	-	-	1	N-Chloroacetyl-2,6-diethylaniline	HMDB0032855	0	-	-
pos-M244T179	4.89056e+08	3.52289e+08	6.69635e+08	7.37902e+08	5.97534e+08	8.17165e+08	1.77828e+08	9.63938e+08	2.25706e+08	1.37652e+08	5.56721e+07	1.61491e+08	1.66181e+08	1.39194e+08	1.30074e+08	2.5551e+08	0.264597	0.000159669	0.000621601	0.0573767	0.117004	2.61405	0.0903639	down	244.196	2.98824	0	0	-	Unknown	-	-	-	-	0	-	-	0	-	-
pos-M245T254	2.65362e+07	3.44747e+07	2.40604e+07	5.09288e+07	1.79571e+07	4.27305e+07	6.30898e+07	6.02372e+07	4.95416e+07	2.09615e+07	2.39357e+06	1.76529e+07	2.86302e+07	1.20066e+07	1.2092e+07	1.40556e+07	0.491646	0.0282089	0.014763	0.457301	0.349785	1.74582	0.0758448	down	245.162	4.22828	1	0	-	Unknown	-	-	-	-	0	-	-	2	Isonoruron;Noruron	C19110;C19111
pos-M245T528	4.626e+07	1.24048e+07	5.45218e+07	1.84121e+07	3.90071e+07	3.90865e+07	5.97469e+07	3.75068e+07	1.83148e+07	2.19849e+07	1.19794e+07	2.1765e+07	1.19014e+07	1.33106e+07	3.085e+07	9.29206e+06	0.454146	0.00787241	0.0104118	0.375674	0.318628	1.53877	0.0415424	down	245.192	8.80377	1	0	-	Unknown	-	-	-	-	2	4-Acetyl-6-tert-butyl-1,1-dimethylindane;Panaxynol	HMDB0031867;HMDB0039588	2	Falcarinol;(3S,9Z)-1,9-Heptadecadiene-4,6-diyn-3-ol	C08450;C17447
pos-M245T70	4.00299e+07	3.74444e+07	4.52924e+07	4.81713e+07	4.95768e+07	9.88938e+07	5.85408e+07	1.21476e+08	1.40788e+07	2.6049e+07	5.6229e+07	4.27157e+07	3.29806e+07	2.74067e+07	1.71988e+07	9.83662e+06	0.453512	0.0058086	0.00699301	0.353237	0.293027	1.9066	0.463614	down	245.168	1.17229	1	0	-	Unknown	-	-	-	-	1	1,1,2-Trimethyl-3,5-bis(1-methylethenyl)cyclohexane	HMDB0061780	0	-	-
pos-M246T80_2	8.7573e+08	4.06679e+08	4.3605e+08	2.75824e+08	2.40793e+08	2.76073e+08	5.14217e+08	6.50402e+08	2.98489e+08	1.41989e+08	3.79315e+08	2.54515e+08	2.46763e+08	1.86489e+08	1.47037e+08	1.16653e+08	0.481872	0.00540445	0.0104118	0.348308	0.318628	1.68328	0.278291	down	246.144	1.3317	1	1	Leucyl-Asparagine	Organic acids and derivatives	Carboxylic acids and derivatives	HMDB0028924	null	-	15	Glutaminylvaline;Asparaginyl-Isoleucine;Asparaginyl-Leucine;Isoleucyl-Asparagine;Leucyl-Asparagine;Valyl-Glutamine;Valyl-Gamma-glutamate;Dihydrodioscorine;Tigloidine;Dumetorine;Pyroglutamylvaline;Prolylhydroxyproline;Hydroxyprolyl-Proline;Prolyl-Hydroxyproline;Tetraacetylethylenediamine	HMDB0028810;HMDB0028734;HMDB0028735;HMDB0028902;HMDB0028924;HMDB0029125;HMDB0029141;HMDB0029828;HMDB0029875;HMDB0030268;HMDB0094651;HMDB0006695;HMDB0028871;HMDB0029018;HMDB0040573	2	Tigloidine;(S)-ATPA	C10868;C13733
pos-M247T80	2.74467e+08	2.26042e+08	1.22885e+08	4.74135e+08	2.00661e+08	3.63767e+08	1.21439e+08	5.62662e+08	8.66767e+07	1.13226e+08	1.83799e+08	1.9129e+08	1.01596e+08	1.05269e+08	1.41953e+08	1.17076e+08	0.443675	0.0101824	0.004662	0.3909	0.277115	1.74847	0.438023	down	247.136	1.3405	1	1	Glutamylvaline	Organic acids and derivatives	Carboxylic acids and derivatives	HMDB0028832	null	-	0	-	-	0	-	-
pos-M249T87	1.02672e+07	6.5654e+06	3.83041e+06	9.86235e+06	7.58468e+06	4.72675e+06	1.15774e+07	8.77168e+06	2.49824e+07	5.88194e+06	4.79873e+07	1.63132e+07	3.01408e+07	3.70426e+07	1.56881e+07	6.44449e+06	2.91965	0.0138811	0.0379176	0.418237	0.425399	1.95905	0.271893	up	249.13	1.44487	0	0	-	Unknown	-	-	-	-	0	-	-	0	-	-
pos-M252T140	3.37349e+07	6.56566e+06	1.64488e+07	2.69797e+07	3.60629e+07	3.99417e+07	1.12384e+07	2.30136e+07	2.73421e+07	3.44019e+07	9.95471e+07	5.91238e+07	4.62407e+07	6.55497e+07	4.74987e+07	3.4574e+07	2.13561	0.00923954	0.00699301	0.388281	0.293027	1.7696	0.197541	up	252.121	2.33079	1	0	-	Unknown	-	-	-	-	6	Butenylcarnitine;Glutamylserine;gamma-Glutamylserine;L-beta-aspartyl-L-threonine ;Aspartyl-Threonine;Threoninyl-Aspartate	HMDB0013126;HMDB0028828;HMDB0029158;HMDB0011169;HMDB0028763;HMDB0029057	3	Ac-Tyr-OEt;C20913;Ethylenediaminetriacetic_acid	C01657;C20913;C21396
pos-M253T521	1.74569e+06	4.29149e+06	476427	9.56358e+06	1.79391e+06	972775	1.55891e+06	8.07867e+06	2.783e+06	1.38172e+06	405600	892303	1.11169e+06	512467	99700.5	390392	0.266028	0.0270178	0.0281274	0.455451	0.39803	2.08394	0.273616	down	253.257	8.68138	0	0	-	Unknown	-	-	-	-	0	-	-	0	-	-
pos-M258T193	4.52933e+08	6.04167e+08	7.22987e+08	2.45431e+08	1.85864e+08	4.66506e+08	5.90846e+07	2.91252e+08	1.06137e+08	1.07259e+08	3.15641e+07	9.42679e+07	1.49934e+08	1.22629e+08	1.27088e+08	4.64338e+08	0.397334	0.0273817	0.0281274	0.455451	0.39803	1.93847	0.03062	down	258.211	3.22175	0	0	-	Unknown	-	-	-	-	0	-	-	0	-	-
pos-M258T551	5.68488e+07	4.25095e+07	3.00675e+07	1.32887e+07	1.21697e+07	1.37928e+07	1.05143e+07	1.82984e+07	1.12605e+07	3.01261e+06	2.39148e+06	2.53726e+06	4.74208e+06	7.1308e+06	6.43358e+06	1.94277e+07	0.288299	0.00204168	0.004662	0.249601	0.277115	2.43153	0.227177	down	258.229	9.18352	0	0	-	Unknown	-	-	-	-	0	-	-	0	-	-
pos-M259T193	6.26743e+07	7.69383e+07	1.22516e+08	3.48207e+07	2.53019e+07	6.43675e+07	2.85542e+07	3.58404e+07	2.15453e+07	2.58038e+07	5.73832e+06	1.67904e+07	2.17943e+07	1.75767e+07	2.38796e+07	6.64635e+07	0.442541	0.0136329	0.00699301	0.418075	0.293027	1.86459	0.126922	down	259.206	3.21685	1	0	-	Unknown	-	-	-	-	1	2-Acetyl-3,5,5,6,8,8-hexamethyl-5,6,7,8- tetrahydronaphthalene	HMDB0061860	1	13-Apo-beta-carotenone	C20696
pos-M259T272	7.93408e+06	1.40938e+07	6.39004e+06	3.92485e+07	8.90852e+06	1.96121e+07	1.16624e+07	3.76113e+07	2.13825e+07	8.37412e+06	4.25975e+06	7.80215e+06	4.42165e+06	7.07478e+06	6.09371e+06	6.66669e+06	0.454249	0.0357199	0.0281274	0.476428	0.39803	1.51612	0.163929	down	259.196	4.53072	1	1	L-Leucyl-L-leucine methyl ester	Organic acids and derivatives	Carboxylic acids and derivatives	NA	NA	-	0	-	-	0	-	-
pos-M260T400	826095	472451	683857	951159	446052	395889	1.22243e+06	938250	104576	57659.5	246805	311560	141304	157766	138866	111777	0.213995	1.2236e-05	0.0001554	0.00806112	0.0534149	2.87707	0.462133	down	260.078	6.66137	1	0	-	Unknown	-	-	-	-	8	Sepiapterin;Biopterin;D-Biopterin;Orinapterin;Dyspropterin;Primapterin;Deoxyeritadenine;2-Amino-5-benzoylbenzimidazole	HMDB0000238;HMDB0000468;HMDB0000633;HMDB0000817;HMDB0001195;HMDB0002263;HMDB0029928;HMDB0060711	4	Sepiapterin;6-Pyruvoyltetrahydropterin;Biopterin;Formetanate	C00835;C03684;C06313;C18668
pos-M262T49	1.31119e+08	2.2886e+08	6.25205e+07	1.87495e+08	1.25858e+08	2.25185e+08	1.07927e+08	4.23147e+07	2.29613e+08	3.18186e+08	3.48922e+08	2.37652e+08	3.78359e+08	4.40201e+08	2.27188e+08	1.57349e+08	2.1034	0.00578425	0.0018648	0.352661	0.186614	1.85821	0.0532339	up	262.133	0.812172	1	0	-	Unknown	-	-	-	-	0	-	-	1	Butylate	C14323
pos-M264T45	805325	8.99492e+06	2.43605e+06	5.57621e+06	2.58919e+06	9.56737e+06	2.93762e+06	2.03694e+06	2.81151e+06	4.8796e+07	3.36257e+06	7.75337e+06	5.86807e+06	1.56215e+07	1.86918e+07	2.0102e+07	3.52015	0.0263455	0.0281274	0.455451	0.39803	1.91446	0.298017	up	264.114	0.752303	1	0	-	Unknown	-	-	-	-	1	Erythrohydrobupropion	HMDB0012227	0	-	-
pos-M265T515	9.73624e+06	1.16508e+07	5.12748e+06	3.51983e+07	1.28294e+07	1.70963e+07	9.51589e+06	4.13905e+07	1.33911e+07	8.22384e+06	6.92509e+06	4.11777e+06	2.8158e+06	8.61569e+06	8.25439e+06	7.52511e+06	0.42	0.0286797	0.0206682	0.459668	0.369953	1.58853	0.18871	down	265.257	8.58635	0	0	-	Unknown	-	-	-	-	0	-	-	0	-	-
pos-M266T433	986030	180247	480419	282902	989477	529020	6.19468e+06	5.59322e+06	197281	196346	850318	511401	456415	107359	218057	104546	0.173387	0.0361631	0.0379176	0.476428	0.425399	2.01222	0.13552	down	266.288	7.20883	0	0	-	Unknown	-	-	-	-	0	-	-	0	-	-
pos-M266T457	3.38562e+06	4.12561e+06	4.07065e+06	1.09756e+07	2.50745e+06	3.56079e+06	4.89444e+06	1.03806e+07	2.25624e+06	1.3229e+06	1.95133e+06	365489	2.31039e+06	523648	6.86432e+06	2.82721e+06	0.419618	0.0163418	0.00699301	0.431538	0.293027	1.95023	0.168991	down	266.255	7.61255	0	0	-	Unknown	-	-	-	-	0	-	-	0	-	-
pos-M267T49	2.1072e+07	4.5937e+07	9.13478e+06	2.68842e+07	2.5579e+07	1.60469e+07	1.4521e+07	1.98005e+07	7.71793e+07	8.66045e+07	4.14173e+07	2.13191e+07	5.36397e+07	6.5272e+07	5.29334e+07	2.00211e+07	2.33768	0.00625228	0.0104118	0.363006	0.318628	1.83814	0.215476	up	267.133	0.818018	1	0	-	Unknown	-	-	-	-	9	(2E)-N-(4-amino-2,3-dihydroxybutyl)-3-(4-hydroxyphenyl)prop-2-enimidic acid;N-(4-amino-2-hydroxybutyl)-3-(3,4-dihydroxyphenyl)prop-2-enimidic acid;Phenylalanyl-Threonine;Threoninyl-Phenylalanine;N5-(4-Methoxybenzyl)glutamine;Hydroxyprolyl-Isoleucine;Hydroxyprolyl-Leucine;Isoleucyl-Hydroxyproline;Leucyl-Hydroxyproline	HMDB0139575;HMDB0139703;HMDB0029005;HMDB0029068;HMDB0033598;HMDB0028866;HMDB0028867;HMDB0028908;HMDB0028930	1	gamma-Glutamyltyramine	C20926
pos-M272T579_2	3.00253e+07	3.10615e+07	3.59651e+07	1.03398e+07	1.0231e+07	1.20645e+07	6.79937e+06	6.7906e+06	8.89503e+06	6.45428e+06	4.57303e+06	6.34126e+06	6.75113e+06	6.4373e+06	5.86441e+06	7.68544e+06	0.369925	0.0133798	0.0018648	0.417724	0.186614	1.87537	0.38231	down	272.249	9.65178	0	0	-	Unknown	-	-	-	-	0	-	-	0	-	-
pos-M275T57	1.6887e+07	2.72103e+07	4.65248e+07	1.52506e+07	2.19938e+07	2.29471e+07	2.47983e+07	1.2147e+07	6.91012e+06	1.7529e+07	1.14754e+07	5.58381e+06	2.34885e+07	8.67384e+06	1.13176e+07	6.943e+06	0.48957	0.00545839	0.0104118	0.350314	0.318628	1.79672	0.287709	down	275.114	0.947117	1	0	-	Unknown	-	-	-	-	2	N-(4-aminobutyl)-3-(4-hydroxyphenyl)propanimidic acid;Procaine	HMDB0139525;HMDB0014859	6	Dikegulac;Procaine;Metabutethamine;6-Chloro-3,5-diaminopyrazine-3-carboxamide;Meclofenoxate;Hydrocotarnine_hydrochloride	C18825;C07375;C17723;C13753;C08195;C13534
pos-M276T85	9.317e+07	1.17925e+08	4.24691e+07	5.79001e+07	5.77045e+07	9.2381e+07	5.17247e+07	3.01745e+07	1.24711e+08	6.32864e+07	1.85621e+08	1.61453e+08	2.89296e+08	1.03715e+08	6.78765e+07	1.15228e+08	2.04469	0.0127126	0.0104118	0.413638	0.318628	1.59646	0.0858039	up	276.126	1.41899	1	0	-	Unknown	-	-	-	-	0	-	-	2	Dubinidine;Cybutryne	C10662;C10927
pos-M278T420	2.57239e+06	2.70155e+06	2.3918e+06	3.03976e+06	2.52943e+06	5.54468e+06	870071	1.10399e+06	1.62238e+06	1.05553e+06	849425	1.95079e+06	469827	282982	374498	3.3399e+06	0.479208	0.0292238	0.0379176	0.462376	0.425399	1.93095	0.272883	down	278.166	6.9926	1	0	-	Unknown	-	-	-	-	0	-	-	2	N,N'-Diphenyl-p-phenylenediamine;Methaphenilene	C14501;C11113
pos-M278T83	1.90141e+07	3.45527e+07	8.80789e+06	3.75501e+07	2.928e+07	2.88061e+07	1.06657e+07	2.46722e+07	8.35573e+07	3.36049e+07	9.7367e+07	3.3255e+07	9.34441e+07	1.49712e+08	7.17141e+07	1.78852e+07	3.00255	0.0067664	0.0206682	0.367072	0.369953	2.00588	0.355623	up	278.133	1.38567	1	0	-	Unknown	-	-	-	-	5	Benzphetamine;5-Ethyl-4-methyl-2-octylthiazole;2-Octyl-4-propylthiazole;L-alpha-glutamyl-L-hydroxyproline ;Oxypinnatanine	HMDB0015003;HMDB0040095;HMDB0040114;HMDB0011161;HMDB0029403	1	Benzphetamine	C07538
pos-M281T49	8.3353e+06	2.31396e+07	1.08958e+07	1.64557e+07	1.39093e+07	1.72932e+07	4.23372e+06	8.33732e+06	2.25827e+07	2.91216e+07	3.30063e+07	1.71141e+07	3.89917e+07	4.20777e+07	2.16945e+07	1.49305e+07	2.13957	0.00411335	0.00699301	0.324121	0.293027	1.84476	0.10323	up	281.136	0.816604	1	0	-	Unknown	-	-	-	-	1	N(2)-phenylacetyl-L-glutaminate	HMDB0062645	1	4-O-(beta-L-Arabinofuranosyl)-(2S,4S)-4-hydroxyproline	C20706
pos-M285T49	4.62224e+07	1.07884e+08	4.56997e+07	6.45493e+07	5.63693e+07	6.21857e+07	1.6986e+07	2.68843e+07	1.19301e+08	1.18457e+08	8.77076e+07	5.65044e+07	1.61101e+08	1.66117e+08	1.08171e+08	8.85545e+07	2.12267	0.00441868	0.0029526	0.324399	0.225167	1.80803	0.450295	up	285.137	0.819536	1	0	-	Unknown	-	-	-	-	2	Mepivacaine;Milnacipran	HMDB0015096;HMDB0015602	5	Mepivacaine;5,6-Dehydrolupanine;Multiflorine;Prinomide;7H-Dibenzo[c,g]carbazole	C07528;C10764;C10775;C10958;C19221
pos-M287T51	2.29728e+07	4.24081e+07	2.2797e+07	2.31362e+07	2.19595e+07	2.31661e+07	1.08653e+07	2.28852e+07	5.90734e+07	5.41861e+07	5.29922e+07	2.22747e+07	6.07635e+07	6.5655e+07	3.70031e+07	4.01779e+07	2.06176	0.00123874	0.0104118	0.186623	0.318628	1.81019	0.200528	up	287.147	0.844768	0	0	-	Unknown	-	-	-	-	0	-	-	0	-	-
pos-M288T78	1.66424e+07	7.37034e+06	9.08221e+06	2.48219e+07	2.63229e+07	1.76139e+07	7.46979e+06	3.68416e+07	2.88041e+07	7.82755e+06	2.9108e+06	2.40247e+06	8.48547e+06	1.42313e+07	1.93848e+06	5.38758e+06	0.49251	0.0349048	0.0649573	0.474405	0.476079	1.72773	0.253836	down	288.21	1.29833	0	0	-	Unknown	-	-	-	-	0	-	-	0	-	-
pos-M294T482	2.00055e+07	8.16542e+06	927615	4.44427e+06	2.1616e+06	4.95225e+06	3.19583e+06	8.37076e+06	1.83074e+06	2.16148e+06	2.11365e+06	661365	203925	2.68297e+06	926464	626327	0.214596	0.00642993	0.0029526	0.364489	0.225167	2.5899	0.234574	down	294.268	8.03492	0	0	-	Unknown	-	-	-	-	0	-	-	0	-	-
pos-M294T487	8.95949e+06	5.77253e+06	5.77074e+06	5.54859e+06	5.0735e+06	1.06863e+06	1.11473e+07	3.14402e+07	8.70597e+06	2.98054e+06	945243	1.01936e+06	2.59767e+06	1.19174e+06	3.816e+06	5.11309e+06	0.352625	0.0479757	0.0281274	0.495143	0.39803	1.81851	0.253605	down	294.321	8.12063	0	0	-	Unknown	-	-	-	-	0	-	-	0	-	-
pos-M294T536	1.88857e+07	6.59651e+06	1.43181e+07	9.85876e+06	1.44738e+07	7.26141e+06	1.57743e+06	1.35741e+07	1.95891e+06	120707	405119	2.0698e+06	353115	267971	1.02218e+06	6.95309e+06	0.151953	0.000873674	0.0018648	0.156194	0.186614	3.41236	0.132062	down	294.234	8.93293	0	0	-	Unknown	-	-	-	-	0	-	-	0	-	-
pos-M296T568	1.02514e+08	6.92966e+07	5.09503e+07	5.08238e+07	9.65182e+07	3.17614e+07	6.81323e+06	4.65276e+07	1.69815e+07	3.02021e+06	7.30735e+06	3.09496e+06	3.52993e+06	1.99658e+06	1.62162e+07	2.44114e+07	0.168184	0.00080399	0.0018648	0.150143	0.186614	3.06587	0.0811065	down	296.249	9.47128	0	0	-	Unknown	-	-	-	-	0	-	-	0	-	-
pos-M298T430	3.16213e+07	2.63415e+07	7.98046e+06	1.61163e+07	2.48829e+07	4.01744e+07	2.03117e+06	5.16237e+06	7.72378e+07	1.12795e+08	2.86049e+07	4.28015e+07	2.81272e+07	2.03404e+07	1.43581e+07	4.85832e+07	2.41622	0.0370214	0.0498834	0.476457	0.445439	1.80876	0.449642	up	298.263	7.17363	1	1	Linoleic acid	Lipids and lipid-like molecules	Fatty Acyls	HMDB0000673	C01595	(map00591)Linoleic acid metabolism;(map01040)Biosynthesis of unsaturated fatty acids;(map01060)Biosynthesis of plant secondary metabolites;(map01100)Metabolic pathways	0	-	-	0	-	-
pos-M309T35	3.46707e+07	2.08478e+07	9.3242e+06	4.95539e+07	1.97185e+07	3.44501e+07	3.8501e+06	1.69291e+07	9.83521e+06	9.71032e+06	1.11946e+07	1.08509e+07	716271	7.25484e+06	1.18562e+07	1.68516e+06	0.333274	0.0270354	0.0281274	0.455451	0.39803	2.32626	0.0739667	down	309.041	0.589026	1	0	-	Unknown	-	-	-	-	23	cis-Resveratrol 3-sulfate;cis-Resveratrol 4'-sulfate;Resveratrol 3-sulfate;trans-Resveratrol 4'-sulfate;[1-(2-hydroxyphenyl)-2-oxo-2-phenylethoxy]sulfonic acid;[2-(2-hydroxyphenyl)-2-oxo-1-phenylethoxy]sulfonic acid;[4-(2-hydroxy-2-phenylacetyl)phenyl]oxidanesulfonic acid;[2-(4-hydroxyphenyl)-2-oxo-1-phenylethoxy]sulfonic acid;[4-(1-hydroxy-2-oxo-2-phenylethyl)phenyl]oxidanesulfonic acid;[1-(4-hy…	HMDB0041712;HMDB0041714;HMDB0041772;HMDB0041784;HMDB0135192;HMDB0135194;HMDB0135196;HMDB0135197;HMDB0135199;HMDB0135200;HMDB0135204;HMDB0135205;HMDB0135207;HMDB0135208;HMDB0014980;HMDB0041867;HMDB0060970;HMDB0060975;HMDB0061121;HMDB0061175;HMDB0132992;HMDB0132996;HMDB0140410	1	Oxazepam	C07359
pos-M309T36	3.62981e+07	2.03634e+07	9.00689e+06	5.29991e+07	1.92534e+07	3.62478e+07	3.6478e+06	1.74325e+07	7.67519e+06	7.58599e+06	1.14648e+07	1.11824e+07	667780	3.28215e+06	1.16293e+07	2.90441e+06	0.288821	0.0156627	0.0104118	0.427408	0.318628	2.44737	0.0601006	down	309.031	0.591995	1	0	-	Unknown	-	-	-	-	1	3-(Cystein-S-yl)acetaminophen	HMDB0240217	2	S-(Hydroxyphenylacetothiohydroximoyl)-L-cysteine;10-Oxabenzo[def]chrysen-9-one	C17238;C18281
pos-M311T531	1.15388e+07	3.633e+07	1.01438e+07	2.61051e+07	6.16903e+06	6.72432e+06	1.29297e+07	4.09625e+07	8.45565e+06	6.31423e+06	6.9639e+06	5.02375e+06	1.30297e+07	3.29259e+06	5.07405e+06	9.43198e+06	0.381607	0.0208405	0.0379176	0.449699	0.425399	1.68978	0.198018	down	311.298	8.84437	1	1	.DELTA.2-cis-Eicosenoic acid	Lipids and lipid-like molecules	Fatty Acyls	NA	NA	-	0	-	-	0	-	-
pos-M313T83	4.06947e+07	8.15247e+07	2.94535e+07	5.584e+07	4.76152e+07	4.51716e+07	1.97124e+07	2.56716e+07	6.21272e+07	4.72821e+07	1.47983e+08	8.4416e+07	1.21767e+08	1.12112e+08	1.14108e+08	3.68841e+07	2.10215	0.00824379	0.014763	0.383362	0.349785	1.63457	0.443192	up	313.154	1.38929	1	0	-	Unknown	-	-	-	-	8	Phenylalanylphenylalanine;Chloropanaxydiol;Procaterol;Asparaginyl-Tyrosine;Tyrosyl-Asparagine;Norfluoxetine;3-hydroxy-1-methyl-4,5-diphenylpiperidine-2,6-dione;7-Hydroxyheptaphylline	HMDB0013302;HMDB0032676;HMDB0015453;HMDB0028743;HMDB0029100;HMDB0060551;HMDB0134789;HMDB0041245	5	Mecambrine;(+)-Mecambroline;Pukateine;Xylopine;Japonine	C09588;C09589;C09613;C09670;C10699
pos-M315T382	338244	2.97718e+06	6.83605e+06	7.55086e+06	2.11216e+06	5.36977e+06	1.82514e+06	2.03427e+06	1.9285e+06	738579	743377	530120	4.05155e+06	964705	415096	932760	0.3548	0.0434001	0.0498834	0.487598	0.445439	1.7593	0.357738	down	315.264	6.36158	1	0	-	Unknown	-	-	-	-	1	Geranylcitronellol	HMDB0032147	0	-	-
pos-M315T540	2.03998e+06	2.62179e+06	1.33387e+06	1.12888e+06	3.84936e+06	2.13603e+06	1.48967e+06	2.53715e+06	3.01621e+06	3.66921e+06	1.02168e+07	1.17266e+07	3.30749e+06	2.57593e+06	2.48819e+06	6.98078e+06	2.56649	0.0081664	0.0104118	0.382772	0.318628	1.8039	0.146061	up	315.274	8.99233	1	0	-	Unknown	-	-	-	-	1	Trimethylsilyl n-pentadecanoic acid	HMDB0094681	0	-	-
pos-M318T82_2	1.17584e+08	5.08939e+07	3.39477e+07	1.07755e+08	4.95813e+07	5.03719e+07	2.07736e+07	8.36883e+07	2.7897e+07	1.81988e+07	6.15945e+07	4.78361e+07	2.37819e+07	2.99122e+07	1.93695e+07	1.88172e+07	0.480779	0.0206437	0.0206682	0.449243	0.369953	1.69537	0.380192	down	318.153	1.3682	1	0	-	Unknown	-	-	-	-	2	2-(3-Hydroxyphenyl)ethanol 1'-glucoside;4-Methoxybenzyl glucoside	HMDB0038332;HMDB0041405	1	Salidroside	C06046
pos-M320T148	1.84863e+06	3.54136e+06	97284	3.13645e+06	1.81362e+06	3.61202e+06	82268.6	6.55155e+06	5.59222e+06	1.22272e+07	3.8842e+06	1.82781e+06	1.38897e+07	1.30571e+07	1.5126e+07	1.14491e+07	3.72541	0.0199236	0.00699301	0.444942	0.293027	2.57221	0.462202	up	320.219	2.47422	1	0	-	Unknown	-	-	-	-	19	Homocapsaicin;b-Dihydrotetrabenazine;alpha-dihydrotetrabenazine;2-Hydroxyestradiol-3-methyl ether;2-Methoxyestradiol;19-Hydroxyandrost-4-ene-3,17-dione;19-Oxotestosterone;7a-Hydroxyandrost-4-ene-3,17-dione;11b-Hydroxyandrost-4-ene-3,17-dione;16a-Hydroxyandrost-4-ene-3,17-dione;4-Methoxy-17beta-estradiol;(2Z,8S,9Z)-2,9-Heptadecadiene-8-hydroxy-4,6-diyne-1-yl acetate;[8]-Dehydroshogaol;2-(3,7-Dimet…	HMDB0036329;HMDB0060578;HMDB0061098;HMDB0000380;HMDB0000405;HMDB0003955;HMDB0003959;HMDB0006771;HMDB0006773;HMDB0006774;HMDB0012782;HMDB0031038;HMDB0033125;HMDB0034028;HMDB0034167;HMDB0036696;HMDB0039568;HMDB0040927;HMDB0041204	17	Homocapsaicin;Testololactone;16alpha-Hydroxyandrost-4-ene-3,17-dione;11beta-Hydroxyandrost-4-ene-3,17-dione;19-Hydroxyandrost-4-ene-3,17-dione;19-Oxotestosterone;7alpha-Hydroxyandrost-4-ene-3,17-dione;2-Methoxy-17beta-estradiol;11-Keto-testosterone;5alpha-Androstane-3,11,17-trione;Bioallethrin;Epimestrol;7alpha,17beta-Dihydroxyandrosta-1,4-dien-3-one;6beta,19-Epoxy-17beta-hydroxyandrost-4-en-3-on…	C20215;C04676;C05140;C05284;C05290;C05295;C05296;C05302;C14256;C14269;C14337;C14593;C14907;C15072;C15103;C15216;C20693
pos-M322T179	5.40803e+07	7.34176e+06	6.72907e+07	1.16342e+07	2.76673e+07	4.08294e+07	3.27516e+07	6.03038e+06	4.35377e+07	4.6333e+07	7.49514e+07	4.17155e+07	6.09802e+07	1.49186e+08	6.05379e+07	5.161e+07	2.13569	0.0209095	0.0206682	0.449699	0.369953	1.89957	0.432983	up	322.172	2.97704	1	0	-	Unknown	-	-	-	-	0	-	-	1	Nopaline	C01682
pos-M325T51	7.27757e+06	3.65842e+07	4.60333e+06	1.02207e+07	6.23291e+06	1.7454e+07	6.56339e+06	3.22412e+06	5.67669e+07	4.20785e+07	2.95296e+07	1.85532e+07	5.21204e+07	8.73223e+07	4.57947e+07	1.23829e+07	3.73858	0.00111287	0.0018648	0.176195	0.186614	2.53861	0.469059	up	325.17	0.849821	1	1	Citalopram	Benzenoids	Benzene and substituted derivatives	HMDB0005038	C07572	(map00982)Drug metabolism - cytochrome P450	0	-	-	0	-	-
pos-M325T85	4.53652e+07	8.40266e+07	2.28678e+07	2.49348e+07	2.2521e+07	3.20551e+07	3.94283e+07	1.36455e+07	1.85037e+08	1.28598e+08	2.18285e+08	6.66391e+07	1.68336e+08	2.32844e+08	1.50134e+08	9.30531e+07	4.36353	2.76175e-05	0.0003108	0.0163751	0.0867206	2.8543	0.365015	up	325.176	1.41254	1	1	Citalopram	Benzenoids	Benzene and substituted derivatives	HMDB0005038	C07572	(map00982)Drug metabolism - cytochrome P450	9	Morphine;Hydromorphone;Piperine;Erysopine;Secodemethylclausenamide;(-)-Morphine;Norcodeine;Dihydroisomorphine;norhydrocodone	HMDB0014440;HMDB0014472;HMDB0029377;HMDB0030256;HMDB0032961;HMDB0040987;HMDB0060657;HMDB0060929;HMDB0061070	11	Morphine;Piperine;(S)-Coclaurine;(R,S)-Coclaurine;(R)-Coclaurine;Hydromorphone;Narwedine;Erysonine;Apohyoscine;Cherylline;Norcodeine	C01516;C03882;C06161;C06348;C06349;C07042;C08534;C09422;C10844;C12167;C16576
pos-M327T407	1.63493e+07	6.11558e+07	4.89371e+07	2.78306e+07	1.22897e+07	3.34001e+07	2.19352e+07	1.38735e+07	1.342e+07	2.71251e+07	2.08863e+06	2.76757e+07	1.09969e+07	2.00921e+07	9.28728e+06	4.31759e+06	0.487774	0.0450696	0.0379176	0.490914	0.425399	1.84944	0.41159	down	327.276	6.77773	1	0	-	Unknown	-	-	-	-	0	-	-	1	Palustrine	C10608
pos-M327T49	7.05667e+06	1.96569e+07	7.67332e+06	1.74779e+07	1.16756e+07	1.5784e+07	3.27282e+06	6.92249e+06	2.50154e+07	2.65296e+07	2.13989e+07	1.87195e+07	3.22289e+07	3.81015e+07	2.13175e+07	1.05985e+07	2.16611	0.00560626	0.0029526	0.350314	0.225167	1.84484	0.303099	up	327.149	0.817133	1	0	-	Unknown	-	-	-	-	0	-	-	2	Procaterol_hydrochloride;Evadol_hydrochloride	C13235;C15360
pos-M329T50	2.37063e+07	4.99898e+07	2.99814e+07	3.6136e+07	4.40099e+07	4.41506e+07	1.51422e+07	4.32668e+07	7.24517e+07	6.48316e+07	7.22893e+07	4.24363e+07	1.25269e+08	1.0008e+08	7.62283e+07	2.9689e+07	2.0367	0.00645691	0.0206682	0.364489	0.369953	1.64333	0.247911	up	329.174	0.825951	1	0	-	Unknown	-	-	-	-	15	4-{1-hydroxy-3-[4-hydroxy-3-(3-methylbut-2-en-1-yl)phenyl]propyl}benzene-1,3-diol;1,7-bis(4-hydroxyphenyl)-5-methoxyheptan-3-one;5-Hydroxy-7-(4-hydroxy-3-methoxyphenyl)-1-phenyl-3-heptanone;Sclareapinone;8-Methoxygravelliferone;Sagequinone methide A;5-Geranyloxy-7-methoxycoumarin;Guaiacin;(all-E)-Crocetin;Macelignan;Verimol H;4,4'-Dihydroxy-5,5'-diisopropyl-2,2'-dimethyl-3,6-biphenyldione;5'-Carb…	HMDB0135889;HMDB0138162;HMDB0029524;HMDB0030645;HMDB0030728;HMDB0030841;HMDB0032954;HMDB0034178;HMDB0035098;HMDB0036459;HMDB0036720;HMDB0040760;HMDB0012799;HMDB0034780;HMDB0040168	7	Crocetin;Vernoflexin;Estra-1,3,5-(10)-trien-17-one-3-oxyacetic_acid;Sobetirome;Compactin_diol_lactone;Di-n-pentyl_phthalate;Capsiate	C08588;C09578;C15174;C15618;C14183;C14300;C20203
pos-M331T222	1.76514e+07	1.49374e+07	1.30387e+07	1.89965e+07	1.81406e+07	1.9219e+07	4.37609e+06	1.32868e+07	2.53502e+07	4.86382e+07	1.74937e+07	3.10037e+07	4.12563e+07	1.90321e+07	3.18167e+07	2.99024e+07	2.04346	0.00416131	0.0029526	0.324121	0.225167	1.75041	0.132097	up	331.203	3.702	1	0	-	Unknown	-	-	-	-	13	3b,17b-Dihydroxyetiocholane;3a,17a-Dihydroxy-5b-androstane;3b,17a-Dihydroxy-5a-androstane;5a-Androstane-3a,17a-diol;5a-Androstane-3b,17b-diol;Androstanediol;Etiocholanediol;Dihydroandrosterone;Androstan-3alpha,17beta-diol;Reboxetine;Ethylmorphine;6-O-Methylcodeine;(+)-Erysotrine	HMDB0000369;HMDB0000383;HMDB0000412;HMDB0000458;HMDB0000493;HMDB0000495;HMDB0000551;HMDB0000554;HMDB0060437;HMDB0014379;HMDB0015509;HMDB0029381;HMDB0030259	17	16alpha-Hydroxysteroid;Hydroxysteroid;16beta-Hydroxysteroid;17beta-Hydroxysteroid;Steroid_hydroperoxide;Androstan-3alpha,17beta-diol;Androstanediol;Grevillol;5alpha-Androstan-3beta,17beta-diol;D-Homo-17a-oxa-5alpha-androstan-3beta-ol;5alpha-Androstane-11beta,17beta-diol;Ethylmorphine;Armepavine;Erysotrine;Laurifine;6-Ethylmorphine;3-Methoxyestra-1,3,5(10)-triene-16,17-dione_16-oxime	C01090;C02159;C03050;C03051;C03176;C03852;C07632;C10800;C12525;C14975;C15288;C07537;C09342;C09423;C09565;C11780;C15078
pos-M331T232	7.48024e+06	1.18828e+07	2.65187e+07	8.7454e+06	9.15193e+06	1.73062e+07	7.10593e+06	9.57805e+06	2.16906e+07	2.13385e+07	4.32884e+07	3.69943e+07	4.23432e+07	3.53534e+07	3.13556e+07	3.87407e+07	2.7729	9.55011e-05	0.000621601	0.0399093	0.117004	2.4087	0.092839	up	331.223	3.86583	1	0	-	Unknown	-	-	-	-	10	Arginyl-Arginine;Obtusilactone A;3-Methyl-5-pentyl-2-furannonanoic acid;Annosquamosin B;3-Methyl-5-propyl-2-furanundecanoic acid;3,4-Dimethyl-5-propyl-2-furandecanoic acid;5-Ethyl-3,4-dimethyl-2-furanundecanoic acid;5-Hexyl-3,4-dimethyl-2-furanheptanoic acid;3,4-Dimethyl-5-pentyl-2-furanoctanoic acid;5-Butyl-3,4-dimethyl-2-furannonanoic acid	HMDB0028703;HMDB0030960;HMDB0031091;HMDB0031379;HMDB0061646;HMDB0094643;HMDB0112070;HMDB0112090;HMDB0112096;HMDB0112100	1	Heliotrine	C10324
pos-M331T380	5.96276e+06	3.33616e+06	6.03178e+06	3.61116e+06	5.10812e+06	1.23445e+06	7.20459e+06	5.27039e+06	2.09199e+06	4.2707e+06	3.71381e+06	2.62759e+06	3.48814e+06	495588	748693	861598	0.484598	0.029895	0.0206682	0.464218	0.369953	1.69557	0.418125	down	331.262	6.3256	1	0	-	Unknown	-	-	-	-	13	Docosapentaenoic acid (22n-6);Docosapentaenoic acid;Ethyl abietate;ent-16-Kauren-19-ol acetate;1-Phenyl-1,3-hexadecanedione;2-Methyl-5-(8,11-pentadecadienyl)-1,3-benzenediol;4,8,12,15,19-Docosapentaenoic acid;Ethyl icosapentate;Eicosadienoic acid;Sclareol;Dihomo-linoleate (20:2n6);8Z,11Z-eicosadienoic acid;9-Decenoylcarnitine	HMDB0001976;HMDB0006528;HMDB0032257;HMDB0035024;HMDB0035581;HMDB0038909;HMDB0039133;HMDB0039530;HMDB0005060;HMDB0036827;HMDB0061864;HMDB0062432;HMDB0013205	8	Taxa-4(20),11(12)-dien-5alpha-yl_acetate;Ethyl_icosapentate;17beta-Hydroxy-4,4,17-trimethylandrost-5-en-3-one;2-Methyl-5alpha-androst-2-en-17beta-ol_acetate;(5Z,8Z,11Z,14Z,17Z)-Eicosapentaenoic_acid_ethyl_ester;(7Z,10Z,13Z,16Z,19Z)-Docosa-7,10,13,16,19-pentaenoic_acid;Sclareol;Icosadienoic_acid	C11896;C13364;C15413;C15421;C16184;C16513;C09183;C16525
pos-M338T415	939028	1.1314e+06	1.17819e+06	1.2646e+06	1.97564e+06	760856	2.6151e+06	6.75396e+06	1.41936e+06	634346	462698	769736	152008	476853	232497	86611.1	0.254778	0.00389772	0.004662	0.318767	0.277115	2.43135	0.234621	down	338.312	6.91585	0	0	-	Unknown	-	-	-	-	0	-	-	0	-	-
pos-M340T361	1.94052e+07	2.66021e+07	1.64161e+07	1.42339e+07	9.77721e+06	6.76889e+06	1.37875e+07	2.25787e+07	7.28352e+06	1.31963e+07	1.06896e+07	3.75497e+06	9.93774e+06	5.60351e+06	4.68486e+06	3.0593e+06	0.449255	0.00422169	0.00699301	0.324399	0.293027	1.91742	0.216002	down	340.277	6.01988	1	1	N-Oleoylglycine	Unknown	-	NA	NA	-	1	Aprindine	HMDB0015498	0	-	-
pos-M342T370	5.6176e+06	2.91545e+06	5.60771e+06	4.76606e+06	2.56797e+06	5.97093e+06	1.47408e+07	5.36531e+06	4.5845e+06	3.84744e+06	1.08825e+06	667098	1.54705e+06	4.61193e+06	1.14797e+06	3.43174e+06	0.440067	0.0159187	0.0104118	0.428918	0.318628	1.8244	0.11174	down	342.234	6.17347	0	0	-	Unknown	-	-	-	-	0	-	-	0	-	-
pos-M342T371	5.62058e+06	2.85694e+06	5.9986e+06	4.73059e+06	3.65458e+06	5.3502e+06	1.53679e+07	5.77093e+06	4.86598e+06	4.47141e+06	1.34252e+06	664608	1.67968e+06	3.84495e+06	1.35061e+06	3.65829e+06	0.443321	0.0134031	0.014763	0.417724	0.349785	1.83082	0.08072	down	342.22	6.17947	1	0	-	Unknown	-	-	-	-	4	14-oxo-DoHE(1-);Fenpropimorph;Quinine;Quinidine	HMDB0062685;HMDB0037270;HMDB0014611;HMDB0015044	5	Fenpropimorph;Quinine;Quinidine;Affinine;(+)-Sceletium_A4	C18787;C06526;C06527;C09021;C12259
pos-M343T49	4.78094e+06	1.55942e+07	7.07068e+06	1.15487e+07	5.99463e+06	5.37066e+06	3.77694e+06	4.50416e+06	2.16239e+07	3.30479e+07	1.48065e+07	8.44459e+06	2.65676e+07	2.68047e+07	1.54073e+07	1.21857e+07	2.70951	0.000737687	0.0029526	0.145449	0.225167	2.1563	0.380915	up	343.166	0.814287	1	0	-	Unknown	-	-	-	-	24	3a,16b-Dihydroxyandrostenone;16-Oxoandrostenediol;3a,16a-Dihydroxyandrostenone;16a-Hydroxydehydroisoandrosterone;3a,16-Dihydroxyandrostenone;7a-Hydroxytestosterone;7a-Hydroxydehydroepiandrosterone;7b-Hydroxydehydroepiandrosterone;11-Ketoetiocholanolone;6beta-Hydroxytestosterone;19-Hydroxytestosterone;11beta-Hydroxytestosterone;2beta-Hydroxytestosterone;cis-[8]-Shogaol;Ginsenoyne G;10-Acetoxy-8-he…	HMDB0000309;HMDB0000322;HMDB0000324;HMDB0000352;HMDB0000388;HMDB0003956;HMDB0004611;HMDB0004624;HMDB0006031;HMDB0006259;HMDB0006769;HMDB0012533;HMDB0012654;HMDB0031464;HMDB0039589;HMDB0039735;HMDB0060089;HMDB0060339;HMDB0030245;HMDB0032143;HMDB0033354;HMDB0033360;HMDB0036987;HMDB0038145	28	Phenisopham;Penicillin_K;12alpha-Fluoro-11beta,17beta-dihydroxyandrosta-1,4-dien-3-one;16alpha-Hydroxydehydroepiandrosterone;7alpha-Hydroxytestosterone;19-Hydroxytestosterone;6beta-Hydroxytestosterone;11-Ketoetiocholanolone;16alpha-Hydroxytestosterone;14alpha,17beta-Dihydroxyandrost-4-en-3-one;15alpha-Hydroxytestosterone;11-Ketoandrosterone;1,2,4,5-Tetrahydrotestolactone;16beta,17beta-Dihydroxy-1…	C19061;C17403;C15165;C05139;C05291;C05294;C14497;C14552;C14600;C14627;C14649;C14671;C14912;C15144;C15286;C15306;C15332;C15416;C18045;C18075;C21296;C05174;C09333;C09334;C09367;C09389;C19980;C21370
pos-M343T50	4.56403e+06	3.26645e+06	5.1655e+06	1.0279e+07	1.23293e+07	9.57571e+06	2.16633e+06	1.26797e+07	1.8644e+07	3.15947e+07	1.57404e+07	3.27773e+06	2.66271e+07	3.4192e+07	1.55125e+07	1.56074e+07	2.68543	0.0141674	0.004662	0.418247	0.277115	1.95763	0.398365	up	343.177	0.829291	1	0	-	Unknown	-	-	-	-	2	Jasmolone glucoside;Amdinocillin	HMDB0032870;HMDB0015294	3	Magnoflorine;Phellodendrine;RU_5135	C09581;C17046;C13797
pos-M344T239	3.38622e+07	4.39484e+07	3.86738e+07	3.87579e+07	4.02045e+07	3.23134e+07	4.46506e+07	4.13487e+07	2.18622e+08	4.12976e+08	2.4698e+08	3.67922e+08	3.38408e+08	3.47822e+08	2.47437e+08	3.16917e+08	7.9586	2.90725e-10	0.0001554	6.89513e-06	0.0534149	3.61412	0.0593829	up	344.268	3.97762	1	0	-	Unknown	-	-	-	-	0	-	-	1	Hydroxystenozole	C15033
pos-M344T386	5.64699e+07	6.00661e+07	6.96512e+07	9.80616e+06	2.96409e+07	3.16209e+07	1.55698e+08	5.79966e+07	1.0659e+08	2.66706e+07	1.10837e+07	8.88228e+06	2.87533e+07	7.32456e+06	1.55734e+07	1.14868e+07	0.459422	0.0416504	0.0379176	0.484747	0.425399	1.7246	0.0896845	down	344.273	6.43774	1	0	-	Unknown	-	-	-	-	0	-	-	1	3,3-Difluoro-17-methyl-5alpha-androstan-17beta-ol	C15140
pos-M344T461	4.01218e+08	1.12972e+08	1.93507e+08	7.82933e+07	1.7104e+08	1.12367e+08	2.60094e+08	6.83719e+08	1.39062e+08	6.90704e+07	3.93429e+07	5.33305e+07	9.43168e+07	4.94443e+07	8.57853e+07	1.79992e+08	0.352842	0.0117619	0.014763	0.404781	0.349785	1.87232	0.186904	down	344.273	7.68507	1	0	-	Unknown	-	-	-	-	0	-	-	1	3,3-Difluoro-17-methyl-5alpha-androstan-17beta-ol	C15140
pos-M345T248	1.24393e+07	2.01176e+07	1.92883e+07	1.84704e+07	1.5542e+07	1.31497e+07	1.40677e+07	1.61073e+07	6.33204e+07	7.87364e+07	1.49189e+08	5.75392e+07	1.31371e+08	1.21374e+08	1.68502e+08	1.25405e+08	6.93157	4.01008e-07	0.0001554	0.000653755	0.0534149	3.41362	0.192396	up	345.252	4.13048	1	0	-	Unknown	-	-	-	-	5	16b-Hydroxystanozolol;4b-Hydroxystanozolol;3'-Hydroxystanozolol ;Butorphanol;Norelgestromin	HMDB0003166;HMDB0003318;HMDB0006001;HMDB0014749;HMDB0015658	2	Butorphanol;17-Methylandrosta-2,4-dieno[2,3-d]isoxazol-17beta-ol	C06863;C15177
pos-M345T386	1.04783e+07	1.0773e+07	1.33472e+07	3.52114e+06	4.49976e+06	5.55334e+06	2.36206e+07	1.07714e+07	1.85505e+07	3.73891e+06	1.6929e+06	2.02659e+06	4.64857e+06	1.01146e+06	4.0283e+06	296290	0.435943	0.0247555	0.0281274	0.452332	0.39803	2.09251	0.343663	down	345.28	6.43475	1	0	-	Unknown	-	-	-	-	1	1-Phenyl-1,3-heptadecanedione	HMDB0035582	1	Cardanolide	C19658
pos-M347T408	1.55211e+07	1.07627e+07	1.24335e+07	2.98996e+07	9.1863e+06	1.68299e+07	6.35559e+06	1.96321e+07	4.66858e+06	7.02738e+06	2.44917e+06	1.6854e+07	4.4147e+06	5.97135e+06	1.01338e+07	6.93129e+06	0.484579	0.0118051	0.0206682	0.404781	0.369953	1.80667	0.161041	down	347.232	6.80682	1	1	7'-Carboxy-alpha-tocotrienol	Organoheterocyclic compounds	Benzopyrans	HMDB0012849	null	-	9	Eicosadienoic acid;Sclareol;Dihomo-linoleate (20:2n6);8Z,11Z-eicosadienoic acid;Trilostane;Retrofractamide C;(8E)-Piperamide-C9:1;Pipertipine;N-desethyloxybutynin	HMDB0005060;HMDB0036827;HMDB0061864;HMDB0062432;HMDB0015240;HMDB0033448;HMDB0038646;HMDB0039808;HMDB0061042	6	13-(2-Methylcrotonoyl)oxylupanine;Sclareol;Icosadienoic_acid;Hetisine;Trilostane;Tralkoxydim	C04170;C09183;C16525;C08687;C12580;C18769
pos-M348T408	1.31015e+07	6.79107e+06	8.89522e+06	3.05351e+07	7.65613e+06	1.43551e+07	1.35969e+07	2.02922e+07	2.83252e+06	8.0081e+06	357744	1.14667e+07	2.44295e+06	2.34036e+06	1.40834e+06	5.76835e+06	0.300504	0.0055257	0.0029526	0.350314	0.225167	2.57985	0.146321	down	348.236	6.80807	0	0	-	Unknown	-	-	-	-	0	-	-	0	-	-
pos-M348T582	1.6615e+07	8.41587e+06	2.33602e+07	4.57841e+06	1.76236e+07	6.67309e+06	285575	2.10315e+06	4.03015e+06	237009	201185	813237	2.13471e+06	664091	967501	1.2422e+07	0.269537	0.0394693	0.0379176	0.481091	0.425399	2.31083	0.413387	down	348.28	9.70758	0	0	-	Unknown	-	-	-	-	0	-	-	0	-	-
pos-M352T390	1.22235e+07	2.29576e+07	1.07046e+07	1.68329e+07	1.464e+07	1.21763e+07	3.82887e+07	2.55885e+07	6.20448e+06	7.60252e+06	7.54131e+06	4.40707e+06	9.58443e+06	7.28937e+06	5.4458e+06	7.31879e+06	0.361078	0.000248193	0.0001554	0.0774527	0.0534149	2.1952	0.154939	down	352.261	6.49447	0	0	-	Unknown	-	-	-	-	0	-	-	0	-	-
pos-M352T48	2.62026e+06	5.97446e+06	842522	4.37997e+06	2.24448e+06	2.68664e+06	382464	579999	4.24715e+06	3.33825e+06	5.48487e+06	3.0741e+06	8.15179e+06	1.15121e+07	4.47893e+06	2.97828e+06	2.19501	0.0237028	0.0206682	0.451317	0.369953	1.91074	0.408186	up	352.161	0.80816	1	0	-	Unknown	-	-	-	-	2	9-(beta-D-Ribofuranosyl)zeatin;Mitomycin	HMDB0030388;HMDB0014450	4	O-beta-D-Xylosylzeatin;trans-Zeatin_riboside;cis-Zeatin_riboside;Mitomycin	C03300;C16431;C16449;C06681
pos-M354T370	5.23547e+06	4.2106e+06	7.70994e+06	6.47388e+06	3.10066e+06	1.87721e+06	7.81754e+06	1.84003e+07	3.65927e+06	1.02998e+06	3.4196e+06	696398	3.82524e+06	856429	872534	449927	0.270118	0.00277264	0.004662	0.279825	0.277115	2.44723	0.122294	down	354.304	6.16795	1	0	-	Unknown	-	-	-	-	8	Pregnanetriol;3-Methyl-5-pentyl-2-furanundecanoic acid;Isolinderanolide;3,4-Dimethyl-5-pentyl-2-furandecanoic acid;5-Butyl-3,4-dimethyl-2-furanundecanoic acid;3,4-Dimethyl-5-propyl-2-furandodecanoic acid;3-鈥婱ethyl-鈥?-鈥媝ropyl-2-鈥媐urantridecanoic acid;5-Hexyl-3,4-dimethyl-2-furannonanoic acid	HMDB0006070;HMDB0031005;HMDB0038105;HMDB0112067;HMDB0112072;HMDB0112076;HMDB0112079;HMDB0112101	2	5beta-Pregnane-3alpha,17alpha,20alpha-triol;2alpha-(Hydroxymethyl)-17-methyl-5alpha-androstane-3beta,17beta-diol	C14680;C14977
pos-M354T391	1.77282e+06	2.04416e+06	2.07156e+06	1.39257e+06	890804	1.15916e+06	1.04065e+07	1.28378e+06	749892	770228	882546	1.71811e+06	747807	1.05691e+06	713886	502077	0.339725	0.022368	0.0029526	0.451317	0.225167	1.64609	0.151356	down	354.268	6.51865	1	0	-	Unknown	-	-	-	-	1	Isopropamide	HMDB0015562	1	Isopropamide	C07055
pos-M354T428_2	1.74476e+07	1.1602e+07	1.47144e+07	6.54794e+06	6.16018e+06	3.03384e+06	4.7243e+06	8.81013e+06	1.24888e+06	5.96233e+06	3.22021e+06	1.59318e+06	6.04881e+06	2.53733e+06	8.86893e+06	6.27619e+06	0.489536	0.0350132	0.0498834	0.47484	0.445439	1.64453	0.144836	down	354.308	7.13558	0	0	-	Unknown	-	-	-	-	0	-	-	0	-	-
pos-M354T48	1.57706e+06	1.28187e+07	968090	4.31565e+06	8.67934e+06	4.70686e+06	1.90995e+06	3.50501e+06	6.66758e+06	2.89975e+06	1.20291e+07	1.09041e+07	1.31689e+07	1.53213e+07	1.60485e+07	2.88838e+06	2.07709	0.0469994	0.0649573	0.49405	0.476079	1.61798	0.358245	up	354.136	0.792387	1	0	-	Unknown	-	-	-	-	20	Protopine;2',2'-Dimethyl(pyrano-5',6':3:4)-1,5-dihydroxy-6-methoxy-10-methylacridone;Papaveraldine;Citracridone I;Honyumine;5-hydroxy-4-(2-hydroxyphenyl)-8,8-dimethyl-2H,8H-pyrano[2,3-f]chromen-2-one;5-hydroxy-4-(3-hydroxyphenyl)-8,8-dimethyl-2H,8H-pyrano[2,3-f]chromen-2-one;5-hydroxy-4-(4-hydroxyphenyl)-8,8-dimethyl-2H,8H-pyrano[2,3-f]chromen-2-one;8-hydroxy-12,12-dimethyl-6-phenyl-3,11,14-triox…	HMDB0003920;HMDB0030265;HMDB0030322;HMDB0030375;HMDB0033445;HMDB0126089;HMDB0126090;HMDB0126091;HMDB0126092;HMDB0126093;HMDB0127392;HMDB0029533;HMDB0029787;HMDB0029791;HMDB0030141;HMDB0030450;HMDB0034027;HMDB0034050;HMDB0037922;HMDB0041452	6	Protopine;Parfumine;Chelidonine;Psoralidin;Sojagol;Firocoxib	C05189;C09599;C12242;C10523;C10529;C18363
pos-M355T107	7.59525e+06	2.14463e+07	575546	1.06761e+07	5.75704e+06	9.88821e+06	2.95985e+06	6.19114e+06	3.05834e+07	7.69809e+06	2.13603e+07	1.53451e+07	3.47695e+07	2.57842e+07	1.62381e+07	5.28438e+06	2.41303	0.0338943	0.0379176	0.473311	0.425399	1.87191	0.27619	up	355.192	1.78845	1	0	-	Unknown	-	-	-	-	3	1-dodecanoyl-glycero-3-phosphate;LysoPA(i-12:0/0:0);Acetylsalvipisone	HMDB0062319;HMDB0114763;HMDB0031877	2	Tephrowatsin_A;3,6-Dimethoxyestra-1,3,5(10),6,8-pentaene-17beta-carboxylic_acid_methyl_ester	C09970;C15030
pos-M355T50	5.62762e+06	1.8306e+07	3.09679e+06	9.15725e+06	8.67863e+06	1.10993e+07	5.95833e+06	4.39164e+06	2.00504e+07	2.06482e+07	1.35596e+07	1.3699e+07	3.20574e+07	3.699e+07	2.22966e+07	9.68737e+06	2.54825	0.00181784	0.0018648	0.243685	0.186614	2.0367	0.483057	up	355.185	0.838675	1	0	-	Unknown	-	-	-	-	17	1-dodecanoyl-glycero-3-phosphate;LysoPA(i-12:0/0:0);5,6-epoxy,18R-HEPE;Carnosic acid;11b-Hydroxyprogesterone;7'-Carboxy-gamma-tocotrienol;Hulupone;Adhulupone;(1(10)E,4E,6a,9b)-9-(2-Methylbutanoyloxy)-1(10),4,11(13)-germacratrien-12,6-olide;(1(10)E,4E,6a,9b)-9-(3-Methylbutanoyloxy)-1(10),4,11(13)-germacratrien-12,6-olide;Petasitin;6-Angeloylfuranofukinol;4-Deoxycohumulone;ent-7alpha,12beta-Dihydro…	HMDB0062319;HMDB0114763;HMDB0062410;HMDB0002358;HMDB0004031;HMDB0012851;HMDB0030103;HMDB0030136;HMDB0031374;HMDB0031375;HMDB0035637;HMDB0036146;HMDB0036623;HMDB0036700;HMDB0036726;HMDB0036761;HMDB0038966	0	-	-
pos-M356T473	3.7216e+07	4.1467e+07	4.05852e+07	4.02211e+07	2.41962e+07	2.37404e+07	6.43762e+07	1.15717e+07	2.10755e+07	7.25778e+06	1.5057e+07	1.03997e+07	2.57723e+07	8.80666e+06	2.18426e+07	2.15526e+07	0.464984	0.00932006	0.00699301	0.388281	0.293027	1.69426	0.196753	down	356.333	7.89102	0	0	-	Unknown	-	-	-	-	0	-	-	0	-	-
pos-M358T105	1.02175e+06	2.44144e+06	624873	832550	3.77349e+06	2.73473e+06	8.2067e+06	1.59276e+06	1.16414e+07	1.10895e+07	3.3133e+06	3.42586e+06	1.41782e+07	1.02949e+07	3.79557e+06	4.37007e+06	2.92575	0.00582492	0.004662	0.353324	0.277115	2.38986	0.307134	up	358.193	1.75144	1	0	-	Unknown	-	-	-	-	3	Citalopram N-oxide;Propiomazine;Lucanthone	HMDB0060654;HMDB0014915;HMDB0015607	3	Citalopram_N-oxide;Propiomazine;Lucanthone	C16607;C07405;C11715
pos-M358T254	1.41067e+06	3.50844e+06	1.19949e+07	5.35668e+08	1.06341e+07	1.17045e+06	4.87894e+07	1.95883e+07	8.44944e+08	1.64318e+09	1.03928e+09	1.46421e+09	1.26778e+09	1.24962e+09	8.73385e+08	1.21671e+09	15.1701	0.00031615	0.0001554	0.0905692	0.0534149	5.19244	0.0258794	up	358.29	4.23213	1	0	-	Unknown	-	-	-	-	0	-	-	1	Cetylpyridinium_chloride	C11307
pos-M359T254	1.10833e+08	1.37978e+08	7.93036e+07	1.02355e+08	9.33827e+07	1.31745e+08	5.61336e+06	5.5482e+07	1.62468e+08	2.96246e+08	1.25964e+08	2.61976e+08	2.2345e+08	2.29597e+08	1.45016e+08	2.21056e+08	2.32425	0.0233393	0.000621601	0.451317	0.117004	2.0038	0.038207	up	359.289	4.23585	1	0	-	Unknown	-	-	-	-	3	Docosadienoate (22:2n6);13Z,16Z-docosadienoic acid;trans-2-Dodecenoylcarnitine	HMDB0061714;HMDB0062219;HMDB0013326	1	13,16-Docosadienoic_acid	C16533
pos-M359T264_2	1.52659e+06	3.82764e+08	4.48191e+06	3.23465e+08	5.11467e+06	1.47126e+06	1.83915e+07	4.36669e+06	3.48457e+08	4.41367e+08	6.63442e+08	3.37269e+08	7.35877e+08	7.0305e+08	6.38692e+08	6.82507e+08	6.13643	0.00177096	0.000621601	0.242786	0.117004	4.32257	0.0284882	up	359.273	4.39265	0	0	-	Unknown	-	-	-	-	0	-	-	0	-	-
pos-M359T382	3.08258e+06	3.76706e+06	9.54694e+06	4.86782e+06	2.77042e+06	3.83407e+06	8.45219e+06	5.8774e+06	2.56832e+06	3.3873e+06	952338	2.87518e+06	1.46907e+06	2.76672e+06	3.3827e+06	446917	0.422967	0.00903607	0.0029526	0.388281	0.225167	1.95889	0.164511	down	359.228	6.36753	0	0	-	Unknown	-	-	-	-	0	-	-	0	-	-
pos-M359T421	6.3389e+06	1.67789e+06	6.57335e+06	211486	4.06506e+06	1.58576e+06	1.3999e+07	4.26448e+06	1.19615e+06	1.33928e+06	326205	147800	2.83898e+06	1.95497e+06	871468	492954	0.236797	0.0412918	0.0281274	0.48442	0.39803	2.01813	0.223901	down	359.227	7.0154	0	0	-	Unknown	-	-	-	-	0	-	-	0	-	-
pos-M360T254	9.9067e+06	1.0942e+07	9.88563e+06	9.52466e+06	9.08133e+06	1.04683e+07	7.32186e+06	8.19873e+06	2.18128e+07	3.83593e+07	2.66249e+07	3.09508e+07	2.28863e+07	2.11433e+07	2.16605e+07	2.4662e+07	2.76254	9.02718e-08	0.0001554	0.000356829	0.0534149	2.45766	0.0312382	up	360.279	4.2272	0	0	-	Unknown	-	-	-	-	0	-	-	0	-	-
pos-M360T264	4.50836e+07	6.68714e+07	3.1534e+07	5.38958e+07	4.50467e+07	5.48768e+07	3.50981e+07	4.19795e+07	6.87474e+07	8.607e+07	1.25229e+08	5.73366e+07	1.35286e+08	1.31874e+08	1.18729e+08	1.26799e+08	2.27057	0.000107688	0.0003108	0.0432888	0.0867206	2.02628	0.034515	up	360.273	4.39182	1	0	-	Unknown	-	-	-	-	3	2-Hydroxylauroylcarnitine;3-hydroxydodecanoyl carnitine;13-Hydroxy-9-methoxy-10-oxo-11-octadecenoic acid	HMDB0013164;HMDB0061638;HMDB0040901	0	-	-
pos-M361T263	5.26085e+06	8.05937e+06	6.22172e+06	6.96217e+06	7.9788e+06	6.88078e+06	6.76006e+06	6.93125e+06	1.17968e+07	1.14221e+07	2.01965e+07	9.01304e+06	2.07177e+07	2.50991e+07	1.90384e+07	1.77892e+07	2.45342	0.000146098	0.0001554	0.0541408	0.0534149	2.16938	0.163322	up	361.255	4.38605	0	0	-	Unknown	-	-	-	-	0	-	-	0	-	-
pos-M364T370	2.86584e+06	1.11262e+06	2.43128e+06	1.81894e+06	800037	1.78807e+06	9.27136e+06	1.67991e+06	1.36119e+06	886451	103461	314104	832945	960679	148352	369350	0.228616	0.00320288	0.0029526	0.292271	0.225167	2.5277	0.143384	down	364.207	6.17375	1	0	-	Unknown	-	-	-	-	1	Tolterodine	HMDB0015170	2	Tolterodine;Spenolimycin	C07750;C17970
pos-M364T395	1.85218e+06	789213	1.13995e+06	661666	1.85819e+06	662450	4.24491e+06	1.60737e+06	637678	690923	173497	149710	185101	386798	423143	134295	0.217007	0.000361365	0.000621601	0.0974725	0.117004	2.67385	0.208457	down	364.26	6.58868	1	0	-	Unknown	-	-	-	-	2	Talinolol;N-Oleoylethanolamine	HMDB0042020;HMDB0002088	5	Cetyltrimethylammonium_bromide;Aurachin_D;1'H-5alpha-Androst-2-eno[3,2-b]indol-17beta-ol;Oleoylethanolamide;13-(2-Methylcrotonoyl)oxylupanine	C11275;C10641;C15128;C20792;C04170
pos-M366T412	1.24863e+07	3.58133e+07	9.2289e+06	1.50119e+07	1.61947e+07	1.97757e+07	7.39356e+07	2.36542e+07	1.76041e+07	4.93231e+06	9.55038e+06	8.01636e+06	8.88072e+06	1.08418e+07	9.14075e+06	1.20001e+07	0.392849	0.0138815	0.00699301	0.418237	0.293027	1.71173	0.0406961	down	366.28	6.86722	1	0	-	Unknown	-	-	-	-	2	Stearoylethanolamide;N,N-Dimethylsphingosine	HMDB0013078;HMDB0013645	1	N,N-Dimethylsphing-4-enine	C13914
pos-M370T40	1.14455e+07	4.29248e+06	1.11258e+07	4.80296e+06	7.18661e+06	6.57116e+06	1.51165e+07	1.13082e+07	1.58913e+06	1.9269e+06	245629	3.57085e+06	421782	4.95636e+06	3.33457e+06	1.46269e+06	0.243676	0.00210715	0.000621601	0.252686	0.117004	2.83876	0.276453	down	370.028	0.666186	1	0	-	Unknown	-	-	-	-	2	Piroxicam;Deoxyadenosine monophosphate	HMDB0014694;HMDB0000905	2	Piroxicam;dAMP	C01608;C00360
pos-M370T468	8.8402e+08	1.95673e+08	3.65891e+08	2.0259e+08	4.32913e+08	1.25186e+08	2.73365e+08	1.37323e+09	3.46007e+08	3.19423e+07	1.53854e+08	3.46054e+07	1.64804e+08	5.99067e+07	1.41634e+08	2.74987e+08	0.313466	0.0163704	0.0281274	0.431538	0.39803	2.07277	0.061578	down	370.289	7.80588	0	0	-	Unknown	-	-	-	-	0	-	-	0	-	-
pos-M371T115	1.18894e+07	2.76972e+07	3.72647e+06	3.8628e+07	1.97675e+07	1.89135e+07	2.44563e+06	1.12993e+07	5.04782e+07	3.93712e+07	5.83516e+07	2.50016e+07	7.27559e+07	8.48315e+07	2.81896e+07	1.89088e+07	2.81236	0.00873764	0.00699301	0.388281	0.293027	2.1915	0.3073	up	371.192	1.91926	1	0	-	Unknown	-	-	-	-	1	Roxatidine acetate	HMDB0015695	0	-	-
pos-M371T185	2.11009e+08	2.90235e+08	6.95697e+07	3.39069e+07	1.30567e+08	2.77459e+08	3.90696e+08	3.59044e+07	3.8448e+08	2.42624e+08	8.07451e+08	4.71539e+08	3.17793e+08	3.32246e+08	6.80951e+08	6.9624e+07	2.29737	0.0421425	0.0281274	0.48593	0.39803	1.7352	0.026358	up	371.201	3.0816	1	1	Lorcainide	Benzenoids	Benzene and substituted derivatives	HMDB0041918	null	-	11	Bexarotene;16-a-Hydroxypregnenolone;17a-Hydroxypregnenolone;3a,7a-Dihydroxy-5b-cholestanate;21-Hydroxypregnenolone;17-alpha,20-alpha-Dihydroxypregn-4-en-3-one;[10]-Shogaol;(15alpha,20R)-15,20-Dihydroxypregn-4-en-3-one;5alpha-Dihydrodeoxycorticosterone;7alpha-Hydroxypregnenolone;5beta-dihydrodeoxycorticosterone	HMDB0014452;HMDB0000315;HMDB0000363;HMDB0003851;HMDB0004026;HMDB0011653;HMDB0031462;HMDB0033918;HMDB0060407;HMDB0060424;HMDB0062609	20	Arotinoid_acid;9-Fluoro-17beta-hydroxy-6alpha,17-dimethylandrost-4-ene-3,11-dione;21-Fluoro-11beta-hydroxypregn-4-ene-3,20-dione;9alpha-Fluoro-11beta-hydroxy-4-pregnene-3,20-dione;6alpha-Fluoro-17beta-hydroxyandrost-4-en-3-one_acetate;17alpha,20alpha-Dihydroxypregn-4-en-3-one;17alpha-Hydroxypregnenolone;21-Hydroxypregnenolone;16-alpha-Hydroxypregnenolone;Oxymetholone;Alphaxalone;11beta,17beta-Dih…	C15634;C15091;C15098;C15312;C15414;C04518;C05138;C05485;C06390;C07393;C13803;C15011;C15022;C15355;C15384;C15401;C15405;C18038;C18040;C16447
pos-M371T415	1.10674e+07	8.93057e+06	8.05747e+06	7.19136e+06	1.54089e+06	9.16676e+06	3.3424e+06	1.16196e+07	1.55878e+07	3.12603e+07	6.93451e+06	1.12057e+08	1.68533e+07	1.45338e+07	7.74966e+06	7.58471e+06	3.48938	0.0407537	0.104895	0.483922	0.535701	1.69996	0.0399465	up	371.273	6.92108	1	0	-	Unknown	-	-	-	-	2	Levomethadyl Acetate;Methadyl Acetate	HMDB0015358;HMDB0015502	1	Levomethadyl_acetate	C08012
pos-M371T416	8.00195e+06	7.94576e+06	9.77599e+06	5.67528e+06	6.09015e+06	1.26026e+07	3.70351e+06	1.27483e+07	1.61267e+07	3.42899e+07	5.11088e+06	1.13762e+08	1.86803e+07	1.91479e+07	1.09272e+07	8.07541e+06	3.39808	0.0472129	0.0379176	0.494101	0.425399	1.60172	0.0278606	up	371.284	6.92592	1	0	-	Unknown	-	-	-	-	0	-	-	1	1-Naphthylacetylspermine	C13674
pos-M371T469	2.23e+08	6.34995e+07	1.3685e+08	6.73203e+07	1.19639e+08	5.0778e+07	1.31468e+08	3.3215e+08	8.97659e+07	2.44046e+07	4.14632e+07	1.33794e+07	4.97504e+07	1.69062e+07	4.02299e+07	6.70536e+07	0.304927	0.00284324	0.0029526	0.280971	0.225167	2.24393	0.192045	down	371.296	7.81523	1	0	-	Unknown	-	-	-	-	1	Isopropamide	HMDB0015562	1	Isopropamide	C07055
pos-M371T49	1.46199e+07	2.7002e+07	1.11344e+07	2.05674e+07	1.49585e+07	2.32249e+07	1.15933e+07	7.67132e+06	3.85801e+07	4.2441e+07	5.9986e+07	2.36428e+07	4.3939e+07	5.69723e+07	2.8255e+07	2.1212e+07	2.40899	0.000610575	0.0010878	0.129295	0.155418	2.03696	0.0704912	up	371.187	0.816828	1	0	-	Unknown	-	-	-	-	2	Licarin C;Kanzonol R	HMDB0033319;HMDB0041099	4	Calanolide_A;3,17beta-Diacetoxyestra-1,3,5(10)-trien-6-one;6-Linalyl-2-O,3-dimethylflaviolin;7-O-Geranyl-2-O,3-dimethylflaviolin	C09147;C15313;C21002;C21003
pos-M371T540	1.39477e+07	6.5535e+06	7.5873e+06	1.68248e+07	1.61825e+07	1.70518e+07	1.03235e+07	3.96586e+07	8.28121e+06	3.29669e+06	1.17389e+07	2.88233e+06	5.69981e+06	3.68764e+06	4.77681e+06	8.3753e+06	0.380386	0.00375027	0.00699301	0.313485	0.293027	1.91501	0.458149	down	371.315	9.0079	1	0	-	Unknown	-	-	-	-	2	Diethylhexyl adipate;Dioctyl hexanedioate	HMDB0040270;HMDB0041619	2	Di(2-ethylhexyl)_adipate;Docosanedioate	C14240;C19625
pos-M371T83	7.88467e+06	1.43581e+07	3.53434e+06	1.06441e+07	1.20139e+07	8.5414e+06	1.0679e+07	7.34804e+06	1.46449e+07	1.31969e+07	3.83745e+07	1.64202e+07	1.61299e+07	2.79355e+07	1.40599e+07	1.03503e+07	2.01473	0.00665641	0.004662	0.367072	0.277115	1.63535	0.143972	up	371.188	1.38091	1	0	-	Unknown	-	-	-	-	7	Licarin C;Kanzonol R;Lorcainide;Androsterone sulfate;5a-Dihydrotestosterone sulfate;Etiocholanolone sulfate;Epiandrosterone Sulfate	HMDB0033319;HMDB0041099;HMDB0041918;HMDB0002759;HMDB0006278;HMDB0013232;HMDB0062657	5	Calanolide_A;3,17beta-Diacetoxyestra-1,3,5(10)-trien-6-one;6-Linalyl-2-O,3-dimethylflaviolin;7-O-Geranyl-2-O,3-dimethylflaviolin;Ipratropium	C09147;C15313;C21002;C21003;C07052
pos-M372T185	2.73055e+07	4.29107e+07	1.74252e+07	1.42858e+07	3.36109e+07	5.36365e+07	7.06002e+07	1.53581e+07	6.71693e+07	4.41387e+07	1.39237e+08	8.49096e+07	1.0818e+08	1.44751e+08	1.32443e+08	2.66914e+07	2.71694	0.00460908	0.0104118	0.328597	0.318628	2.04909	0.310572	up	372.204	3.0863	1	0	-	Unknown	-	-	-	-	1	Propofol glucuronide	HMDB0060933	1	(S)-cis-N-Methylcanadine	C02915
pos-M372T275	4.63077e+07	3.0874e+06	813054	5.95386e+07	5.34772e+07	6.55568e+07	4.14936e+07	2.30389e+06	6.39224e+07	1.91196e+08	1.12655e+08	1.63968e+08	1.23133e+08	1.17376e+08	1.08261e+08	1.30099e+08	3.7076	0.0126898	0.0003108	0.413638	0.0867206	2.94837	0.117107	up	372.297	4.59112	0	0	-	Unknown	-	-	-	-	0	-	-	0	-	-
pos-M372T284_1	2.68493e+07	3.2963e+07	6.06067e+07	3.4694e+07	1.93338e+07	9.77889e+07	1.77351e+07	3.39866e+07	3.21297e+07	3.38614e+07	1.317e+07	9.30836e+06	1.52025e+07	2.72371e+07	1.75284e+07	9.29071e+06	0.486879	0.0251003	0.0206682	0.454691	0.369953	1.63047	0.0206962	down	372.228	4.73467	1	0	-	Unknown	-	-	-	-	1	Yohimbine	HMDB0015464	5	Vincamine;Yohimbine;Stemmadenine;Minovincinine;17-O-Acetylnorajmaline	C09251;C09256;C11691;C11783;C11809
pos-M373T103	2.64775e+06	9.31321e+06	1.87721e+06	2.55874e+06	3.93582e+06	3.66726e+06	463044	4.70334e+06	9.18599e+06	4.50934e+06	1.77462e+07	4.60216e+06	8.2142e+06	4.99825e+06	6.50359e+06	4.28164e+06	2.05858	0.0317571	0.0206682	0.466372	0.369953	1.64045	0.449211	up	373.208	1.71362	1	0	-	Unknown	-	-	-	-	1	lysoPC(6:0)	HMDB0029207	1	(Ac)2-L-Lys-D-Ala-D-Ala	C03326
pos-M373T276	1.32745e+07	1.73708e+07	1.40317e+07	1.36032e+07	1.38614e+07	1.47669e+07	568962	1.56265e+07	2.09856e+07	4.74832e+07	1.71277e+07	5.23757e+07	4.58736e+07	2.76382e+07	7.27193e+07	5.70584e+07	3.30988	0.0120564	0.0003108	0.405044	0.0867206	2.30902	0.110381	up	373.279	4.59417	0	0	-	Unknown	-	-	-	-	0	-	-	0	-	-
pos-M373T285	1.17936e+07	1.73643e+07	1.68897e+07	1.48399e+07	1.06045e+07	2.35841e+07	7.13058e+06	1.5106e+07	4.5131e+07	6.37243e+07	2.59196e+07	5.50529e+07	8.79456e+07	8.61837e+07	8.07587e+07	3.31067e+07	4.07307	1.34335e-05	0.0001554	0.00861088	0.0534149	2.74825	0.182315	up	373.268	4.74659	0	0	-	Unknown	-	-	-	-	0	-	-	0	-	-
pos-M373T44	1.94418e+07	4.28445e+07	3.68914e+07	4.20447e+07	4.12446e+07	1.63425e+07	1.24572e+07	2.49921e+07	2.04591e+07	4.69962e+06	2.73282e+07	9.18006e+06	6.18391e+06	1.28185e+07	1.46288e+07	1.64227e+07	0.472875	0.0113253	0.0281274	0.403955	0.39803	1.8154	0.106059	down	373.179	0.736595	1	0	-	Unknown	-	-	-	-	28	15-deoxy-PGD2;5-oxo-12-HETE;5,12-dihydroxy-6,8,10,14,17-eicosapentaenoic acid;15-Keto-13,14-dihydroprostaglandin A2;Prostaglandin J2;Prostaglandin A2;12-Keto-leukotriene B4;Prostaglandin B2;Delta-12-Prostaglandin J2;Leukotriene B5;5-Oxo-6-trans-leukotriene B4;7'-Carboxy-gamma-chromanol;Crispanone;8alpha-8-Hydroxy-12-oxo-13-abieten-18-oic acid;(ent-16betaOH)-16,17-Dihydroxy-9(11)-kauren-19-oic aci…	HMDB0062298;HMDB0062423;HMDB0062486;HMDB0001244;HMDB0002710;HMDB0002752;HMDB0004234;HMDB0004236;HMDB0004238;HMDB0005073;HMDB0012824;HMDB0012850;HMDB0035286;HMDB0035878;HMDB0036760;HMDB0036763;HMDB0036828;HMDB0041055;HMDB0060046;HMDB0060054;HMDB0060095;HMDB0062524;HMDB0029327;HMDB0035438;HMDB0036764;HMDB0038590;HMDB0041046;HMDB0014751	18	Buthiobate;Phenothrin;12-Keto-leukotriene_B4;Prostaglandin_A2;Prostaglandin_B2;Prostaglandin_C2;Prostaglandin_J2;delta-12-Prostaglandin_J2;Lathyrol;17-Oxogrindelic_acid;6beta,7beta-Dihydroxykaurenoic_acid;Di-n-hexyl_phthalate;5,6-Epoxytetraene;17beta-Hydroxy-4-oxa-5alpha-androstan-3-one_acetate;3beta,13-Dihydroxy-16-(hydroxymethylene)-13,17-seco-5alpha-androstan-17-oic_acid,_delta-lactone;Resolvi…	C18930;C14387;C05949;C05953;C05954;C05955;C05957;C05958;C09125;C09150;C11876;C14504;C14815;C14913;C15159;C18173;C10653;C07626
pos-M373T559	8.39498e+07	1.79052e+07	6.11722e+07	2.6543e+07	4.60209e+07	9.55525e+06	1.99678e+08	2.87167e+08	5.13593e+07	4.65444e+06	1.7713e+07	3.73478e+06	1.58432e+07	7.87661e+06	1.52183e+07	4.85733e+07	0.225376	0.0266433	0.0281274	0.455451	0.39803	2.23812	0.393865	down	373.301	9.32167	0	0	-	Unknown	-	-	-	-	0	-	-	0	-	-
pos-M374T285	5.10352e+06	4.85427e+06	1.80152e+06	5.08361e+06	5.97731e+06	3.31742e+06	830826	4.64737e+06	6.43725e+06	8.99278e+06	3.32757e+06	1.38923e+07	1.5948e+07	1.49096e+07	1.53904e+07	7.17218e+06	2.72237	0.00519007	0.0029526	0.34657	0.225167	2.03558	0.200068	up	374.275	4.7537	0	0	-	Unknown	-	-	-	-	0	-	-	0	-	-
pos-M376T422	431246	1.70044e+07	1.47049e+06	1.80302e+06	2.47747e+06	1.35091e+07	147185	459641	3.22982e+07	3.90163e+07	6.51928e+07	2.79666e+06	4.22613e+06	4.48081e+06	2.24822e+06	8.25898e+06	4.24952	0.0311154	0.0281274	0.464218	0.39803	2.40529	0.056873	up	376.296	7.04159	1	0	-	Unknown	-	-	-	-	0	-	-	1	3-Oxopregn-4-ene-20beta-carboxaldehyde_dioxime	C15106
pos-M377T107	9.94417e+06	9.78426e+06	1.58483e+06	1.02631e+07	1.03361e+07	4.45426e+06	2.5387e+06	1.68236e+07	1.64157e+07	7.26829e+06	3.17489e+07	1.26742e+07	1.67724e+07	1.60644e+07	2.27921e+07	9.0568e+06	2.02031	0.027899	0.0649573	0.457301	0.476079	1.69666	0.30767	up	377.178	1.77767	1	0	-	Unknown	-	-	-	-	1	Kanzonol V	HMDB0029788	0	-	-
pos-M377T82	4.24269e+06	1.20553e+07	5.60595e+06	3.83573e+06	1.05988e+07	5.37165e+06	9.33323e+06	6.36802e+06	1.46467e+07	4.75464e+06	5.41014e+06	1.69204e+07	2.0947e+07	1.59384e+07	3.16092e+07	9.65448e+06	2.08811	0.0376181	0.0498834	0.476457	0.445439	1.53183	0.18515	up	377.19	1.37158	1	0	-	Unknown	-	-	-	-	2	Santalyl phenylacetate;alpha-Santalyl phenylacetate	HMDB0032502;HMDB0037210	2	11beta,17beta-Dihydroxy-9alpha-fluoro-17alpha-methyl-5alpha-androstan-3-one;11beta,17beta-Dihydroxy-9alpha-fluoro-17alpha-methyl-5beta-androstan-3-one	C15338;C15444
pos-M378T247	1.80886e+07	2.14347e+07	1.67547e+07	2.03612e+07	1.67272e+07	2.27438e+07	2.11874e+07	2.47175e+07	7.46189e+07	8.73612e+07	5.27014e+07	9.52793e+07	7.47187e+07	8.02981e+07	4.69808e+07	7.70998e+07	3.63582	4.50281e-08	0.0001554	0.000213586	0.0534149	2.83783	0.122714	up	378.252	4.10879	1	0	-	Unknown	-	-	-	-	2	Famprofazone;6,9,12,15,18,21-Tetracosahexaenoic acid	HMDB0041891;HMDB0013025	0	-	-
pos-M378T92	2.55441e+06	435370	93125.8	63407.2	159693	74636.6	83180.5	1.61513e+06	1.60433e+06	1.52684e+06	1.31374e+07	2.43013e+06	2.51385e+06	1.43853e+06	612019	1.07247e+06	4.79145	0.00507356	0.0379176	0.343102	0.425399	3.0035	0.466371	up	378.195	1.52519	1	0	-	Unknown	-	-	-	-	3	Disopyramide;Lepidine C;Lepidine	HMDB0014425;HMDB0032717;HMDB0033437	2	Pyrimidifen;Disopyramide	C18603;C06965
pos-M379T227	3.35045e+07	4.57579e+07	4.19504e+07	4.86127e+07	2.78582e+07	3.99994e+07	3.99031e+07	4.0659e+07	1.07913e+08	4.06651e+07	1.90685e+08	5.14312e+07	5.85823e+07	6.77472e+07	1.28164e+08	5.04391e+07	2.18582	0.0102069	0.0010878	0.3909	0.155418	1.73178	0.0995781	up	379.2	3.78955	1	0	-	Unknown	-	-	-	-	3	4R-Hydroxy solifenacin;Plastoquinone 3;1,1'-[1,11-Undecanediylbis(oxy)]bisbenzene	HMDB0061127;HMDB0033786;HMDB0039762	4	12alpha-(Chloromethyl)-12-hydroxy-pregn-4-ene-3,20-dione;WIN_I(S);Dimethisterone;5alpha,17alpha-Pregn-2-en-20-yn-17-ol_acetate	C14923;C06497;C07628;C15186
pos-M379T473	4.90645e+06	7.83182e+06	1.11534e+06	3.53214e+06	5.23252e+06	7.78431e+06	1.42737e+07	9.57559e+06	4.7665e+06	2.24986e+07	4.01672e+07	1.41398e+07	9.4327e+06	1.03958e+07	2.26126e+07	9.11397e+06	2.45387	0.0252609	0.0379176	0.454798	0.425399	1.77584	0.158161	up	379.317	7.88633	0	0	-	Unknown	-	-	-	-	0	-	-	0	-	-
pos-M381T264	2.23516e+07	2.72365e+07	5.97654e+07	2.52907e+07	2.97319e+07	2.44636e+07	2.97867e+07	2.70741e+07	8.09879e+07	1.31689e+08	1.03084e+08	9.09485e+07	1.32968e+08	1.04434e+08	1.43888e+08	2.01869e+08	4.02876	1.99519e-07	0.0001554	0.000490231	0.0534149	2.95576	0.102486	up	381.254	4.39314	1	0	-	Unknown	-	-	-	-	0	-	-	1	3-Oxopregn-4-ene-20beta-carboxaldehyde_dioxime	C15106
pos-M382T381	1.2405e+07	2.78452e+07	1.13523e+07	2.23373e+07	6.96591e+06	1.79802e+07	6.35686e+06	9.06258e+06	5.83899e+06	6.76171e+06	1.83145e+06	6.94159e+06	4.74321e+06	1.35135e+07	3.7337e+06	6.28982e+06	0.434397	0.00911686	0.00699301	0.388281	0.293027	2.05636	0.0849822	down	382.283	6.3551	0	0	-	Unknown	-	-	-	-	0	-	-	0	-	-
pos-M382T48	1.07906e+06	3.83739e+06	444087	2.40233e+06	466970	3.34797e+06	462336	266435	3.24772e+06	3.55632e+06	5.58821e+06	7.89926e+06	5.48786e+06	5.98289e+06	9.06484e+06	953434	3.39498	0.00534762	0.00699301	0.348058	0.293027	2.4769	0.351999	up	382.17	0.805682	1	0	-	Unknown	-	-	-	-	7	Azelastine;(R)-Pantothenic acid 4'-O-b-D-glucoside;Cis-zeatin-7-N-glucoside;Cis-zeatin-9-N-glucoside;Cis-zeatin-O-glucoside;Raphanatin;cis-Zeatin 9-glucoside	HMDB0015107;HMDB0033965;HMDB0012201;HMDB0012202;HMDB0012203;HMDB0032000;HMDB0041369	5	Azelastine;O-beta-D-Glucosylzeatin;O-beta-D-Glucopyranosyl-cis-zeatin;trans-Zeatin-7-beta-D-glucoside;Pyridaben	C07768;C03423;C15546;C16443;C18614
pos-M384T484	2.52625e+08	5.74619e+07	4.42593e+07	4.21657e+07	3.70619e+07	2.19853e+07	5.3801e+07	5.00158e+07	3.09447e+07	1.14796e+07	4.13339e+07	1.19124e+07	4.00999e+07	1.2302e+07	2.69063e+07	2.75118e+07	0.361994	0.0173659	0.00699301	0.439005	0.293027	1.75036	0.133126	down	384.323	8.06698	1	0	-	Unknown	-	-	-	-	2	2,4,8-Eicosatrienoic acid isobutylamide;2,4,14-Eicosatrienoic acid isobutylamide	HMDB0030385;HMDB0032032	0	-	-
pos-M384T541_1	6.18667e+07	4.46154e+07	5.53646e+07	1.70848e+08	5.23029e+07	3.30277e+07	4.17399e+07	4.13086e+07	1.92678e+07	2.80689e+07	6.02596e+07	1.6066e+07	2.41302e+07	5.2698e+07	1.04888e+07	1.82038e+07	0.457384	0.0114271	0.0281274	0.403955	0.39803	1.88196	0.077168	down	384.343	9.01733	0	0	-	Unknown	-	-	-	-	0	-	-	0	-	-
pos-M385T390	5.04863e+07	2.51377e+07	2.59018e+07	2.14522e+07	2.96484e+07	2.16337e+07	4.52316e+07	3.80214e+07	1.3958e+07	1.55256e+07	1.53569e+07	1.67061e+07	1.29266e+07	1.23064e+07	1.68756e+07	2.05317e+07	0.482255	0.000316956	0.0001554	0.0905692	0.0534149	1.87634	0.0849301	down	385.345	6.4998	1	0	-	Unknown	-	-	-	-	17	7-Dehydrocholesterol;Vitamin D3;Cholestenone;8-Dehydrocholesterol;Desmosterol;Zymosterol intermediate 2;Previtamin D3;Lumisterol 3;Tachysterol 3;5,6-trans-Vitamin D3;5a-Cholesta-7,24-dien-3b-ol;5Alpha-cholesta-8-en-3-one;Cholecalciferol;5alpha-Cholest-7-en-3-one;5-alpha-Cholesta-7,24-dien-3-beta-ol;5alpha-cholest-8-en-3-one;N-Oleoyl GABA	HMDB0000032;HMDB0000876;HMDB0000921;HMDB0002027;HMDB0002719;HMDB0006271;HMDB0006500;HMDB0006505;HMDB0006560;HMDB0006719;HMDB0006842;HMDB0012178;HMDB0014315;HMDB0034399;HMDB0059615;HMDB0062414;HMDB0062335	8	Cholest-4-en-3-one;7-Dehydrocholesterol;Desmosterol;delta7,24-Cholestadien-3beta-ol;Zymosterol;5alpha-Cholesta-7,24-dien-3beta-ol;Vitamin_D3;Previtamin_D(3)	C00599;C01164;C01802;C05104;C05437;C05439;C05443;C07711
pos-M385T486	1.20399e+08	2.16058e+07	3.7754e+07	1.22198e+07	1.41776e+07	3.14862e+06	1.50594e+07	1.95866e+07	1.17157e+07	4.96544e+06	1.23533e+07	2.38449e+06	1.08976e+07	4.65206e+06	7.53258e+06	8.94122e+06	0.260063	0.0375341	0.0104118	0.476457	0.318628	1.78486	0.153232	down	385.306	8.10422	1	0	-	Unknown	-	-	-	-	2	Triton X 100;3, 5-Tetradecadiencarnitine	HMDB0038380;HMDB0013331	0	-	-
pos-M386T290	1.73949e+06	6.12806e+06	1.30993e+06	4.91476e+06	1.77559e+06	6.01869e+06	1.89031e+07	745066	3.49019e+07	8.1368e+07	5.06718e+07	7.15725e+07	6.142e+07	5.31063e+07	4.66995e+07	5.81501e+07	11.0243	8.01629e-05	0.0001554	0.0358721	0.0534149	4.01004	0.11151	up	386.297	4.82553	1	0	-	Unknown	-	-	-	-	0	-	-	1	Stearyltrimethylammonium_chloride	C18371
pos-M386T296	3.97457e+07	5.76721e+07	2.80614e+07	2.45471e+07	4.46134e+07	3.85294e+07	2.45784e+07	3.53146e+07	6.74565e+07	1.11426e+08	7.71792e+07	1.12053e+08	9.64654e+07	9.64937e+07	2.26139e+07	9.40351e+07	2.31256	0.00357199	0.0104118	0.304737	0.318628	1.79735	0.270927	up	386.247	4.93445	1	0	-	Unknown	-	-	-	-	2	Anandamide;O-Arachidonoyl Ethanolamine	HMDB0004080;HMDB0013655	7	Aurachin_D;1'H-5alpha-Androst-2-eno[3,2-b]indol-17beta-ol;Anandamide;17-O-Acetylajmaline;Dihydrocorynantheine;Hirsutine;Methoxyfenozide	C10641;C15128;C11695;C15985;C16953;C16972;C18525
pos-M387T290	330602	1.90702e+06	737623	1.77837e+06	1.02896e+06	1.8197e+06	3.66723e+06	384759	9.57375e+06	1.77465e+07	1.5202e+07	1.8634e+07	2.32808e+07	2.23265e+07	1.32723e+07	1.30762e+07	11.4217	1.65604e-05	0.0001554	0.0100709	0.0534149	3.936	0.125229	up	387.298	4.83475	0	0	-	Unknown	-	-	-	-	0	-	-	0	-	-
pos-M387T299	2.43205e+06	6.73128e+06	2.97593e+06	6.05482e+06	4.73149e+06	3.80524e+06	563117	3.68048e+06	1.21338e+07	1.73162e+07	5.6108e+06	1.77395e+07	1.66863e+07	1.24926e+07	2.39579e+07	1.37244e+07	3.86324	0.000696114	0.000621601	0.142392	0.117004	2.64017	0.217402	up	387.287	4.97715	1	0	-	Unknown	-	-	-	-	6	2-Arachidonyl Glycerol ether;4-Hydroxy-3-(16-methylheptadecyl)-2H-pyran-2-one;3-鈥婱ethyl-鈥?-鈥媝entyl-2-鈥媐urantridecanoic acid;5-Hexyl-3,4-dimethyl-2-furanundecanoic acid;5-Heptyl-3-methyl-2-furanundecanoic acid;3,4-Dimethyl-5-pentyl-2-furandodecanoic acid	HMDB0013657;HMDB0032093;HMDB0061648;HMDB0112074;HMDB0112075;HMDB0112077	2	Testosterone_isocaproate;Luffariellolide	C14663;C19901
pos-M387T49	8.53259e+06	1.56251e+07	6.86664e+06	9.27592e+06	1.57042e+06	1.41915e+07	1.00842e+07	5.64579e+06	1.75397e+07	2.44166e+07	2.55858e+07	1.29333e+07	1.63078e+07	2.61419e+07	1.82786e+07	1.20885e+07	2.13522	0.00983196	0.0018648	0.390303	0.186614	1.903	0.142896	up	387.183	0.80983	1	0	-	Unknown	-	-	-	-	3	Porson;Isogingerenone B;Gingerenone B	HMDB0030810;HMDB0035404;HMDB0035405	2	Burseran;(+)-Eudesmin	C10547;C10561
pos-M388T462	7.35223e+06	1.07307e+07	1.03144e+07	2.47262e+07	2.17759e+07	3.56531e+07	6.50082e+06	2.84437e+07	8.73097e+06	4.9954e+06	7.36208e+06	4.28512e+06	9.34891e+06	5.25374e+06	2.58434e+06	1.99652e+07	0.429739	0.0191907	0.0206682	0.444942	0.369953	1.77088	0.148833	down	388.335	7.70457	0	0	-	Unknown	-	-	-	-	0	-	-	0	-	-
pos-M389T185	6.07012e+07	7.59126e+07	2.43651e+07	2.48583e+07	3.19659e+07	8.39456e+07	8.64252e+07	7.95443e+06	9.19852e+07	5.31048e+07	2.04738e+08	1.11206e+08	6.87147e+07	1.08929e+08	1.61045e+08	2.61315e+07	2.08482	0.0477433	0.0379176	0.494101	0.425399	1.57611	0.0294099	up	389.214	3.08552	1	1	Ramiprilat	Unknown	-	NA	NA	-	5	5a,6a-Epoxy-7E-megastigmene-3a,9e-diol 3-glucoside;9,13-Dihydroxy-4-megastigmen-3-one 9-glucoside;Icariside B8;5a,6a-Epoxy-7E-megastigmene-3b,9e-diol 9-glucoside;Dihydroroseoside	HMDB0031676;HMDB0036318;HMDB0036846;HMDB0038306;HMDB0040614	1	Rehmaionoside_C	C17452
pos-M390T175	3.17135e+08	1.93373e+08	1.57327e+08	7.87767e+07	2.98657e+08	2.04867e+07	1.49403e+07	5.02227e+07	5.17722e+07	7.72196e+06	2.16345e+07	1.22255e+07	3.77852e+07	3.78707e+07	1.21933e+08	2.46708e+07	0.279077	0.0492472	0.0829837	0.498302	0.50751	1.90001	0.160721	down	390.19	2.90902	1	0	-	Unknown	-	-	-	-	41	3-(3,4-dimethoxyphenyl)-N-[2-(3,4-dimethoxyphenyl)ethyl]-3-hydroxypropanimidic acid;3-(3,4-dimethoxyphenyl)-N-[2-(3,4-dimethoxyphenyl)-2-hydroxyethyl]propanimidic acid;3-(3,4-dimethoxyphenyl)-N-[2-(3,4-dimethoxyphenyl)ethyl]-2-hydroxypropanimidic acid;Roquefortine;6',7'-Dihydroxybergamottin;1-(3,4-dihydroxyphenyl)-3-[4-hydroxy-3-(4-hydroxy-3-methylbut-2-en-1-yl)-2-methoxyphenyl]propan-1-one;1-(3,…	HMDB0135477;HMDB0135478;HMDB0135479;HMDB0030381;HMDB0039066;HMDB0124810;HMDB0124811;HMDB0124812;HMDB0124813;HMDB0124815;HMDB0124816;HMDB0124817;HMDB0124828;HMDB0124911;HMDB0124912;HMDB0124913;HMDB0124914;HMDB0124915;HMDB0125800;HMDB0130099;HMDB0130100;HMDB0130288;HMDB0130289;HMDB0130290;HMDB0130291;HMDB0130292;HMDB0133480;HMDB0133481;HMDB0133492;HMDB0133513;HMDB0133514;HMDB0133520;HMDB0133527;HMD…	3	Arctigenin;Fargesone_A;Kadsurin_A	C10545;C10563;C10640
pos-M390T185	1.11107e+07	1.33578e+07	5.62403e+06	7.86831e+06	2.35516e+06	1.67663e+07	1.91733e+07	1.07939e+07	1.90946e+07	1.60142e+07	3.99328e+07	2.35286e+07	1.69512e+07	2.0621e+07	3.17551e+07	2.50823e+07	2.2169	0.00629065	0.0018648	0.363006	0.186614	2.02936	0.134148	up	390.213	3.08235	1	0	-	Unknown	-	-	-	-	1	Alfuzosin	HMDB0014490	2	17beta-(Acetylthio)estra-1,3,5(10)-trien-3-ol_acetate;Acebutolol_hydrochloride	C14955;C07677
pos-M390T356	1.24946e+07	3.64162e+06	7.52857e+06	7.82527e+06	8.08823e+06	2.81149e+06	1.59427e+07	2.28258e+07	7.26999e+06	2.28781e+06	3.68244e+06	2.36089e+06	5.03376e+06	2.1993e+06	1.84534e+06	1.13963e+06	0.318133	0.00465524	0.004662	0.328597	0.277115	2.121	0.0584219	down	390.271	5.93568	0	0	-	Unknown	-	-	-	-	0	-	-	0	-	-
pos-M390T406	7.15397e+06	5.31349e+06	9.38436e+06	5.58496e+06	9.98823e+06	3.80995e+06	4.68098e+06	3.51977e+06	3.41135e+06	1.54635e+06	765058	2.61272e+06	2.99953e+06	4.93808e+06	3.47454e+06	1.19209e+06	0.423575	0.00376706	0.0010878	0.313485	0.155418	2.06703	0.13091	down	390.279	6.76227	1	0	-	Unknown	-	-	-	-	1	Gentian Violet	HMDB0014550	0	-	-
pos-M390T457	9.54478e+06	7.86543e+06	7.90254e+06	8.65579e+06	1.05006e+07	1.29794e+07	4.73261e+06	2.14603e+06	4.94725e+06	2.17051e+07	2.55832e+07	4.47885e+07	9.46756e+06	1.05465e+07	1.05288e+07	1.67807e+07	2.24396	0.0404758	0.0281274	0.483522	0.39803	1.54851	0.368944	up	390.291	7.61248	0	0	-	Unknown	-	-	-	-	0	-	-	0	-	-
pos-M390T500	2.75012e+07	3.58843e+07	3.79207e+07	1.98666e+07	2.22223e+07	2.17396e+07	1.83992e+07	1.11474e+07	2.03102e+07	7.83957e+07	1.02273e+08	6.10075e+07	2.34146e+07	2.09457e+07	4.66844e+07	4.61437e+07	2.0504	0.0345125	0.0498834	0.473311	0.445439	1.41169	0.155138	up	390.322	8.33833	1	0	-	Unknown	-	-	-	-	4	DG(8:0/10:0/0:0);DG(8:0/0:0/10:0);DG(10:0/8:0/0:0);DG(10:0/0:0/8:0)	HMDB0092901;HMDB0092902;HMDB0092959;HMDB0092960	0	-	-
pos-M392T262	3.01612e+06	4.97286e+06	8.85007e+06	2.21712e+06	1.81222e+07	1.77113e+06	7.76528e+06	3.47284e+06	1.00397e+08	2.01014e+08	1.75753e+08	2.37395e+08	1.70714e+08	1.53295e+08	1.11817e+08	1.89722e+08	26.7019	8.64555e-07	0.0001554	0.00113915	0.0534149	4.61944	0.0316684	up	392.273	4.36238	0	0	-	Unknown	-	-	-	-	0	-	-	0	-	-
pos-M392T378	4.86854e+06	5.02311e+06	3.70376e+06	1.42481e+06	1.10381e+06	1.16256e+06	9.19972e+06	1.33855e+06	1.27673e+06	646302	4.24705e+06	556304	1.70457e+06	988948	901367	507019	0.389158	0.0335589	0.0281274	0.472526	0.39803	1.72859	0.139202	down	392.287	6.29575	0	0	-	Unknown	-	-	-	-	0	-	-	0	-	-
pos-M393T496	3.38936e+06	4.58854e+07	6.50786e+06	5.78052e+07	6.24896e+07	8.05364e+07	8.51022e+06	2.98145e+07	9.14156e+07	1.85597e+08	1.99852e+08	1.61293e+08	3.87591e+07	1.01761e+08	9.03812e+07	7.73923e+07	3.20898	0.00886942	0.0029526	0.388281	0.225167	2.44953	0.0584105	up	393.353	8.27188	0	0	-	Unknown	-	-	-	-	0	-	-	0	-	-
pos-M393T540_2	4.37921e+07	7.02104e+07	4.24502e+07	4.7875e+07	3.18814e+07	4.23508e+07	8.47382e+06	4.4562e+07	1.83747e+07	1.368e+08	1.84587e+08	2.06024e+08	5.32859e+07	6.89002e+07	4.54154e+07	1.27863e+08	2.53697	0.046282	0.0281274	0.493556	0.39803	1.62933	0.0411615	up	393.286	8.99643	0	0	-	Unknown	-	-	-	-	0	-	-	0	-	-
pos-M394T109	7.53017e+06	2.39671e+06	1.79553e+07	6.78119e+06	6.68511e+06	1.84738e+06	5.17602e+07	1.19648e+07	1.93374e+07	403355	9.98882e+06	611910	5.07688e+06	414893	999865	1.94643e+06	0.362694	0.047554	0.0829837	0.494101	0.50751	2.19913	0.421921	down	394.142	1.81788	1	0	-	Unknown	-	-	-	-	2	Trazodone;lysoPC(6:0)	HMDB0014794;HMDB0029207	7	Tifluadom;Trazodone;Tetrahydropalmatine;(-)-Argemonine;Glaucine;Xylopinine;N-Methylpavine	C11797;C07156;C02890;C09341;C09446;C09671;C20770
pos-M394T386	1.07634e+07	2.41572e+06	7.1305e+06	2.91838e+07	2.14967e+06	1.48338e+06	4.78451e+06	1.69421e+07	2.41658e+06	1.55512e+06	1.59619e+06	1.01779e+06	8.37318e+06	1.93221e+06	1.20409e+06	1.20727e+06	0.257871	0.0236867	0.0281274	0.451317	0.39803	1.99191	0.221938	down	394.335	6.43727	1	0	-	Unknown	-	-	-	-	6	Allolithocholic acid;Isoallolithocholic acid;Isolithocholic acid;Lithocholic acid;12b-Hydroxy-5b-cholanoic acid;7a-Hydroxy-5b-cholanic acid	HMDB0000381;HMDB0000713;HMDB0000717;HMDB0000761;HMDB0002431;HMDB0002492	2	Lithocholic_acid;Isolithocholate	C03990;C17658
pos-M394T393	2.70919e+07	9.19075e+06	1.44829e+07	1.68089e+07	1.41236e+07	6.83795e+06	2.35008e+07	2.83619e+07	8.71292e+06	7.36272e+06	7.66514e+06	7.78224e+06	1.03045e+07	8.33271e+06	7.79817e+06	5.87245e+06	0.45464	0.00569282	0.0104118	0.350314	0.318628	1.7089	0.221473	down	394.312	6.54585	0	0	-	Unknown	-	-	-	-	0	-	-	0	-	-
pos-M396T403_2	5.9215e+07	2.99661e+07	6.13383e+07	3.93637e+07	2.32317e+07	1.36245e+07	3.22222e+07	7.05432e+07	2.29777e+07	7.46943e+06	1.93233e+07	5.74236e+06	2.44646e+07	4.64882e+06	5.9684e+06	6.9779e+06	0.296119	0.00102044	0.0018648	0.166455	0.186614	2.43218	0.114189	down	396.352	6.71123	0	0	-	Unknown	-	-	-	-	0	-	-	0	-	-
pos-M398T259	2.99446e+06	1.36484e+07	7.93991e+06	597860	8.13128e+06	1.3712e+06	1.2242e+07	7.80539e+06	3.39762e+07	5.91605e+07	3.74849e+07	6.49867e+07	3.88426e+07	5.77848e+07	9.18181e+07	3.88667e+07	7.72733	0.000381268	0.0001554	0.0982885	0.0534149	3.6029	0.0894942	up	398.272	4.31418	1	0	-	Unknown	-	-	-	-	0	-	-	1	3,4-Dihydroxy-2-methy-4-[(2E,6E)-farnesyl]-3,4-dihydroquinoline_1-oxide	C21142
pos-M398T398	1.4405e+07	1.3382e+07	1.65621e+07	6.34197e+06	3.87833e+06	4.03258e+06	2.73217e+07	1.03797e+07	8.02891e+06	4.36823e+06	4.93626e+06	1.26269e+06	1.68876e+07	1.42907e+06	1.05786e+06	2.40655e+06	0.419271	0.0228659	0.0649573	0.451317	0.476079	1.94471	0.117574	down	398.336	6.63758	1	1	Acylcarnitine 16:1	Lipids and lipid-like molecules	Fatty Acyls	HMDB06317	C02301	-	2	N-(2,4-Eicosadienoyl)piperidine;N-(2,14-Eicosadienoyl)piperidine	HMDB0032001;HMDB0032031	0	-	-
pos-M398T498	2.26036e+08	1.8598e+08	1.8507e+08	9.64521e+07	1.15992e+08	8.70385e+07	6.38532e+08	1.27643e+08	1.20479e+08	6.47786e+07	9.27178e+07	8.55585e+07	9.19179e+07	6.785e+07	9.46255e+07	1.61831e+08	0.468959	0.0416787	0.0206682	0.484794	0.369953	1.38162	0.136826	down	398.355	8.30745	0	0	-	Unknown	-	-	-	-	0	-	-	0	-	-
pos-M399T472	176165	862630	1.49294e+07	2.90773e+06	143822	625308	7.72618e+06	1.79945e+07	2.85689e+07	6.32624e+06	1.70983e+07	1.95923e+07	1.23423e+07	1.39825e+07	3.99515e+07	2.17039e+07	3.51732	0.0107098	0.0104118	0.401272	0.318628	3.58645	0.108916	up	399.367	7.86711	0	0	-	Unknown	-	-	-	-	0	-	-	0	-	-
pos-M400T390	2.12894e+07	1.42571e+07	2.67203e+07	2.191e+07	1.09754e+07	8.41017e+06	3.0489e+07	3.17002e+07	1.16761e+07	4.79097e+06	1.05748e+07	2.58004e+06	1.03349e+07	5.48674e+06	4.37532e+06	3.25088e+06	0.320177	0.000592718	0.0018648	0.128704	0.186614	2.35332	0.0425679	down	400.349	6.50278	1	1	Acylcarnitine 16:0	Lipids and lipid-like molecules	Fatty Acyls	HMDB00222	C02301;C02990	-	0	-	-	0	-	-
pos-M401T36	1.69204e+07	8.60095e+06	6.13286e+06	2.27892e+07	6.35344e+06	3.94464e+07	1.63449e+07	3.25743e+07	2.89507e+07	6.37568e+06	4.93774e+06	3.42451e+06	5.77891e+06	3.59048e+06	4.05186e+06	7.03261e+06	0.430017	0.0207782	0.0206682	0.449699	0.369953	1.7729	0.094852	down	401.073	0.592187	1	0	-	Unknown	-	-	-	-	1	7-Methylguanosine 5'-phosphate	HMDB0059612	1	7-Methylguanosine_5'-phosphate	C03998
pos-M401T390	3.98486e+06	4.70423e+06	6.90642e+06	5.06199e+06	2.42187e+06	2.73511e+06	1.31905e+08	6.50447e+07	2.42285e+06	1.21521e+06	2.22751e+06	1.76208e+06	2.74016e+06	1.15751e+06	884320	456838	0.0577582	0.010131	0.0010878	0.3909	0.155418	2.70898	0.235556	down	401.345	6.49643	1	0	-	Unknown	-	-	-	-	12	7-Ketocholesterol;7a-Hydroxy-cholestene-3-one;Calcidiol;5,6-trans-25-Hydroxyvitamin D3;25-Hydroxytachysterol3;Alfacalcidol;(3beta,5alpha,6a)-Cholesta-8,14-diene-3,6-diol;1-Phenyl-1,3-heneicosanedione;5-Methyl-2,4-bis(3-methyl-2-butenyl)-6-(2-methyl-1-oxopropyl)-5-(4-methyl-3-pentenyl)cyclohexanone;5-(12,15-Heneicosadienyl)-1,3-benzenediol;3beta-Hydroxy-5-cholestenal;27alpha-Hydroxy-8-dehydrochole…	HMDB0000501;HMDB0001993;HMDB0003550;HMDB0006721;HMDB0006722;HMDB0015504;HMDB0034328;HMDB0035585;HMDB0036012;HMDB0039871;HMDB0060131;HMDB0060132	6	Calcidiol;7alpha-Hydroxycholest-4-en-3-one;24(S),25-Epoxycholesterol;Spirostan;(25S)-26-Hydroxycholest-4-en-3-one;(25R)-26-Hydroxycholest-4-en-3-one	C01561;C05455;C15632;C19662;C20143;C21303
pos-M402T116	1.95687e+07	4.23212e+06	8.79506e+06	5.67616e+06	2.45939e+07	9.49965e+06	4.8791e+06	3.23759e+07	1.13335e+07	1.04843e+06	1.1981e+06	9.25358e+06	3.02242e+06	812411	8.50747e+06	8.79371e+06	0.401107	0.0412094	0.0829837	0.48442	0.50751	1.84794	0.174248	down	402.123	1.93065	1	0	-	Unknown	-	-	-	-	0	-	-	1	Fluotrimazole	C18939
pos-M402T489	4.83222e+06	1.04303e+06	1.00541e+06	2.61172e+06	4.0853e+06	1.78493e+06	296831	950405	1.77866e+06	2.3007e+06	1.31357e+07	6.4364e+06	2.36548e+06	3.92327e+06	4.737e+06	9.632e+06	2.66765	0.0210602	0.0498834	0.449699	0.445439	1.89354	0.255785	up	402.241	8.15188	1	0	-	Unknown	-	-	-	-	8	Sphingosine 1-phosphate;N-palmitoyl-phosphoethanolamine;Sphing-4-enine-1-phosphate;Leukotriene B4 dimethylamide;20-HETE ethanolamide;(卤)11(12)-EET Ethanolamide;(卤)8(9)-EET Ethanolamide ;repaglinide aromatic amine	HMDB0000277;HMDB0059630;HMDB0062531;HMDB0005085;HMDB0013630;HMDB0013652;HMDB0013659;HMDB0061005	8	N-Acetylleucyl-leucyl-methioninal;Sphingosine_1-phosphate;Aurachin_B;Aurachin_C;Zwittergent_3-14;16-Methoxy-2,3-dihydro-3-hydroxytabersonine;Rhyncophylline;Isorhynchophylline	C11292;C06124;C21140;C21330;C11216;C04578;C09236;C16980
pos-M403T186	1.19153e+07	9.23426e+06	6.37084e+06	6.60836e+06	5.75495e+06	7.53959e+06	1.45254e+06	4.15933e+06	2.16027e+07	6.8515e+06	1.37266e+07	1.31359e+07	1.50287e+07	1.45312e+07	1.38527e+07	8.37479e+06	2.01949	0.0109991	0.0029526	0.403524	0.225167	1.72235	0.0616477	up	403.205	3.09701	1	0	-	Unknown	-	-	-	-	1	Quinestrol	HMDB0015579	3	Carbosulfan;4,4-Difluoro-17beta-hydroxyandrost-5-en-3-one_propionate;Quinestrol	C18416;C15112;C07619
pos-M403T258	1.26638e+07	1.63616e+07	1.1148e+07	1.37088e+07	1.36206e+07	1.16355e+07	9.39803e+06	1.24205e+07	2.1028e+07	2.29526e+07	1.93065e+07	3.42144e+07	2.80323e+07	3.56045e+07	5.18788e+07	2.57964e+07	2.3655	6.86989e-05	0.0001554	0.0325866	0.0534149	2.11759	0.100718	up	403.238	4.30328	1	0	-	Unknown	-	-	-	-	1	Cinitapride	HMDB0015698	0	-	-
pos-M404T472_2	2.6327e+07	2.25179e+07	1.45567e+07	2.40261e+07	4.12678e+07	3.47784e+07	3.00691e+07	1.23826e+07	1.49453e+07	6.37125e+07	9.52328e+07	1.15625e+08	4.69615e+07	3.93548e+07	6.19719e+07	5.04286e+07	2.37092	0.01126	0.00699301	0.403955	0.293027	1.70976	0.208312	up	404.295	7.874	1	0	-	Unknown	-	-	-	-	0	-	-	2	Cannabisativine;Istamycin_C	C10576;C17995
pos-M405T207	3.48406e+07	3.98955e+07	1.48483e+07	3.75914e+06	1.52083e+07	2.1269e+07	3.01696e+07	9.90207e+06	3.60358e+07	4.92169e+07	8.57864e+07	4.10614e+07	5.72711e+07	7.31232e+07	7.56528e+07	1.66538e+07	2.55927	0.00806542	0.0029526	0.382575	0.225167	2.0391	0.104277	up	405.183	3.45066	1	0	-	Unknown	-	-	-	-	5	Drospirenone;Umbelliprenin;triazolopyridinone epoxide;4'-hydroxytrazodone;Flurazepam	HMDB0015467;HMDB0030597;HMDB0061059;HMDB0061060;HMDB0014828	1	Chlormadinone_acetate	C12729
pos-M406T207	7.68267e+06	1.24609e+07	3.93859e+06	2.65519e+06	6.39972e+06	5.07623e+06	6.56347e+06	4.06966e+06	9.35681e+06	1.08096e+07	1.92346e+07	9.1455e+06	1.29175e+07	1.70682e+07	1.51386e+07	4.03779e+06	2.00032	0.0114881	0.014763	0.403955	0.349785	1.61227	0.0736342	up	406.192	3.45323	1	0	-	Unknown	-	-	-	-	5	Toremifene;Clomifene;Cetirizine;Bepotastine;Levocetirizine	HMDB0014679;HMDB0015020;HMDB0005032;HMDB0015600;HMDB0240226	3	Clomiphene;Toremifene;Cetirizine	C06917;C08166;C07778
pos-M406T283	6.86704e+06	1.67535e+07	6.6079e+06	1.41588e+07	6.09197e+06	3.21615e+06	1.27479e+07	7.10787e+06	2.01045e+07	3.54433e+07	2.54457e+07	2.93012e+07	2.59157e+07	3.01922e+07	2.61944e+07	2.0806e+07	2.90142	0.000312514	0.0001554	0.0905692	0.0534149	2.52144	0.201511	up	406.268	4.7113	1	0	-	Unknown	-	-	-	-	1	N-Oleoyl GABA	HMDB0062335	2	Fortimicin_A;Acetylleucyl-leucyl-norleucinal	C17708;C11306
pos-M406T303	2.73069e+07	4.04665e+07	1.2448e+07	2.1131e+07	1.44946e+07	1.70577e+07	1.53235e+07	1.37659e+07	2.73476e+07	2.07908e+07	5.01406e+07	2.85451e+07	6.48179e+07	3.43164e+07	9.93223e+07	1.70599e+07	2.11329	0.0221502	0.014763	0.451317	0.349785	1.51061	0.1989	up	406.27	5.04796	1	0	-	Unknown	-	-	-	-	1	N-Oleoyl GABA	HMDB0062335	2	Fortimicin_A;Acetylleucyl-leucyl-norleucinal	C17708;C11306
pos-M407T190	1.15286e+07	1.61367e+07	6.83654e+06	1.55604e+07	7.92892e+06	5.31187e+06	2.40668e+06	1.22817e+07	7.2018e+07	6.4519e+06	2.90153e+07	2.47855e+07	2.12617e+07	2.31939e+07	1.6146e+07	7.00641e+06	2.56283	0.0364938	0.0281274	0.476457	0.39803	1.67806	0.158308	up	407.19	3.16293	1	0	-	Unknown	-	-	-	-	2	Bortezomib;Cinnarizine	HMDB0014334;HMDB0014708	0	-	-
pos-M408T45	516258	1.02655e+07	3.06319e+06	3.80655e+06	2.13815e+06	5.43465e+06	2.04167e+06	2.15173e+06	288510	901226	883626	1.32131e+06	707782	1.23559e+06	2.36897e+06	1.64394e+06	0.317869	0.0209595	0.0206682	0.449699	0.369953	2.1907	0.0797269	down	408.156	0.741715	1	0	-	Unknown	-	-	-	-	1	alpha-(Methoxyimino)-N-methyl-2-[[[1-[3-(trifluoromethyl)phenyl]ethoxy]imino]methyl]benzeneacetamide	HMDB0036028	2	Thalicsessine;Corydaline	C08714;C15530
pos-M409T41	2.16261e+07	1.14075e+07	1.38127e+07	9.47467e+06	8.51888e+06	1.45836e+07	1.18323e+07	3.67533e+06	2.00509e+06	6.79201e+06	1.44329e+06	5.56211e+06	2.79488e+06	1.10466e+07	1.14953e+07	5.41121e+06	0.490361	0.0240884	0.0206682	0.451317	0.369953	1.88579	0.397264	down	408.972	0.684932	1	0	-	Unknown	-	-	-	-	4	Tioconazole;Sulfentrazone;Sedoheptulose 1,7-bisphosphate;Azosemide	HMDB0015142;HMDB0034852;HMDB0060274;HMDB0041831	5	Tioconazole;Sulfentrazone;Sedoheptulose_1,7-bisphosphate;D-glycero-beta-D-manno-Heptose_1,7-bisphosphate;D-glycero-alpha-D-manno-Heptose_1,7-bisphosphate	C08082;C11125;C00447;C11472;C19879
pos-M410T199_1	2.12887e+07	1.47797e+07	3.41105e+07	1.54337e+07	2.88139e+07	1.41126e+07	4.82245e+06	3.80875e+07	1.02704e+07	2.76116e+06	8.01401e+06	7.17808e+06	9.31202e+06	7.30617e+06	1.10891e+07	1.5306e+07	0.415499	0.0162163	0.014763	0.430686	0.349785	1.74326	0.0691494	down	410.166	3.31005	1	0	-	Unknown	-	-	-	-	5	Chondroitin D-glucuronate;dermatan L-iduronate;Queuosine;Q;Caryoptosidic acid	HMDB0060454;HMDB0060470;HMDB0011596;HMDB0059662;HMDB0034249	2	Linustatin;Shanzhiside	C08333;C17066
pos-M410T375	8.53506e+06	2.82444e+06	4.46703e+06	4.60791e+06	5.14112e+06	1.97269e+06	5.09002e+06	1.42541e+07	3.87429e+06	457958	5.48774e+06	1.32502e+06	1.40255e+06	975877	5.19955e+06	4.07406e+06	0.486157	0.0463485	0.104895	0.493715	0.535701	1.66409	0.13476	down	410.299	6.25097	1	0	-	Unknown	-	-	-	-	1	3,5-Didecanoylpyridine	HMDB0035515	0	-	-
pos-M410T379	1.45873e+07	3.76894e+06	4.23398e+06	2.8043e+06	8.09712e+06	3.39247e+06	3.59867e+06	1.91773e+07	3.70869e+06	1.62171e+06	1.90266e+06	1.24998e+06	1.50389e+06	1.24457e+06	5.4117e+06	7.3266e+06	0.401773	0.0265536	0.0498834	0.455451	0.445439	1.71765	0.167501	down	410.345	6.32259	1	0	-	Unknown	-	-	-	-	1	(22E, 24x)-Ergosta-4,6,8,22-tetraen-3-one	HMDB0030898	0	-	-
pos-M411T287	1.08848e+07	4.53201e+07	7.65576e+06	2.33309e+07	1.89484e+07	2.2937e+07	2.0485e+07	1.20061e+07	2.80738e+07	4.10883e+07	6.81965e+07	4.24895e+07	3.43674e+07	7.56936e+07	4.90271e+07	2.60048e+07	2.25875	0.00279732	0.0029526	0.279932	0.225167	1.91137	0.154478	up	411.269	4.78382	1	0	-	Unknown	-	-	-	-	2	1-Phenyl-1,3-nonadecanedione;5-(10,13-Nonadecadienyl)-1,3-benzenediol	HMDB0035584;HMDB0039867	0	-	-
pos-M411T403	8.15461e+07	2.38892e+07	3.23381e+07	4.0132e+07	8.66669e+07	3.10167e+07	1.55574e+07	8.60771e+07	2.79833e+07	1.39336e+07	1.77783e+07	1.3206e+07	1.78214e+07	1.07691e+07	4.09883e+07	2.95391e+07	0.433054	0.0188921	0.0281274	0.444942	0.39803	1.64535	0.153151	down	411.362	6.71261	1	0	-	Unknown	-	-	-	-	13	4,4-Dimethylcholesta-8,14,24-trienol;5-Dehydroavenasterol;Delta 8,14 -Sterol;28-Norcyclomusalenone;(4alpha,5alpha)-4,14-Dimethyl-9,19-cyclocholest-20-en-3-one;Corbisterol;22-Dehydroclerosterol;(3beta,5alpha,22E,24S)-Stigmasta-7,22,25-trien-3-ol;(3beta,22E,24R)-23-Methylergosta-5,7,22-trien-3-ol;Stigmasta-4,6-dien-3-one;5beta-Coprostanol;5alpha-Cholestanol;Epi-coprostanol	HMDB0001023;HMDB0006852;HMDB0006928;HMDB0032882;HMDB0033810;HMDB0033825;HMDB0034078;HMDB0034196;HMDB0036312;HMDB0039196;HMDB0000577;HMDB0000908;HMDB0001569	4	4,4-Dimethyl-5alpha-cholesta-8,14,24-trien-3beta-ol;4alpha-Methyl-5alpha-ergosta-8,14,24(28)-trien-3beta-ol;5-Dehydroavenasterol;Epidihydrocholesterin	C11455;C11508;C15783;C12978
pos-M411T496	1.07601e+08	1.23727e+08	9.43662e+07	2.28807e+08	2.39341e+08	4.43906e+08	1.1182e+08	1.1978e+08	5.99127e+08	1.08694e+09	7.99384e+08	6.43101e+08	1.04723e+08	5.65144e+08	3.3178e+08	3.20288e+08	3.02889	0.00539881	0.014763	0.348308	0.349785	2.07262	0.0783208	up	411.37	8.27332	1	0	-	Unknown	-	-	-	-	1	P,P-Dioctyldiphenylamine	HMDB0061926	0	-	-
pos-M412T199	1.28605e+07	1.41657e+07	2.1844e+07	2.57023e+07	3.53056e+07	2.53008e+07	4.87582e+06	3.34966e+07	6.96644e+06	3.2651e+06	6.91352e+06	6.84384e+06	6.6842e+06	6.14814e+06	9.71648e+06	9.10546e+06	0.320615	0.00240694	0.00699301	0.264105	0.293027	2.2461	0.093645	down	412.172	3.31109	1	0	-	Unknown	-	-	-	-	8	7-Formyldehydrothalicsimidine;3-(3,4-dimethoxyphenyl)-N-[2-(3,4-dimethoxyphenyl)ethyl]-3-hydroxypropanimidic acid;3-(3,4-dimethoxyphenyl)-N-[2-(3,4-dimethoxyphenyl)-2-hydroxyethyl]propanimidic acid;3-(3,4-dimethoxyphenyl)-N-[2-(3,4-dimethoxyphenyl)ethyl]-2-hydroxypropanimidic acid;Roquefortine;N-Acetylserotonin glucuronide;Garcinone B;Rotenone	HMDB0033097;HMDB0135477;HMDB0135478;HMDB0135479;HMDB0030381;HMDB0060833;HMDB0029510;HMDB0034436	5	Ro_18-5364;Pseudoargiopinin_III;Rotenone;Macluraxanthone;Deguelin	C15665;C20097;C07593;C10076;C10417
pos-M412T386	8.07136e+06	2.59526e+06	6.25814e+06	1.93921e+07	1.32291e+06	820790	2.09738e+06	1.30252e+07	1.12599e+06	69379.2	1.77574e+06	316174	5.4171e+06	1.05714e+06	255583	541854	0.197057	0.0107834	0.0104118	0.401491	0.318628	2.61469	0.211831	down	412.352	6.43177	1	0	-	Unknown	-	-	-	-	1	Filfiline	HMDB0030953	0	-	-
pos-M412T404	1.87106e+07	4.47177e+06	4.52999e+06	7.10443e+06	1.78216e+07	4.86294e+06	1.38232e+06	1.82922e+07	5.14363e+06	579321	2.03775e+06	68441.8	1.57418e+06	195636	8.36899e+06	5.81052e+06	0.308108	0.0304081	0.0829837	0.464218	0.50751	2.39176	0.072147	down	412.37	6.72912	0	0	-	Unknown	-	-	-	-	0	-	-	0	-	-
pos-M412T410	6.37751e+07	4.25091e+07	4.28301e+07	1.98588e+07	2.16833e+07	1.36159e+07	7.82168e+07	2.86358e+07	2.74837e+07	6.61342e+06	1.75721e+07	2.10131e+06	1.69564e+07	5.14295e+06	7.40393e+06	9.33987e+06	0.297674	0.00285508	0.0029526	0.280971	0.225167	2.35863	0.124206	down	412.353	6.84027	0	0	-	Unknown	-	-	-	-	0	-	-	0	-	-
pos-M412T496	3.11849e+07	3.09311e+07	2.30422e+07	6.02725e+07	6.31045e+07	1.18491e+08	6.27991e+07	2.85087e+07	1.56092e+08	2.87275e+08	2.10949e+08	1.71715e+08	2.68079e+07	1.48459e+08	8.51847e+07	8.65925e+07	2.80416	0.00984245	0.014763	0.390303	0.349785	1.94569	0.0886093	up	412.373	8.27089	0	0	-	Unknown	-	-	-	-	0	-	-	0	-	-
pos-M413T155	7.77112e+06	5.95986e+06	1.15789e+07	2.25174e+06	9.14952e+06	3.86328e+06	5.33983e+06	1.97236e+07	2.53977e+06	2.63215e+06	2.25397e+06	1.81558e+06	2.3715e+06	2.16442e+06	2.22446e+06	3.11847e+06	0.2913	0.00266563	0.0029526	0.276073	0.225167	2.17393	0.45113	down	413.262	2.57728	0	0	-	Unknown	-	-	-	-	0	-	-	0	-	-
pos-M413T373	2.89318e+07	4.30183e+07	2.77751e+07	1.128e+07	9.95621e+06	1.66228e+07	6.09705e+07	3.14946e+07	4.1248e+07	1.27358e+07	9.08169e+06	1.0758e+07	1.24568e+07	9.61263e+06	1.29506e+07	5.43768e+06	0.496769	0.034841	0.0498834	0.47381	0.445439	1.50104	0.239142	down	413.312	6.21685	0	0	-	Unknown	-	-	-	-	0	-	-	0	-	-
pos-M413T87	4.19948e+06	2.9806e+06	5.66179e+06	6.20091e+06	6.32965e+06	1.54643e+06	1.66152e+06	1.30916e+07	2.43514e+06	3.14818e+06	1.33103e+06	313223	1.42492e+06	2.85365e+06	486433	5.55413e+06	0.421067	0.0389427	0.0281274	0.479795	0.39803	1.77901	0.138213	down	413.259	1.45016	0	0	-	Unknown	-	-	-	-	0	-	-	0	-	-
pos-M414T403	7.33631e+07	4.53296e+07	7.78816e+07	5.41766e+07	3.23423e+07	2.08314e+07	4.29361e+07	9.44778e+07	3.36662e+07	2.28896e+06	3.16587e+07	2.35379e+06	3.19694e+07	5.40403e+06	1.22913e+07	1.57606e+07	0.306778	0.00623971	0.0018648	0.363006	0.186614	2.50526	0.0542649	down	414.367	6.71231	0	0	-	Unknown	-	-	-	-	0	-	-	0	-	-
pos-M415T189	1.55816e+07	3.02559e+07	1.10217e+06	5.81188e+07	2.18556e+07	5.20222e+06	679396	3.18476e+07	8.10945e+06	5.67972e+07	1.37332e+08	1.19573e+08	2.36117e+07	5.10616e+07	1.08999e+08	5.35279e+07	3.39529	0.0287232	0.0281274	0.459668	0.39803	2.39751	0.0433054	up	415.131	3.1464	1	0	-	Unknown	-	-	-	-	2	Nafcillin;Kanzonol V	HMDB0014745;HMDB0029788	1	Nafcillin	C07250
pos-M415T273	1.72812e+06	3.6425e+06	3.11576e+06	2.81164e+06	1.76804e+06	1.76802e+06	3.10619e+06	2.65294e+06	1.06323e+07	1.81979e+07	9.77508e+06	1.91548e+07	1.72253e+07	4.02568e+07	1.50322e+07	2.10936e+07	7.35038	1.91522e-07	0.0001554	0.000490231	0.0534149	3.38292	0.3592	up	415.24	4.54265	1	0	-	Unknown	-	-	-	-	2	10'-Apo-beta-caroten-10'-al;10'-Apo-beta-carotenal	HMDB0036887;HMDB0059605	5	Phytyl_phosphate;9-cis-10'-Apo-beta-carotenal;all-trans-10'-Apo-beta-carotenal;Echimidine;Heliosupine	C20764;C20692;C20695;C10299;C10319
pos-M415T417	1.65738e+07	1.54976e+07	3.51321e+06	4.60771e+06	6.16826e+06	6.4579e+06	2.03495e+06	1.96762e+06	1.68789e+06	2.46226e+07	2.48258e+07	2.34855e+07	9.65817e+06	2.11921e+07	1.79637e+07	1.97211e+07	2.51943	0.0391905	0.0206682	0.479901	0.369953	1.7609	0.360098	up	415.363	6.95005	0	0	-	Unknown	-	-	-	-	0	-	-	0	-	-
pos-M416T189	7.31411e+06	7.13467e+06	3.48246e+06	1.26968e+07	5.84554e+06	9.42335e+06	3.45201e+06	2.39596e+06	4.2001e+06	1.45357e+07	4.34162e+07	3.15697e+07	8.1592e+06	1.11539e+07	2.61412e+07	1.13821e+07	2.90962	0.0140755	0.014763	0.418247	0.349785	1.89912	0.162075	up	416.152	3.14535	1	0	-	Unknown	-	-	-	-	10	6'-Apiosyllotaustralin;Methyl acrylate-divinylbenzene, completely hydrolyzed, copolymer;3,4,5-trihydroxy-6-{2-methoxy-4-[(5-oxooxolan-2-yl)methyl]phenoxy}oxane-2-carboxylic acid;3,4,5-trihydroxy-6-{2-methoxy-5-[(5-oxooxolan-2-yl)methyl]phenoxy}oxane-2-carboxylic acid;5-(3',4'-dihydroxyphenyl)-gamma-valerolactone-3'-O-glucuronide;Taraxacoside;Picraquassioside A;5-(3',4'-Dihydroxyphenyl)-gamma-vale…	HMDB0034207;HMDB0032389;HMDB0127768;HMDB0127830;HMDB0029190;HMDB0030055;HMDB0041285;HMDB0059988;HMDB0059990;HMDB0060030	1	Pyrimidifen	C18603
pos-M418T350	3.86307e+06	2.01039e+06	1.08678e+07	4.81026e+06	1.25578e+07	4.35181e+06	6.59434e+06	1.19084e+07	5.96474e+06	1.01362e+06	277204	836085	3.74421e+06	481112	3.59053e+06	6.73494e+06	0.397488	0.0235652	0.0281274	0.451317	0.39803	2.12148	0.336097	down	418.363	5.82627	0	0	-	Unknown	-	-	-	-	0	-	-	0	-	-
pos-M418T382	2.1008e+07	2.3349e+06	6.41914e+06	8.81946e+06	1.28954e+07	3.55822e+06	1.29242e+07	4.1239e+07	5.88741e+06	2.65425e+06	4.14549e+06	1.77596e+06	2.14611e+06	2.27989e+06	8.46228e+06	5.25499e+06	0.298598	0.0251912	0.0206682	0.454691	0.369953	1.85782	0.137703	down	418.306	6.37317	0	0	-	Unknown	-	-	-	-	0	-	-	0	-	-
pos-M419T506	1.93644e+06	4.44032e+06	955771	8.29e+06	8.57761e+06	2.69137e+07	1.23963e+06	2.77524e+06	1.72712e+07	5.63505e+07	5.61009e+07	2.03261e+07	2.23964e+06	1.71377e+07	2.59071e+07	5.42291e+06	3.64159	0.0205556	0.0379176	0.44891	0.425399	2.2298	0.0635276	up	419.373	8.43262	0	0	-	Unknown	-	-	-	-	0	-	-	0	-	-
pos-M419T540	2.68339e+07	3.64462e+07	1.93383e+07	2.15866e+07	2.34008e+07	2.18093e+07	2.81839e+07	1.62865e+07	2.16623e+07	6.64704e+07	1.27199e+08	7.6639e+07	2.21061e+07	2.2606e+07	3.20478e+07	4.14108e+07	2.11538	0.0490991	0.0649573	0.498302	0.476079	1.33975	0.116876	up	419.359	9.00172	0	0	-	Unknown	-	-	-	-	0	-	-	0	-	-
pos-M420T406	4.04862e+07	1.87519e+07	2.00711e+07	2.84153e+07	3.8917e+07	1.80088e+07	3.15546e+07	5.43163e+07	2.12831e+07	1.17599e+07	2.26302e+07	9.06189e+06	1.36251e+07	1.0339e+07	1.75215e+07	1.3288e+07	0.47704	0.00181862	0.004662	0.243685	0.277115	1.71173	0.308929	down	420.325	6.77078	1	0	-	Unknown	-	-	-	-	1	Solanidine	HMDB0003236	1	Solanidine	C06543
pos-M420T407	3.57045e+07	1.11219e+07	1.90958e+07	2.2374e+07	3.36348e+07	1.05112e+07	1.94123e+07	5.04439e+07	1.81583e+07	2.68771e+06	1.08868e+07	7.68814e+06	1.25093e+07	8.30826e+06	2.49035e+06	8.44283e+06	0.351815	0.00405107	0.0029526	0.323499	0.225167	2.12255	0.0885672	down	420.306	6.78865	1	0	-	Unknown	-	-	-	-	2	trans-Hexadec-2-enoyl carnitine;9-Hexadecenoylcarnitine	HMDB0006317;HMDB0013207	0	-	-
pos-M421T188	2.56786e+06	9.6989e+06	3.33638e+06	2.30104e+06	4.85726e+06	3.80745e+06	5.42593e+06	2.44437e+06	8.19615e+06	7.3623e+06	1.12373e+07	8.34336e+06	8.0758e+06	1.1768e+07	1.34127e+07	2.82351e+06	2.06797	0.00743417	0.014763	0.371202	0.349785	1.71811	0.147941	up	421.192	3.1336	1	0	-	Unknown	-	-	-	-	1	Murrastifoline F	HMDB0040787	1	Pyrvinium	C07412
pos-M422T390	1.20328e+07	7.1652e+06	1.80383e+07	1.40468e+07	5.24813e+06	5.76972e+06	2.2211e+07	1.48931e+07	5.87878e+06	3.04521e+06	5.00168e+06	2.30535e+06	5.1788e+06	1.74091e+06	593854	761366	0.246526	0.0011233	0.000621601	0.176293	0.117004	2.69045	0.154141	down	422.33	6.49941	1	1	Acylcarnitine 18:3	Lipids and lipid-like molecules	Fatty Acyls	-	C02301	-	7	Gamma-linolenyl carnitine;Alpha-linolenyl carnitine;MG(0:0/22:5(4Z,7Z,10Z,13Z,16Z)/0:0);MG(0:0/22:5(7Z,10Z,13Z,16Z,19Z)/0:0);MG(22:5(4Z,7Z,10Z,13Z,16Z)/0:0/0:0);MG(22:5(7Z,10Z,13Z,16Z,19Z)/0:0/0:0);11'-Carboxy-gamma-chromanol	HMDB0006318;HMDB0006319;HMDB0011555;HMDB0011556;HMDB0011585;HMDB0011586;HMDB0012517	1	Androstane-3,17-diol_dipropionate	C14624
pos-M423T230	3.45074e+07	7.37967e+07	9.50353e+06	1.37626e+07	2.08085e+07	7.4632e+07	7.52185e+07	1.24768e+06	8.64209e+07	8.37795e+07	3.05333e+08	1.57163e+08	6.17546e+07	1.15737e+08	2.45997e+08	3.42068e+07	3.59299	0.0151049	0.00699301	0.421462	0.293027	2.44572	0.0408902	up	423.292	3.82876	1	0	-	Unknown	-	-	-	-	0	-	-	1	Fortimicin_A	C17708
pos-M423T77	768367	2.46094e+06	763371	1.36866e+06	1.70097e+06	1.46867e+06	579087	535419	2.37032e+06	1.56368e+06	7.00439e+06	1.83921e+06	2.04724e+06	3.11402e+06	2.78747e+06	1.22322e+06	2.27563	0.00947463	0.014763	0.388771	0.349785	1.73456	0.0981913	up	423.208	1.29067	1	0	-	Unknown	-	-	-	-	4	Blasticidin S;(-)-Pyrifolidine;Ibutilide;Nebivolol	HMDB0030452;HMDB0033523;HMDB0014453;HMDB0015594	3	Blasticidin_S;Ibutilide;Cytomycin	C02010;C07753;C01567
pos-M424T229	1.06792e+07	1.90432e+07	1.98506e+06	4.17784e+06	6.29933e+06	1.84545e+07	1.7239e+07	1.30079e+07	2.16344e+07	2.20656e+07	7.56443e+07	3.4169e+07	1.68306e+07	2.61517e+07	5.92957e+07	8.65754e+06	2.90967	0.012059	0.0104118	0.405044	0.318628	2.02777	0.0756932	up	424.283	3.82488	1	0	-	Unknown	-	-	-	-	2	Pentadecanoylcarnitine;Nandrolone phenpropionate	HMDB0062517;HMDB0015119	2	Myxalamid_B;Nandrolone_phenpropionate	C12159;C08155
pos-M425T504_1	4.38364e+07	7.57659e+07	9.18801e+07	1.40805e+08	1.10845e+08	1.86021e+09	4.1306e+07	4.39625e+08	4.91288e+07	2.8072e+09	2.24056e+09	9.27543e+08	4.47254e+08	1.8925e+09	2.16516e+09	8.31123e+07	3.78439	0.0477485	0.0498834	0.494101	0.445439	2.16198	0.0229758	up	425.374	8.39208	1	0	-	Unknown	-	-	-	-	11	Cycloeucalenone;31-Norcyclolaudenone;Taraxasterone;Moretenone;Anhydrosophoradiol;Momodicaursenol;gamma-Taraxasterone;Mangiferoleanone;alpha-Amyrone;Butyrospermone;Campestanol	HMDB0030507;HMDB0032145;HMDB0034919;HMDB0035124;HMDB0035265;HMDB0035274;HMDB0035817;HMDB0036016;HMDB0036659;HMDB0039243;HMDB0000534	4	Glutinone;Lupenone;Campestanol;Ergostanol	C16967;C16990;C15787;C19651
pos-M427T285	3.02669e+07	5.36465e+07	2.5928e+07	1.17061e+07	1.86356e+07	2.69273e+07	5.5604e+07	1.56418e+07	5.59159e+07	2.05947e+07	2.71914e+08	8.2976e+07	5.48315e+07	7.00814e+07	1.55997e+08	3.19237e+07	3.12236	0.0168412	0.0104118	0.436186	0.318628	1.89402	0.0322593	up	427.307	4.75572	1	0	-	Unknown	-	-	-	-	0	-	-	1	Leupeptin	C01591
pos-M427T286	2.23005e+07	5.24955e+07	2.78385e+07	2.08776e+07	2.29075e+07	2.82721e+07	5.41053e+07	2.49193e+07	5.60189e+07	2.70995e+07	2.65171e+08	8.74919e+07	5.87714e+07	6.89276e+07	1.49536e+08	2.85394e+07	2.92277	0.0170395	0.004662	0.437365	0.277115	1.81759	0.0282234	up	427.319	4.75887	1	0	-	Unknown	-	-	-	-	2	13'-Hydroxy-gamma-tocotrienol;(3beta,5alpha,6alpha,7alpha,22E,24R)-5,6-Epoxyergosta-8,14,22-triene-3,7-diol	HMDB0012562;HMDB0036304	0	-	-
pos-M428T427	8.35954e+07	1.86292e+07	5.51262e+07	2.36001e+07	4.78426e+07	5.73917e+06	2.79416e+07	3.9962e+07	1.96137e+07	4.2044e+06	7.09676e+06	1.65076e+06	1.22537e+07	4.01591e+06	4.39105e+07	3.43303e+07	0.420175	0.0407876	0.0498834	0.483922	0.445439	1.93284	0.0801503	down	428.33	7.12047	1	0	-	Unknown	-	-	-	-	1	Filfiline	HMDB0030953	0	-	-
pos-M428T437	5.0522e+07	6.65381e+07	3.19765e+07	3.24436e+07	2.90747e+07	5.94877e+07	7.00937e+06	9.64784e+06	1.70488e+07	9.76115e+07	8.03978e+07	8.82718e+07	3.58195e+07	9.44227e+07	6.59491e+07	1.30677e+08	2.12835	0.0417351	0.0206682	0.484974	0.369953	1.75257	0.0636785	up	428.37	7.27888	1	0	-	Unknown	-	-	-	-	4	Stearoylcarnitine;O-octadecanoyl-R-carnitine;MG(0:0/22:2(13Z,16Z)/0:0);MG(22:2(13Z,16Z)/0:0/0:0)	HMDB0000848;HMDB0062532;HMDB0011553;HMDB0011583	0	-	-
pos-M428T512	6.53984e+06	5.60405e+07	8.26161e+06	5.47042e+06	4.97639e+06	1.01545e+07	7.58789e+06	1.28781e+06	6.68827e+06	3.94966e+07	6.10602e+07	3.66439e+07	1.53602e+07	1.42733e+07	2.05416e+07	1.9006e+07	2.12393	0.0291601	0.0206682	0.462376	0.369953	1.95158	0.272154	up	428.347	8.53865	0	0	-	Unknown	-	-	-	-	0	-	-	0	-	-
pos-M429T348	1.20648e+07	6.15736e+06	284961	1.30078e+07	7.62336e+06	3.54526e+06	2.42604e+06	1.9659e+07	2.05388e+06	356011	1.71703e+06	2.51066e+06	4.09218e+06	181268	443467	1.68999e+06	0.201401	0.0267761	0.0206682	0.455451	0.369953	2.29857	0.34069	down	429.367	5.80171	1	0	-	Unknown	-	-	-	-	1	Nervonoylacetone	HMDB0035950	0	-	-
pos-M430T276_2	3.7322e+07	7.29195e+06	1.11184e+07	2.9965e+07	1.73534e+07	3.76484e+07	4.94112e+07	1.43774e+07	4.52679e+07	3.83251e+07	1.26615e+08	5.89036e+07	5.66924e+07	4.42438e+07	6.67439e+07	2.16858e+07	2.24208	0.0117225	0.00699301	0.404781	0.293027	1.87647	0.0899675	up	430.285	4.59803	0	0	-	Unknown	-	-	-	-	0	-	-	0	-	-
[truncated: 291 more rows]
